# Supplementary material for: Prdx1 promotes the loss of primary cilia in esophageal squamous cell carcinoma
Source: BMC Cancer. 2020 May 1;20:372. doi: 10.1186/s12885-020-06898-y (PMC7195802; doi:10.1186/s12885-020-06898-y)
Supplement: Supplementary file 1 — Additional file 1: Table S1. Changes in the expression of different genes after Prdx1 inhibition in EC9706 cells. Intracellular differentially expressed genes after Prdx1 inhibition are presented in Table S1. The screening standard for a significant difference in gene expression was a value of |FC| greater than 1.3 and a P-value less than 0.05. Chip probe number and the FC information of the probe (Fold Change, the ratio of the expression of the treatment group to the control group) are listed. [file 12885_2020_6898_MOESM1_ESM.xlsx]

## Sheet: Slide lists
	Sample	Sample_Label	Chip_Barcode	Chip_Label
	G415-1_(PrimeView).CEL	NC
	G415-3_(PrimeView).CEL	NC
	G415-2_(PrimeView).CEL	NC
	G416-1_(PrimeView).CEL	KD
	G416-2_(PrimeView).CEL	KD
	G416-3_(PrimeView).CEL	KD

## Sheet: Normalized_Data
Probe	KD	KD	KD	NC	NC	NC	P-value	P-value	Fold change	Fold change	Fold change	Fold change	Annotation	Annotation	Annotation	Annotation	Annotation	Annotation
probeSet	G416-1_(PrimeView).CEL	G416-2_(PrimeView).CEL	G416-3_(PrimeView).CEL	G415-1_(PrimeView).CEL	G415-2_(PrimeView).CEL	G415-3_(PrimeView).CEL	Corrected p-value	P-value	Fold change	Log Fold change	Absolute Fold change	Regulation	Gene Symbol	Entrez Gene	Gene Ontology Biological Process	Gene Ontology Cellular Component	Gene Ontology Molecular Function	Alignments
11764191_at	-0.167786	-0.154542	-0.0154872	0.0154872	0.0717478	0.03936	0.227542	0.0394032	-1.11327	-0.154803	1.11327	down						chr17:62342072-62343073 (+) // 99.8 // q23.3
11727050_a_at	-0.0912833	-0.234134	-0.194937	0.45875	0.0912828	0.237908	0.159091	0.0192249	-1.35294	-0.436099	1.35294	down	PPP6C	5537	0000082 // G1/S transition of mitotic cell cycle // traceable author statement /// 0006470 // protein dephosphorylation // inferred from direct assay /// 0006470 // protein dephosphorylation // inferred from electronic annotation /// 0006470 // protein dephosphorylation // traceable author statement /// 0007049 // cell cycle // inferred from electronic annotation	0005737 // cytoplasm // inferred from electronic annotation /// 0005829 // cytosol // inferred from direct assay	0004721 // phosphoprotein phosphatase activity // inferred from electronic annotation /// 0004722 // protein serine/threonine phosphatase activity // inferred from direct assay /// 0004722 // protein serine/threonine phosphatase activity // inferred from electronic annotation /// 0004722 // protein serine/threonine phosphatase activity // traceable author statement /// 0005515 // protein binding …	chr9:127908852-127952218 (-) // 96.0 // q33.3
11750344_a_at	-0.228931	0.119785	-0.00585938	-0.0438347	0.00585985	0.191741	0.779432	0.512043	-1.06407	-0.0895909	1.06407	down	ALOX15	246	0006629 // lipid metabolic process // non-traceable author statement /// 0006691 // leukotriene metabolic process // inferred from electronic annotation /// 0006954 // inflammatory response // traceable author statement /// 0019370 // leukotriene biosynthetic process // inferred from electronic annotation /// 0055114 // oxidation-reduction process // inferred from electronic annotation	0005634 // nucleus // inferred from direct assay /// 0005730 // nucleolus // inferred from direct assay /// 0005737 // cytoplasm // inferred from direct assay /// 0005737 // cytoplasm // inferred from electronic annotation	0005506 // iron ion binding // inferred from electronic annotation /// 0016165 // lipoxygenase activity // inferred from electronic annotation /// 0016165 // lipoxygenase activity // traceable author statement /// 0016491 // oxidoreductase activity // inferred from electronic annotation /// 0016702 // oxidoreductase activity, acting on single donors with incorporation of molecular oxygen, incorpo…	chr17:4534590-4545230 (-) // 97.77 // p13.2
11759307_at	-0.0231953	-0.105296	-0.0825348	0.319756	0.123299	0.0231953	0.297877	0.0671066	-1.16939	-0.225759	1.16939	down	RREB1	6239	0006351 // transcription, DNA-dependent // inferred from electronic annotation /// 0006355 // regulation of transcription, DNA-dependent // traceable author statement /// 0006355 // regulation of transcription, DNA-dependent // inferred from electronic annotation /// 0006366 // transcription from RNA polymerase II promoter // traceable author statement /// 0007265 // Ras protein signal transducti…	0005622 // intracellular // inferred from electronic annotation /// 0005634 // nucleus // traceable author statement /// 0005634 // nucleus // inferred from electronic annotation /// 0005737 // cytoplasm // traceable author statement /// 0016604 // nuclear body // traceable author statement /// 0016607 // nuclear speck // inferred from electronic annotation	0003676 // nucleic acid binding // inferred from electronic annotation /// 0003677 // DNA binding // inferred from electronic annotation /// 0008270 // zinc ion binding // inferred from electronic annotation /// 0046872 // metal ion binding // inferred from electronic annotation	chr6:7108053-7252213 (+) // 95.0 // p24.3
11761403_at	0.0354762	0.0837202	-0.242534	-0.0354762	-0.128355	0.2918	0.849113	0.634424	-1.05978	-0.0837689	1.05978	down	ISCU	23479	0009399 // nitrogen fixation // traceable author statement /// 0016226 // iron-sulfur cluster assembly // traceable author statement /// 0016226 // iron-sulfur cluster assembly // inferred from electronic annotation	0005634 // nucleus // traceable author statement /// 0005634 // nucleus // inferred from electronic annotation /// 0005737 // cytoplasm // inferred from direct assay /// 0005737 // cytoplasm // inferred from electronic annotation /// 0005739 // mitochondrion // inferred from direct assay /// 0005739 // mitochondrion // inferred from electronic annotation /// 0005829 // cytosol // inferred from di…	0005506 // iron ion binding // traceable author statement /// 0005506 // iron ion binding // inferred from electronic annotation /// 0005515 // protein binding // inferred from physical interaction /// 0032947 // protein complex scaffold // inferred from direct assay /// 0046872 // metal ion binding // inferred from electronic annotation /// 0051536 // iron-sulfur cluster binding // inferred from…	chr12:108956373-108961684 (+) // 80.72 // q23.3
11757172_at	-0.132558	0.00289917	0.0011692	-0.219709	-0.0011692	0.162724	0.948064	0.854042	-1.01638	-0.0234451	1.01638	down	SNORA47	677828				chr5:76376258-76376396 (-) // 100.0 // q13.3
11763268_at	-0.0621729	0.131849	-0.0341682	0.0660062	0.0341678	-0.0465479	0.977	0.934646	-1.00419	-0.00603924	1.00419	down	FAM120B	84498	0006351 // transcription, DNA-dependent // inferred from electronic annotation /// 0006355 // regulation of transcription, DNA-dependent // inferred from electronic annotation /// 0030154 // cell differentiation // inferred from electronic annotation	0005634 // nucleus // inferred from electronic annotation		chr6:170599790-170716404 (+) // 88.48 // q27
11727695_a_at	-0.441469	0.19021	0.0202475	-0.188809	0.107539	-0.0202475	0.944405	0.845241	-1.03037	-0.0431645	1.03037	down	KLRC4-KLRK1 /// KLRK1	100528032 /// 22914	0002223 // stimulatory C-type lectin receptor signaling pathway // inferred from electronic annotation /// 0007165 // signal transduction // traceable author statement /// 0030101 // natural killer cell activation // inferred from electronic annotation /// 0030101 // natural killer cell activation // traceable author statement /// 0031295 // T cell costimulation // traceable author statement /// …	0005886 // plasma membrane // traceable author statement /// 0005887 // integral to plasma membrane // traceable author statement /// 0009897 // external side of plasma membrane // inferred from electronic annotation /// 0009986 // cell surface // inferred from electronic annotation /// 0016020 // membrane // inferred from electronic annotation /// 0016021 // integral to membrane // traceable aut…	0004872 // receptor activity // traceable author statement /// 0004872 // receptor activity // inferred from electronic annotation /// 0005515 // protein binding // inferred from physical interaction /// 0030246 // carbohydrate binding // inferred from electronic annotation /// 0032394 // MHC class Ib receptor activity // inferred from electronic annotation /// 0042288 // MHC class I protein bind…	chr12:10524951-10542640 (-) // 54.21 // p13.2
11730840_a_at	0.183546	0.202021	0.0992847	-0.0992851	-0.14152	-0.291631	0.0976345	0.00694132	1.26496	0.339096	1.26496	up	ZMYND8	23613	0000122 // negative regulation of transcription from RNA polymerase II promoter // inferred from sequence or structural similarity /// 0016310 // phosphorylation // inferred from electronic annotation	0005634 // nucleus // inferred from sequence or structural similarity	0001106 // RNA polymerase II transcription corepressor activity // inferred from sequence or structural similarity /// 0005515 // protein binding // inferred from physical interaction /// 0008270 // zinc ion binding // inferred from electronic annotation /// 0016301 // kinase activity // inferred from electronic annotation /// 0046872 // metal ion binding // inferred from electronic annotation //…	chr20:45837858-45985474 (-) // 98.92 // q13.12
11755175_a_at	0.0834331	0.0624285	0.0924911	-0.0624285	-0.152201	-0.0996194	0.0626173	0.00259221	1.13619	0.1842	1.13619	up	HSPA12A	259217	0006950 // response to stress // inferred from electronic annotation		0000166 // nucleotide binding // inferred from electronic annotation /// 0005524 // ATP binding // inferred from electronic annotation	chr10:118430703-118609716 (-) // 94.89 // q25.3
11731820_at	-0.0224676	-0.0820851	-0.0990052	0.0224676	0.07862	0.168427	0.202998	0.0311999	-1.1155	-0.157691	1.1155	down	ADAM11	4185	0006508 // proteolysis // inferred from electronic annotation /// 0007229 // integrin-mediated signaling pathway // traceable author statement /// 0007229 // integrin-mediated signaling pathway // inferred from electronic annotation	0005886 // plasma membrane // traceable author statement /// 0016020 // membrane // inferred from electronic annotation /// 0016021 // integral to membrane // inferred from electronic annotation /// 0031012 // extracellular matrix // inferred from sequence or structural similarity	0004222 // metalloendopeptidase activity // inferred from electronic annotation /// 0005178 // integrin binding // traceable author statement /// 0008237 // metallopeptidase activity // traceable author statement /// 0008270 // zinc ion binding // inferred from electronic annotation	chr17:42836398-42859214 (+) // 96.66 // q21.31
11731123_a_at	-0.116584	-0.00870109	-0.146055	0.00870132	0.0531271	0.188597	0.290238	0.0636405	-1.12812	-0.173922	1.12812	down	TMEM200A	114801		0016020 // membrane // inferred from electronic annotation /// 0016021 // integral to membrane // inferred from electronic annotation		chr6:130758261-130764212 (+) // 93.26 // q23.1
11761012_x_at	-0.238344	0.0262313	-0.0262318	-0.108903	0.0777755	0.0985551	0.690283	0.384068	-1.0732	-0.101924	1.0732	down	POM121L8P	29797				chr20:23969351-23971719 (+) // 91.03 // p11.21 /// chr22:21636713-21639084 (+) // 93.78 // q11.21 /// chr22:18833988-18836359 (+) // 93.41 // q11.21 /// chr22:24647516-24649886 (+) // 92.32 // q11.23 /// chr22:21043862-21046233 (+) // 91.36 // q11.21 /// chr22:21480010-21482381 (-) // 93.66 // q11.21 /// chr22:22984642-22987012 (-) // 92.36 // q11.22 /// chr22:25052816-25055186 (-) // 92.32 // q1…
11763593_a_at	0.0434251	-0.0407949	0.0192084	-0.153813	-0.0192089	0.050528	0.771816	0.5002	1.03391	0.0481108	1.03391	up	RGNEF	64283	0021955 // central nervous system neuron axonogenesis // inferred from electronic annotation /// 0030154 // cell differentiation // inferred from electronic annotation /// 0035023 // regulation of Rho protein signal transduction // inferred from electronic annotation /// 0035556 // intracellular signal transduction // inferred from electronic annotation /// 0060052 // neurofilament cytoskeleton o…	0005622 // intracellular // inferred from electronic annotation /// 0005737 // cytoplasm // inferred from direct assay /// 0005737 // cytoplasm // inferred from electronic annotation /// 0005886 // plasma membrane // inferred from electronic annotation /// 0015630 // microtubule cytoskeleton // inferred from direct assay /// 0016020 // membrane // inferred from electronic annotation	0003723 // RNA binding // inferred from electronic annotation /// 0005085 // guanyl-nucleotide exchange factor activity // inferred from electronic annotation /// 0005089 // Rho guanyl-nucleotide exchange factor activity // inferred from electronic annotation /// 0005543 // phospholipid binding // inferred from electronic annotation /// 0046872 // metal ion binding // inferred from electronic ann…	chr5:73181727-73237817 (+) // 99.22 // q13.2
11730317_at	0.00377154	0.0554538	-0.0227175	-0.233582	-0.00377178	0.0306697	0.702192	0.399549	1.0578	0.0810639	1.0578	up	RGS7BP	401190	0007186 // G-protein coupled receptor signaling pathway // inferred from electronic annotation /// 0009968 // negative regulation of signal transduction // inferred from electronic annotation	0005634 // nucleus // inferred from electronic annotation /// 0005737 // cytoplasm // inferred from electronic annotation /// 0005886 // plasma membrane // inferred from electronic annotation /// 0016020 // membrane // inferred from electronic annotation		chr5:63801773-63908145 (+) // 89.65 // q12.3
11743747_a_at	-0.287474	-0.160326	-0.0991592	0.473117	0.0991592	0.121776	0.217173	0.035991	-1.33207	-0.41367	1.33207	down	PHKA1	5255	0005975 // carbohydrate metabolic process // traceable author statement /// 0005975 // carbohydrate metabolic process // inferred from electronic annotation /// 0005976 // polysaccharide metabolic process // inferred from electronic annotation /// 0005977 // glycogen metabolic process // traceable author statement /// 0005977 // glycogen metabolic process // inferred from electronic annotation //…	0005829 // cytosol // traceable author statement /// 0005886 // plasma membrane // inferred from electronic annotation /// 0005964 // phosphorylase kinase complex // inferred from electronic annotation /// 0016020 // membrane // inferred from electronic annotation	0003824 // catalytic activity // inferred from electronic annotation /// 0004553 // hydrolase activity, hydrolyzing O-glycosyl compounds // inferred from electronic annotation /// 0004689 // phosphorylase kinase activity // inferred from electronic annotation /// 0004689 // phosphorylase kinase activity // traceable author statement /// 0005516 // calmodulin binding // inferred from electronic an…	chrX:71798663-71934043 (-) // 98.84 // q13.1
11716432_a_at	0.106516	0.247297	0.310369	-0.341925	-0.152045	-0.106516	0.121003	0.010933	1.33937	0.421556	1.33937	up	MNAT1	4331	0000079 // regulation of cyclin-dependent protein kinase activity // traceable author statement /// 0000080 // G1 phase of mitotic cell cycle // traceable author statement /// 0000082 // G1/S transition of mitotic cell cycle // traceable author statement /// 0000082 // G1/S transition of mitotic cell cycle // inferred from electronic annotation /// 0000084 // S phase of mitotic cell cycle // trac…	0005634 // nucleus // inferred from direct assay /// 0005634 // nucleus // inferred from electronic annotation /// 0005654 // nucleoplasm // traceable author statement /// 0005675 // holo TFIIH complex // inferred from direct assay /// 0005737 // cytoplasm // inferred from direct assay /// 0043231 // intracellular membrane-bounded organelle // inferred from direct assay	0004672 // protein kinase activity // inferred from direct assay /// 0005515 // protein binding // inferred from physical interaction /// 0008094 // DNA-dependent ATPase activity // inferred from direct assay /// 0008270 // zinc ion binding // inferred from electronic annotation /// 0008270 // zinc ion binding // traceable author statement /// 0008353 // RNA polymerase II carboxy-terminal domain …	chr14:61201458-61435480 (+) // 94.24 // q23.1
11734196_a_at	0.0287952	0.0585957	-0.0720239	0.293098	-0.0920949	-0.0287952	0.88078	0.698671	-1.0369	-0.0522805	1.0369	down	SAMD4B	55095				chr19:39842454-39875535 (+) // 90.83 // q13.2
11736790_x_at	0.0173578	-0.30051	-0.131538	-0.0173578	0.245622	0.0372295	0.424719	0.136328	-1.17018	-0.226728	1.17018	down	FBXO4	26272	0000209 // protein polyubiquitination // inferred from direct assay /// 0000723 // telomere maintenance // inferred from mutant phenotype /// 0006511 // ubiquitin-dependent protein catabolic process // inferred from direct assay /// 0016567 // protein ubiquitination // inferred from direct assay /// 0016567 // protein ubiquitination // inferred from electronic annotation /// 0031146 // SCF-depend…	0000151 // ubiquitin ligase complex // inferred from direct assay /// 0005737 // cytoplasm // inferred from electronic annotation /// 0019005 // SCF ubiquitin ligase complex // inferred from direct assay	0004842 // ubiquitin-protein ligase activity // inferred from direct assay /// 0005515 // protein binding // inferred from physical interaction /// 0042803 // protein homodimerization activity // inferred from physical interaction	chr5:41925355-41935423 (+) // 83.91 // p13.1
11745745_a_at	-0.0198717	0.0704803	-0.0543337	0.0198717	-0.250582	0.191463	0.976875	0.933807	1.00824	0.0118404	1.00824	up	SLC39A1	27173	0006810 // transport // inferred from electronic annotation /// 0006811 // ion transport // inferred from electronic annotation /// 0006812 // cation transport // traceable author statement /// 0006829 // zinc ion transport // inferred from electronic annotation /// 0030001 // metal ion transport // inferred from electronic annotation /// 0055085 // transmembrane transport // traceable author sta…	0005624 // membrane fraction // traceable author statement /// 0005783 // endoplasmic reticulum // inferred from electronic annotation /// 0005789 // endoplasmic reticulum membrane // inferred from electronic annotation /// 0005886 // plasma membrane // inferred from direct assay /// 0005886 // plasma membrane // traceable author statement /// 0005886 // plasma membrane // inferred from electroni…	0005102 // receptor binding // inferred from electronic annotation /// 0005385 // zinc ion transmembrane transporter activity // inferred from electronic annotation /// 0022890 // inorganic cation transmembrane transporter activity // traceable author statement /// 0046873 // metal ion transmembrane transporter activity // inferred from electronic annotation	chr1:153931651-153940097 (-) // 92.53 // q21.3
11716949_s_at	-0.248385	0.0216293	0.0965843	-0.0929375	-0.0216293	0.0759134	0.927551	0.804939	-1.02137	-0.0305062	1.02137	down	TM9SF3	56889		0016020 // membrane // inferred from electronic annotation /// 0016021 // integral to membrane // inferred from electronic annotation	0005488 // binding // inferred from direct assay	chr10:98277867-98346797 (-) // 96.48 // q24.1
11715860_a_at	0.0676279	0.116517	-0.0364885	-0.0090971	-0.0390167	0.0090971	0.577988	0.258225	1.04407	0.0622244	1.04407	up	RIC8A	60626	0001701 // in utero embryonic development // inferred from electronic annotation /// 0008542 // visual learning // inferred from electronic annotation /// 0009416 // response to light stimulus // inferred from electronic annotation /// 0043547 // positive regulation of GTPase activity // inferred from electronic annotation	0005737 // cytoplasm // inferred from sequence or structural similarity /// 0005737 // cytoplasm // inferred from electronic annotation /// 0005886 // plasma membrane // inferred from sequence or structural similarity /// 0005886 // plasma membrane // inferred from electronic annotation /// 0016020 // membrane // inferred from electronic annotation	0001965 // G-protein alpha-subunit binding // inferred from electronic annotation /// 0005085 // guanyl-nucleotide exchange factor activity // inferred from electronic annotation /// 0005096 // GTPase activator activity // inferred from electronic annotation	chr11:207118-215113 (+) // 82.86 // p15.5
11753470_a_at	0.00733089	-0.193708	-0.141704	0.0963821	0.0397367	-0.00733089	0.338179	0.086389	-1.11133	-0.15229	1.11133	down	TIA1	7072	0006915 // apoptotic process // inferred from electronic annotation /// 0006917 // induction of apoptosis // traceable author statement /// 0017148 // negative regulation of translation // inferred from electronic annotation /// 0042036 // negative regulation of cytokine biosynthetic process // inferred from electronic annotation /// 0048024 // regulation of nuclear mRNA splicing, via spliceosome…	0005634 // nucleus // inferred from electronic annotation /// 0005737 // cytoplasm // inferred from electronic annotation	0000166 // nucleotide binding // inferred from electronic annotation /// 0003676 // nucleic acid binding // inferred from electronic annotation /// 0003723 // RNA binding // inferred from electronic annotation /// 0005515 // protein binding // inferred from physical interaction /// 0008143 // poly(A) RNA binding // traceable author statement /// 0017091 // AU-rich element binding // inferred from…	chr2:70443805-70475586 (-) // 95.68 // p13.3
11737412_at	-0.0124221	-0.0207005	0.060606	0.0124218	0.105391	-0.0239208	0.861128	0.657982	-1.01546	-0.0221363	1.01546	down	SCML4	256380	0006351 // transcription, DNA-dependent // inferred from electronic annotation /// 0006355 // regulation of transcription, DNA-dependent // inferred from electronic annotation	0005634 // nucleus // inferred from electronic annotation	0003677 // DNA binding // inferred from electronic annotation	chr6:108023360-108145521 (-) // 84.48 // q21
11733237_a_at	-0.117747	0.316586	-0.279754	-0.0324335	0.0324335	0.117218	0.898505	0.736739	-1.04684	-0.0660443	1.04684	down	RPGRIP1L	23322	0001701 // in utero embryonic development // inferred from electronic annotation /// 0001822 // kidney development // inferred from electronic annotation /// 0001889 // liver development // inferred from electronic annotation /// 0007368 // determination of left/right symmetry // inferred from electronic annotation /// 0007420 // brain development // inferred from electronic annotation /// 000858…	0005737 // cytoplasm // inferred from direct assay /// 0005737 // cytoplasm // inferred from electronic annotation /// 0005813 // centrosome // inferred from direct assay /// 0005815 // microtubule organizing center // inferred from electronic annotation /// 0005856 // cytoskeleton // inferred from electronic annotation /// 0005911 // cell-cell junction // inferred from direct assay /// 0005923 /…	0005515 // protein binding // inferred from physical interaction /// 0031870 // thromboxane A2 receptor binding // inferred from physical interaction	chr16:53633817-53737742 (-) // 96.81 // q12.2
11732837_a_at	-0.238741	-0.383651	-0.0813532	0.123248	0.0813532	0.230994	0.153825	0.017919	-1.30114	-0.37978	1.30114	down	IL37	27178	0001960 // negative regulation of cytokine-mediated signaling pathway // inferred from electronic annotation /// 0006955 // immune response // non-traceable author statement	0005576 // extracellular region // non-traceable author statement /// 0005576 // extracellular region // traceable author statement /// 0005576 // extracellular region // inferred from electronic annotation /// 0005615 // extracellular space // inferred from electronic annotation /// 0005634 // nucleus // inferred from electronic annotation /// 0005737 // cytoplasm // inferred from electronic ann…	0005125 // cytokine activity // inferred from electronic annotation /// 0005149 // interleukin-1 receptor binding // non-traceable author statement /// 0005149 // interleukin-1 receptor binding // traceable author statement /// 0005152 // interleukin-1 receptor antagonist activity // inferred from electronic annotation	chr2:113670547-113676459 (+) // 95.9 // q13
11747580_a_at	-0.0214248	0.0549364	0.020009	-0.0162177	-0.19805	0.0162182	0.618426	0.298465	1.05985	0.0838567	1.05985	up	PGS1	9489	0006655 // phosphatidylglycerol biosynthetic process // inferred from sequence or structural similarity /// 0006655 // phosphatidylglycerol biosynthetic process // inferred from electronic annotation /// 0008152 // metabolic process // inferred from electronic annotation /// 0008654 // phospholipid biosynthetic process // inferred from electronic annotation /// 0032049 // cardiolipin biosynthetic…	0005739 // mitochondrion // inferred from sequence or structural similarity /// 0005739 // mitochondrion // inferred from electronic annotation /// 0005743 // mitochondrial inner membrane // traceable author statement /// 0005783 // endoplasmic reticulum // inferred from direct assay	0000166 // nucleotide binding // inferred from electronic annotation /// 0003824 // catalytic activity // inferred from electronic annotation /// 0005509 // calcium ion binding // inferred from sequence or structural similarity /// 0005524 // ATP binding // inferred from electronic annotation /// 0008444 // CDP-diacylglycerol-glycerol-3-phosphate 3-phosphatidyltransferase activity // inferred fro…	chr17:76374731-76420637 (+) // 98.17 // q25.3
11744584_a_at	0.21076	0.112689	-0.0256634	0.0256634	-0.116361	-0.08253	0.405506	0.124121	1.11497	0.157004	1.11497	up	HYI	81888			0008903 // hydroxypyruvate isomerase activity // inferred from electronic annotation /// 0016853 // isomerase activity // inferred from electronic annotation	chr1:43916277-43919346 (-) // 92.28 // p34.2
11720005_at	-0.0316584	-0.0266223	0.116874	-0.326766	0.0266223	0.226028	0.928081	0.806219	1.03114	0.0442363	1.03114	up	NPTX2	4885	0007268 // synaptic transmission // non-traceable author statement	0005576 // extracellular region // inferred from electronic annotation	0030246 // carbohydrate binding // inferred from electronic annotation /// 0046872 // metal ion binding // inferred from electronic annotation	chr7:98246596-98259181 (+) // 94.95 // q22.1
11731753_a_at	0.328023	0.0460651	-0.0460653	-0.275168	-0.0534284	0.14277	0.66988	0.357956	1.12606	0.171283	1.12606	up	ZNF577	84765	0006351 // transcription, DNA-dependent // inferred from electronic annotation /// 0006355 // regulation of transcription, DNA-dependent // inferred from electronic annotation	0005622 // intracellular // inferred from electronic annotation /// 0005634 // nucleus // inferred from electronic annotation	0003676 // nucleic acid binding // inferred from electronic annotation /// 0003677 // DNA binding // inferred from electronic annotation /// 0008270 // zinc ion binding // inferred from electronic annotation /// 0046872 // metal ion binding // inferred from electronic annotation	chr19:52374552-52391229 (-) // 79.47 // q13.41
11758622_s_at	0.0128479	0.114347	0.125972	-0.210449	-0.120117	-0.0128479	0.235498	0.0420841	1.14779	0.19886	1.14779	up	MXRA7	439921		0016020 // membrane // inferred from electronic annotation /// 0016021 // integral to membrane // inferred from electronic annotation		chr17:74675651-74676010 (-) // 99.72 // q25.1 /// chr2:162196027-162196386 (-) // 99.16 // q24.2
11762600_a_at	-0.00413275	-0.0230575	0.0230575	0.347833	-0.129505	0.00413275	0.843567	0.624849	-1.05375	-0.0755312	1.05375	down	SEC31B	25956	0006810 // transport // inferred from electronic annotation /// 0015031 // protein transport // inferred from electronic annotation /// 0016192 // vesicle-mediated transport // inferred from electronic annotation	0005737 // cytoplasm // inferred from electronic annotation /// 0005739 // mitochondrion // inferred from electronic annotation /// 0005783 // endoplasmic reticulum // inferred from electronic annotation /// 0005789 // endoplasmic reticulum membrane // inferred from electronic annotation /// 0012507 // ER to Golgi transport vesicle membrane // inferred from electronic annotation /// 0016020 // me…	0003954 // NADH dehydrogenase activity // inferred from electronic annotation /// 0008137 // NADH dehydrogenase (ubiquinone) activity // inferred from electronic annotation	chr10:102265384-102289628 (-) // 99.9 // q24.31
11736940_at	-0.119011	-0.0747018	0.136477	-0.16496	0.0747018	0.225681	0.864935	0.666714	-1.04552	-0.0642196	1.04552	down	CHRNB4	1143	0001508 // regulation of action potential // inferred from electronic annotation /// 0006810 // transport // inferred from electronic annotation /// 0006811 // ion transport // traceable author statement /// 0006811 // ion transport // inferred from electronic annotation /// 0006939 // smooth muscle contraction // inferred from electronic annotation /// 0006940 // regulation of smooth muscle cont…	0005886 // plasma membrane // traceable author statement /// 0005886 // plasma membrane // inferred from electronic annotation /// 0005887 // integral to plasma membrane // inferred by curator /// 0005892 // acetylcholine-gated channel complex // inferred from direct assay /// 0005892 // acetylcholine-gated channel complex // traceable author statement /// 0005892 // acetylcholine-gated channel c…	0004872 // receptor activity // inferred from electronic annotation /// 0004889 // acetylcholine-activated cation-selective channel activity // traceable author statement /// 0004889 // acetylcholine-activated cation-selective channel activity // inferred from electronic annotation /// 0005216 // ion channel activity // inferred from electronic annotation /// 0005230 // extracellular ligand-gated…	chr15:78916514-78933587 (-) // 73.27 // q25.1
11741412_at	0.133111	-0.00128412	0.00128412	-0.0860107	0.0649989	-0.108988	0.600589	0.280457	1.06268	0.0877034	1.06268	up	LHX9	56956	0006355 // regulation of transcription, DNA-dependent // inferred from electronic annotation /// 0008045 // motor axon guidance // inferred from sequence or structural similarity /// 0008283 // cell proliferation // inferred from electronic annotation /// 0008584 // male gonad development // inferred from electronic annotation /// 0008585 // female gonad development // inferred from electronic an…	0005634 // nucleus // inferred from electronic annotation	0003677 // DNA binding // inferred from electronic annotation /// 0003700 // sequence-specific DNA binding transcription factor activity // inferred from electronic annotation /// 0003714 // transcription corepressor activity // inferred from sequence or structural similarity /// 0008270 // zinc ion binding // inferred from electronic annotation /// 0043565 // sequence-specific DNA binding // inf…	chr1:197886516-197899273 (+) // 97.89 // q31.3
11753606_x_at	0.0925455	0.0755939	0.060235	-0.060235	-0.161269	-0.0880814	0.0811589	0.00472585	1.13235	0.17932	1.13235	up	CDC42	998	0001934 // positive regulation of protein phosphorylation // inferred from electronic annotation /// 0003334 // keratinocyte development // inferred from electronic annotation /// 0006184 // GTP catabolic process // traceable author statement /// 0006184 // GTP catabolic process // inferred from electronic annotation /// 0007030 // Golgi organization // inferred from sequence or structural simila…	0000139 // Golgi membrane // inferred from electronic annotation /// 0000139 // Golgi membrane // inferred from sequence or structural similarity /// 0005622 // intracellular // inferred from electronic annotation /// 0005737 // cytoplasm // inferred from direct assay /// 0005737 // cytoplasm // inferred from electronic annotation /// 0005815 // microtubule organizing center // inferred from elec…	0000166 // nucleotide binding // inferred from electronic annotation /// 0003924 // GTPase activity // inferred from electronic annotation /// 0003924 // GTPase activity // traceable author statement /// 0005515 // protein binding // inferred from physical interaction /// 0005525 // GTP binding // inferred from electronic annotation /// 0019901 // protein kinase binding // inferred from direct as…	chr1:22404971-22418010 (+) // 100.0 // p36.12 /// chr4:22728997-22729573 (-) // 98.96 // p15.2
11761646_at	-0.568411	0.11734	-0.00330925	-0.462338	0.0164337	0.00330925	0.995735	0.988821	-1.00273	-0.00392858	1.00273	down	SRGAP3	9901	0007165 // signal transduction // inferred from electronic annotation /// 0007264 // small GTPase mediated signal transduction // traceable author statement /// 0043547 // positive regulation of GTPase activity // inferred from electronic annotation /// 0051056 // regulation of small GTPase mediated signal transduction // traceable author statement	0005622 // intracellular // inferred from electronic annotation /// 0005829 // cytosol // traceable author statement	0005096 // GTPase activator activity // inferred from electronic annotation	chr3:9048662-9166601 (-) // 80.34 // p25.3
11718707_a_at	0.257843	0.262511	0.0874901	-0.0874901	-0.373349	-0.316679	0.124173	0.0115764	1.37725	0.461788	1.37725	up	IGF1R	3480	0006468 // protein phosphorylation // inferred from electronic annotation /// 0006916 // anti-apoptosis // traceable author statement /// 0006955 // immune response // inferred from mutant phenotype /// 0007165 // signal transduction // traceable author statement /// 0007169 // transmembrane receptor protein tyrosine kinase signaling pathway // inferred from electronic annotation /// 0007409 // a…	0005792 // microsome // inferred from direct assay /// 0005886 // plasma membrane // inferred from electronic annotation /// 0005887 // integral to plasma membrane // inferred by curator /// 0005901 // caveola // inferred from electronic annotation /// 0016020 // membrane // inferred from direct assay /// 0016020 // membrane // inferred from electronic annotation /// 0016021 // integral to membra…	0000166 // nucleotide binding // inferred from electronic annotation /// 0004672 // protein kinase activity // inferred from electronic annotation /// 0004713 // protein tyrosine kinase activity // inferred from direct assay /// 0004713 // protein tyrosine kinase activity // inferred from electronic annotation /// 0004714 // transmembrane receptor protein tyrosine kinase activity // inferred from…	chr15:99192272-99507759 (+) // 97.28 // q26.3
11722086_x_at	0.116499	-0.151098	-0.0131183	0.0250902	0.0131183	-0.10431	0.981919	0.947588	1.00426	0.00612778	1.00426	up	SEPT1	1731	0007049 // cell cycle // inferred from electronic annotation /// 0051301 // cell division // inferred from electronic annotation	0005737 // cytoplasm // inferred from electronic annotation /// 0005815 // microtubule organizing center // inferred from electronic annotation /// 0005856 // cytoskeleton // inferred from electronic annotation /// 0031105 // septin complex // inferred from electronic annotation	0000166 // nucleotide binding // inferred from electronic annotation /// 0005515 // protein binding // inferred from physical interaction /// 0005525 // GTP binding // inferred from electronic annotation	chr16:30389455-30394171 (-) // 96.24 // p11.2
11742820_s_at	-0.0352955	0.0352957	0.325295	-0.203738	-0.0503178	0.0516922	0.576313	0.256497	1.12966	0.175886	1.12966	up	OGN	4969	0048662 // negative regulation of smooth muscle cell proliferation // inferred from sequence or structural similarity	0005576 // extracellular region // inferred from electronic annotation /// 0005578 // proteinaceous extracellular matrix // inferred from electronic annotation /// 0005615 // extracellular space // inferred from direct assay /// 0005783 // endoplasmic reticulum // inferred from direct assay /// 0031012 // extracellular matrix // inferred from direct assay	0005515 // protein binding // inferred from physical interaction /// 0008083 // growth factor activity // inferred from electronic annotation	chr9:95146099-95166937 (-) // 99.63 // q22.31
11740952_at	0.0663233	0.0786142	0.112977	-0.185932	-0.0663233	-0.240469	0.112412	0.0093405	1.18938	0.250213	1.18938	up	OTUD7A	161725	0006508 // proteolysis // inferred from electronic annotation	0005634 // nucleus // inferred from electronic annotation /// 0005737 // cytoplasm // inferred from electronic annotation	0003677 // DNA binding // inferred from electronic annotation /// 0008233 // peptidase activity // inferred from electronic annotation /// 0008234 // cysteine-type peptidase activity // inferred from electronic annotation /// 0008270 // zinc ion binding // inferred from electronic annotation /// 0016787 // hydrolase activity // inferred from electronic annotation /// 0046872 // metal ion binding …	chr15:31775328-31947542 (-) // 88.66 // q13.3
11746041_a_at	0.0068388	-0.0068388	-0.0117493	0.232052	0.0601788	-0.0257597	0.609348	0.289346	-1.06639	-0.09274	1.06639	down	TRA2B	6434	0000375 // RNA splicing, via transesterification reactions // traceable author statement /// 0000381 // regulation of alternative nuclear mRNA splicing, via spliceosome // inferred from direct assay /// 0000398 // nuclear mRNA splicing, via spliceosome // inferred from direct assay /// 0006397 // mRNA processing // inferred from electronic annotation /// 0008380 // RNA splicing // inferred from e…	0005634 // nucleus // inferred from direct assay /// 0005634 // nucleus // inferred from electronic annotation	0000166 // nucleotide binding // inferred from electronic annotation /// 0003676 // nucleic acid binding // inferred from electronic annotation /// 0003723 // RNA binding // inferred from electronic annotation /// 0003729 // mRNA binding // inferred from direct assay /// 0005515 // protein binding // inferred from physical interaction	chr3:185634536-185655818 (-) // 94.9 // q27.2
11762973_at	-0.0607529	0.0897124	-0.146354	-0.158118	0.0607529	0.0990958	0.893759	0.726316	-1.02791	-0.0397081	1.02791	down				0005576 // extracellular region // inferred from electronic annotation		chr2:31393687-31394575 (-) // 65.65 // p23.1
11744564_a_at	0.0112171	0.177442	0.166844	-0.155698	-0.0541887	-0.0112171	0.254265	0.0489536	1.14251	0.192202	1.14251	up	PPWD1	23398	0000398 // nuclear mRNA splicing, via spliceosome // inferred by curator /// 0000413 // protein peptidyl-prolyl isomerization // inferred from electronic annotation /// 0006397 // mRNA processing // inferred from electronic annotation /// 0006457 // protein folding // inferred from electronic annotation /// 0008380 // RNA splicing // inferred from electronic annotation	0005634 // nucleus // inferred from direct assay /// 0005634 // nucleus // inferred from electronic annotation /// 0005681 // spliceosomal complex // inferred from electronic annotation /// 0071013 // catalytic step 2 spliceosome // inferred from direct assay	0003755 // peptidyl-prolyl cis-trans isomerase activity // inferred from electronic annotation /// 0016853 // isomerase activity // inferred from electronic annotation	chr5:64859125-64883376 (+) // 99.43 // q12.3
11759054_at	-0.00495768	0.00495768	-0.122697	-0.0452881	0.119954	0.186074	0.493091	0.185757	-1.09264	-0.127812	1.09264	down	DEFB126	81623	0006952 // defense response // inferred from electronic annotation /// 0042742 // defense response to bacterium // inferred from electronic annotation	0005576 // extracellular region // inferred from electronic annotation /// 0009986 // cell surface // inferred from electronic annotation /// 0030112 // glycocalyx // inferred from electronic annotation		chr20:123009-126392 (+) // 91.23 // p13
11720104_a_at	0.325928	0.153669	0.0295992	-0.146894	-0.0295992	-0.0671902	0.265843	0.053556	1.19	0.25096	1.19	up	PAK1	5058	0000165 // MAPK cascade // inferred from direct assay /// 0001666 // response to hypoxia // inferred from electronic annotation /// 0006468 // protein phosphorylation // inferred from direct assay /// 0006468 // protein phosphorylation // inferred from electronic annotation /// 0006915 // apoptotic process // inferred from electronic annotation /// 0007411 // axon guidance // traceable author sta…	0001726 // ruffle // inferred from direct assay /// 0005624 // membrane fraction // inferred from electronic annotation /// 0005634 // nucleus // inferred from electronic annotation /// 0005737 // cytoplasm // inferred from direct assay /// 0005737 // cytoplasm // inferred from electronic annotation /// 0005794 // Golgi apparatus // inferred from direct assay /// 0005829 // cytosol // traceable a…	0000166 // nucleotide binding // inferred from electronic annotation /// 0003824 // catalytic activity // inferred from electronic annotation /// 0004672 // protein kinase activity // inferred from direct assay /// 0004672 // protein kinase activity // inferred from electronic annotation /// 0004674 // protein serine/threonine kinase activity // inferred from direct assay /// 0004674 // protein s…	chr11:77032591-77185365 (-) // 85.0 // q13.5
11731540_at	0.0985196	-0.0518532	-0.261456	-0.0701032	0.0518534	0.216845	0.671437	0.360151	-1.10022	-0.137795	1.10022	down	SESTD1	91404	0051925 // regulation of calcium ion transport via voltage-gated calcium channel activity // inferred from mutant phenotype	0034704 // calcium channel complex // inferred from physical interaction	0001786 // phosphatidylserine binding // inferred from direct assay /// 0005515 // protein binding // inferred from physical interaction /// 0005545 // 1-phosphatidylinositol binding // inferred from direct assay /// 0005546 // phosphatidylinositol-4,5-bisphosphate binding // inferred from direct assay /// 0010314 // phosphatidylinositol-5-phosphate binding // inferred from direct assay /// 00312…	chr2:179966420-180129517 (-) // 86.67 // q31.2
11725347_a_at	0.14296	0.0482836	-0.0306559	0.0306559	-0.201649	-0.265033	0.407609	0.125548	1.1478	0.198871	1.1478	up	TFDP1	7027	0000080 // G1 phase of mitotic cell cycle // traceable author statement /// 0000082 // G1/S transition of mitotic cell cycle // traceable author statement /// 0000278 // mitotic cell cycle // traceable author statement /// 0006351 // transcription, DNA-dependent // inferred from electronic annotation /// 0006355 // regulation of transcription, DNA-dependent // inferred from electronic annotation …	0005634 // nucleus // inferred from electronic annotation /// 0005654 // nucleoplasm // traceable author statement /// 0005667 // transcription factor complex // inferred from electronic annotation	0003677 // DNA binding // inferred from electronic annotation /// 0003700 // sequence-specific DNA binding transcription factor activity // inferred from electronic annotation /// 0003700 // sequence-specific DNA binding transcription factor activity // traceable author statement /// 0003713 // transcription coactivator activity // traceable author statement /// 0005515 // protein binding // infe…	chr13:114238987-114295788 (+) // 90.18 // q34
11755375_a_at	-0.0371408	0.0498652	0.0765243	-0.242288	0.0371408	-0.129896	0.490629	0.18382	1.103	0.141431	1.103	up	DGKH	160851	0007205 // protein kinase C-activating G-protein coupled receptor signaling pathway // inferred from mutant phenotype /// 0007205 // protein kinase C-activating G-protein coupled receptor signaling pathway // inferred from electronic annotation /// 0007596 // blood coagulation // traceable author statement /// 0016310 // phosphorylation // inferred from electronic annotation /// 0030168 // platel…	0005622 // intracellular // inferred from electronic annotation /// 0005634 // nucleus // inferred from direct assay /// 0005737 // cytoplasm // inferred from direct assay /// 0005737 // cytoplasm // inferred from electronic annotation /// 0005768 // endosome // inferred from direct assay /// 0005886 // plasma membrane // traceable author statement /// 0005886 // plasma membrane // inferred from …	0000166 // nucleotide binding // inferred from electronic annotation /// 0004143 // diacylglycerol kinase activity // inferred from mutant phenotype /// 0004143 // diacylglycerol kinase activity // inferred from electronic annotation /// 0005524 // ATP binding // inferred from electronic annotation /// 0005543 // phospholipid binding // inferred from electronic annotation /// 0016301 // kinase ac…	chr13:42729424-42803386 (+) // 96.93 // q14.11
11727314_a_at	0.138413	0.111326	0.146077	-0.242027	-0.128892	-0.111326	0.0588524	0.00228723	1.22492	0.292687	1.22492	up	ABCC5	10057	0006200 // ATP catabolic process // inferred from electronic annotation /// 0006810 // transport // traceable author statement /// 0006810 // transport // inferred from electronic annotation /// 0015711 // organic anion transport // traceable author statement /// 0032496 // response to lipopolysaccharide // inferred from electronic annotation /// 0032868 // response to insulin stimulus // inferre…	0005624 // membrane fraction // inferred from direct assay /// 0005624 // membrane fraction // traceable author statement /// 0005886 // plasma membrane // traceable author statement /// 0005887 // integral to plasma membrane // traceable author statement /// 0016020 // membrane // inferred from electronic annotation /// 0016021 // integral to membrane // inferred from electronic annotation /// 0…	0000166 // nucleotide binding // inferred from electronic annotation /// 0005524 // ATP binding // inferred from electronic annotation /// 0005524 // ATP binding // traceable author statement /// 0008514 // organic anion transmembrane transporter activity // traceable author statement /// 0016887 // ATPase activity // inferred from electronic annotation /// 0017111 // nucleoside-triphosphatase ac…	chr3:183637721-183735803 (-) // 99.16 // q27.1
11745576_at	-0.085897	-0.0244327	0.0961189	0.0244327	-0.13183	0.137098	0.959295	0.884454	-1.0102	-0.0146372	1.0102	down	KIRREL3-AS3	283165				chr11:126872804-126875953 (+) // 93.56 // q24.2
11739591_s_at	-0.217478	-0.199981	-0.1552	0.315953	0.1552	0.202051	0.0447629	0.00125693	-1.33356	-0.415288	1.33356	down	MINA	84864	0042254 // ribosome biogenesis // inferred from electronic annotation	0005634 // nucleus // inferred from direct assay /// 0005634 // nucleus // inferred from electronic annotation /// 0005730 // nucleolus // inferred from direct assay /// 0005730 // nucleolus // inferred from electronic annotation /// 0005737 // cytoplasm // inferred from direct assay		chr3:97660660-97691295 (-) // 99.04 // q11.2
11718486_a_at	-0.158431	-0.0615158	-0.0890722	0.20313	0.101592	0.0615158	0.124318	0.0116184	-1.16885	-0.225086	1.16885	down	EI24	9538	0006914 // autophagy // inferred from electronic annotation /// 0006915 // apoptotic process // inferred from electronic annotation /// 0006917 // induction of apoptosis // inferred from electronic annotation /// 0006917 // induction of apoptosis // traceable author statement /// 0030308 // negative regulation of cell growth // inferred from direct assay /// 0042493 // response to drug // inferre…	0005634 // nucleus // inferred from electronic annotation /// 0005737 // cytoplasm // inferred from electronic annotation /// 0005783 // endoplasmic reticulum // inferred from electronic annotation /// 0005789 // endoplasmic reticulum membrane // inferred from electronic annotation /// 0016020 // membrane // inferred from electronic annotation /// 0016021 // integral to membrane // inferred from …		chr11:125439111-125454579 (+) // 93.48 // q24.2
11736828_x_at	-0.0847998	-0.0208397	-0.10571	0.128053	0.126837	0.0208397	0.165063	0.0206438	-1.11912	-0.16236	1.11912	down	ST3GAL1	6482	0006464 // cellular protein modification process // traceable author statement /// 0006468 // protein phosphorylation // inferred from electronic annotation /// 0006486 // protein glycosylation // inferred from electronic annotation /// 0016266 // O-glycan processing // traceable author statement /// 0043687 // post-translational protein modification // traceable author statement /// 0044267 // c…	0000139 // Golgi membrane // traceable author statement /// 0005576 // extracellular region // inferred from electronic annotation /// 0005794 // Golgi apparatus // inferred from electronic annotation /// 0016020 // membrane // inferred from electronic annotation /// 0016021 // integral to membrane // inferred from electronic annotation /// 0030173 // integral to Golgi membrane // inferred from e…	0003836 // beta-galactoside (CMP) alpha-2,3-sialyltransferase activity // inferred from electronic annotation /// 0003836 // beta-galactoside (CMP) alpha-2,3-sialyltransferase activity // traceable author statement /// 0008373 // sialyltransferase activity // inferred from electronic annotation /// 0016740 // transferase activity // inferred from electronic annotation /// 0016757 // transferase a…	chr8:134467090-134584183 (-) // 90.59 // q24.22
11717923_s_at	0.236321	-0.0117378	-0.0542412	0.0250216	0.0117378	-0.10082	0.753832	0.474159	1.05565	0.0781342	1.05565	up	YAP1	10413	0001570 // vasculogenesis // inferred from electronic annotation /// 0006351 // transcription, DNA-dependent // inferred from electronic annotation /// 0006355 // regulation of transcription, DNA-dependent // inferred from electronic annotation /// 0006357 // regulation of transcription from RNA polymerase II promoter // inferred from electronic annotation /// 0006366 // transcription from RNA po…	0005634 // nucleus // inferred from direct assay /// 0005634 // nucleus // inferred from electronic annotation /// 0005654 // nucleoplasm // traceable author statement /// 0005737 // cytoplasm // inferred from direct assay /// 0005737 // cytoplasm // inferred from electronic annotation /// 0005829 // cytosol // traceable author statement	0001076 // RNA polymerase II transcription factor binding transcription factor activity // inferred from electronic annotation /// 0003682 // chromatin binding // inferred from electronic annotation /// 0003713 // transcription coactivator activity // inferred from direct assay /// 0003713 // transcription coactivator activity // inferred from electronic annotation /// 0003714 // transcription co…	chr11:101981209-102104149 (+) // 91.79 // q22.1
11724546_at	-0.0612798	-0.214292	-0.00860405	0.00860405	0.373841	0.356478	0.290238	0.0636414	-1.26666	-0.341033	1.26666	down	HCFC2	29915	0000122 // negative regulation of transcription from RNA polymerase II promoter // inferred from sequence or structural similarity /// 0006357 // regulation of transcription from RNA polymerase II promoter // traceable author statement /// 0016032 // viral reproduction // traceable author statement	0005634 // nucleus // inferred from electronic annotation /// 0005634 // nucleus // inferred from direct assay /// 0005737 // cytoplasm // inferred from direct assay /// 0005737 // cytoplasm // inferred from electronic annotation	0003713 // transcription coactivator activity // traceable author statement	chr12:104458234-104500299 (+) // 97.11 // q23.3
11730716_a_at	-0.470482	0.205703	0.156635	-0.454367	-0.0984962	0.0984962	0.877918	0.69235	1.08328	0.115408	1.08328	up	PAGE5	90737				chrX:55246788-55250533 (+) // 87.59 // p11.21
11730612_a_at	0.534557	0.422596	0.0563898	-0.0563898	-0.2369	-0.140538	0.213671	0.0347603	1.39712	0.482457	1.39712	up	MBOAT7	79143	0006644 // phospholipid metabolic process // inferred from electronic annotation /// 0008654 // phospholipid biosynthetic process // inferred from electronic annotation	0016020 // membrane // inferred from electronic annotation /// 0016021 // integral to membrane // inferred from electronic annotation	0004872 // receptor activity // inferred from electronic annotation /// 0016740 // transferase activity // inferred from electronic annotation /// 0016746 // transferase activity, transferring acyl groups // inferred from electronic annotation /// 0016747 // transferase activity, transferring acyl groups other than amino-acyl groups // inferred from electronic annotation	chr19:54681993-54693733 (-) // 82.66 // q13.42
11718387_s_at	-0.10874	-0.0344267	-0.0303125	0.166912	0.143254	0.0303125	0.183137	0.0253897	-1.12609	-0.171319	1.12609	down	ZFYVE20	64145	0006810 // transport // inferred from electronic annotation /// 0007596 // blood coagulation // traceable author statement /// 0015031 // protein transport // inferred from electronic annotation /// 0016197 // endosomal transport // non-traceable author statement	0005622 // intracellular // inferred from electronic annotation /// 0005768 // endosome // non-traceable author statement /// 0005768 // endosome // inferred from electronic annotation /// 0005886 // plasma membrane // inferred from electronic annotation /// 0010008 // endosome membrane // traceable author statement /// 0016020 // membrane // inferred from electronic annotation /// 0031901 // ear…	0005515 // protein binding // inferred from physical interaction /// 0008270 // zinc ion binding // non-traceable author statement /// 0008270 // zinc ion binding // inferred from electronic annotation /// 0017137 // Rab GTPase binding // inferred from electronic annotation /// 0046872 // metal ion binding // inferred from electronic annotation	chr3:15111579-15140664 (-) // 84.74 // p25.1
11715842_a_at	0.16835	0.173283	0.189445	-0.16835	-0.236809	-0.189475	0.0153656	6.00567e-05	1.29705	0.375237	1.29705	up	MAPK1	5594	0000165 // MAPK cascade // traceable author statement /// 0000165 // MAPK cascade // inferred from electronic annotation /// 0000186 // activation of MAPKK activity // traceable author statement /// 0000187 // activation of MAPK activity // traceable author statement /// 0000189 // MAPK import into nucleus // inferred from electronic annotation /// 0002224 // toll-like receptor signaling pathway …	0005625 // soluble fraction // inferred from electronic annotation /// 0005626 // insoluble fraction // inferred from electronic annotation /// 0005634 // nucleus // traceable author statement /// 0005634 // nucleus // inferred from electronic annotation /// 0005654 // nucleoplasm // traceable author statement /// 0005654 // nucleoplasm // inferred from electronic annotation /// 0005737 // cytopl…	0000166 // nucleotide binding // inferred from electronic annotation /// 0001784 // phosphotyrosine binding // inferred from electronic annotation /// 0003677 // DNA binding // inferred from electronic annotation /// 0004672 // protein kinase activity // inferred from electronic annotation /// 0004674 // protein serine/threonine kinase activity // inferred from direct assay /// 0004674 // protein…	chr22:22108791-22221970 (-) // 87.22 // q11.21
11722863_at	0.0584674	-0.0905511	0.0976016	-0.220935	-0.0584674	0.162449	0.857937	0.652048	1.04306	0.0608237	1.04306	up	SCGB2A1	4246			0005496 // steroid binding // inferred from electronic annotation /// 0005497 // androgen binding // non-traceable author statement	chr11:61976144-61981415 (+) // 94.72 // q12.3
11751154_x_at	0.0926514	0.0716381	-0.0154457	0.0154457	-0.107004	-0.0274076	0.432191	0.141378	1.06383	0.0892699	1.06383	up	ALDOC	230	0001666 // response to hypoxia // inferred from electronic annotation /// 0005975 // carbohydrate metabolic process // traceable author statement /// 0006000 // fructose metabolic process // traceable author statement /// 0006006 // glucose metabolic process // traceable author statement /// 0006094 // gluconeogenesis // traceable author statement /// 0006096 // glycolysis // inferred from electr…	0005737 // cytoplasm // inferred from electronic annotation /// 0005739 // mitochondrion // inferred from electronic annotation /// 0005829 // cytosol // traceable author statement /// 0005856 // cytoskeleton // inferred by curator /// 0030424 // axon // inferred from electronic annotation	0003824 // catalytic activity // inferred from electronic annotation /// 0004332 // fructose-bisphosphate aldolase activity // inferred from direct assay /// 0004332 // fructose-bisphosphate aldolase activity // inferred from electronic annotation /// 0005515 // protein binding // inferred from physical interaction /// 0008092 // cytoskeletal protein binding // inferred from direct assay /// 0016…	chr17:26900134-26903912 (-) // 99.42 // q11.2
11726904_a_at	0.137218	-0.0216236	0.0216236	0.165736	-0.046319	-0.0602627	0.917019	0.780122	1.0182	0.026021	1.0182	up	COBL	23242	0001843 // neural tube closure // inferred from electronic annotation		0003779 // actin binding // inferred from electronic annotation	chr7:51083909-51384515 (-) // 99.51 // p12.1
11753940_a_at	-0.104159	-0.0170631	0.0052228	-0.0052228	0.280682	0.249434	0.348107	0.0912364	-1.1596	-0.213631	1.1596	down	NRL	4901	0006351 // transcription, DNA-dependent // inferred from electronic annotation /// 0006355 // regulation of transcription, DNA-dependent // inferred from electronic annotation /// 0006366 // transcription from RNA polymerase II promoter // traceable author statement /// 0007275 // multicellular organismal development // inferred from electronic annotation /// 0007468 // regulation of rhodopsin ge…	0005634 // nucleus // inferred from electronic annotation /// 0005634 // nucleus // traceable author statement	0003677 // DNA binding // traceable author statement /// 0003677 // DNA binding // inferred from electronic annotation /// 0003700 // sequence-specific DNA binding transcription factor activity // inferred from electronic annotation /// 0043522 // leucine zipper domain binding // inferred from physical interaction /// 0043565 // sequence-specific DNA binding // inferred from electronic annotation	chr14:24549316-24584223 (-) // 91.15 // q11.2
11751357_a_at	-0.0870328	-0.0936952	-0.139675	0.358641	0.0870328	0.234163	0.137086	0.0141901	-1.25999	-0.333413	1.25999	down	MEI1	150365	0007126 // meiosis // inferred from electronic annotation /// 0007141 // male meiosis I // inferred from electronic annotation /// 0007276 // gamete generation // inferred from electronic annotation /// 0007286 // spermatid development // inferred from electronic annotation			chr22:42148507-42177849 (+) // 98.98 // q13.2
11727430_s_at	-0.448192	-0.0907052	-0.0275688	0.166051	0.0275688	0.0482404	0.4024	0.122367	-1.20534	-0.269442	1.20534	down	C6orf162	57150		0016020 // membrane // inferred from electronic annotation /// 0016021 // integral to membrane // inferred from electronic annotation		chr6:88046724-88052041 (+) // 91.8 // q15
11721103_a_at	-0.157291	0.0437231	-0.248283	0.101218	-0.0437231	0.197802	0.427268	0.138026	-1.15326	-0.205716	1.15326	down	POLDIP3	84271	0006417 // regulation of translation // inferred from electronic annotation /// 0045727 // positive regulation of translation // inferred from mutant phenotype	0005634 // nucleus // inferred from direct assay /// 0005634 // nucleus // inferred from electronic annotation /// 0005730 // nucleolus // inferred from direct assay /// 0005737 // cytoplasm // traceable author statement /// 0005737 // cytoplasm // inferred from electronic annotation /// 0016607 // nuclear speck // inferred from direct assay /// 0016607 // nuclear speck // inferred from electroni…	0000166 // nucleotide binding // inferred from electronic annotation /// 0003676 // nucleic acid binding // inferred from electronic annotation /// 0003723 // RNA binding // inferred from electronic annotation /// 0005515 // protein binding // inferred from physical interaction	chr22:42979727-43010962 (-) // 99.49 // q13.2
11755049_a_at	0.00936699	0.0475216	0.085432	-0.00936699	-0.09412	-0.0550385	0.223014	0.0380756	1.07198	0.100282	1.07198	up	PIK3C3	5289	0000045 // autophagic vacuole assembly // inferred from electronic annotation /// 0000910 // cytokinesis // inferred from mutant phenotype /// 0006468 // protein phosphorylation // inferred from electronic annotation /// 0006914 // autophagy // inferred from electronic annotation /// 0007032 // endosome organization // inferred from electronic annotation /// 0007049 // cell cycle // inferred from…	0005768 // endosome // inferred from electronic annotation /// 0005770 // late endosome // inferred from direct assay /// 0005770 // late endosome // inferred from electronic annotation /// 0005829 // cytosol // traceable author statement /// 0030496 // midbody // inferred from direct assay /// 0030496 // midbody // inferred from electronic annotation	0000166 // nucleotide binding // inferred from electronic annotation /// 0004672 // protein kinase activity // inferred from electronic annotation /// 0005515 // protein binding // inferred from physical interaction /// 0005524 // ATP binding // inferred from electronic annotation /// 0016301 // kinase activity // inferred from electronic annotation /// 0016303 // 1-phosphatidylinositol-3-kinase …	chr18:39605275-39661443 (+) // 79.99 // q12.3
11764109_at	-0.00215197	0.435853	-0.0670974	-0.0758793	0.38459	0.00215197	0.976993	0.934551	1.01296	0.0185802	1.01296	up						chr6:163789337-163789753 (-) // 99.52 // q26
11749470_a_at	-0.414516	0.152602	-0.0422959	-0.169006	0.0422959	0.222028	0.798347	0.544046	-1.09671	-0.133176	1.09671	down	TRPM8	79054	0006810 // transport // inferred from electronic annotation /// 0006811 // ion transport // inferred from electronic annotation /// 0006816 // calcium ion transport // inferred from electronic annotation /// 0006874 // cellular calcium ion homeostasis // inferred from electronic annotation /// 0009266 // response to temperature stimulus // inferred from electronic annotation /// 0009409 // respon…	0009897 // external side of plasma membrane // inferred from electronic annotation /// 0016020 // membrane // inferred from electronic annotation /// 0016021 // integral to membrane // inferred from electronic annotation	0004872 // receptor activity // inferred from electronic annotation /// 0005216 // ion channel activity // inferred from electronic annotation /// 0005262 // calcium channel activity // inferred from electronic annotation /// 0042803 // protein homodimerization activity // inferred from electronic annotation	chr2:234826049-234925973 (+) // 96.93 // q37.1
11750933_a_at	0.131759	-0.294032	-0.250203	0.682162	-0.0920205	0.0920205	0.567114	0.2477	-1.28777	-0.364879	1.28777	down	ZNF480	147657	0006351 // transcription, DNA-dependent // inferred from electronic annotation /// 0006355 // regulation of transcription, DNA-dependent // inferred from electronic annotation	0005622 // intracellular // inferred from electronic annotation /// 0005634 // nucleus // inferred from direct assay /// 0005634 // nucleus // inferred from electronic annotation /// 0005730 // nucleolus // inferred from direct assay /// 0005737 // cytoplasm // inferred from direct assay	0003676 // nucleic acid binding // inferred from electronic annotation /// 0008270 // zinc ion binding // inferred from electronic annotation /// 0046872 // metal ion binding // inferred from electronic annotation	chr19:52800431-52826411 (+) // 95.51 // q13.41
11746026_x_at	0.314291	0.0168796	-0.131042	-0.0419564	0.0109653	-0.0109653	0.815515	0.573591	1.05753	0.0806951	1.05753	up	-0.131042	MILR1	284021	0033004 // negative regulation of mast cell activation // inferred from sequence or structural similarity /// 0043303 // mast cell degranulation // inferred from sequence or structural similarity	0005886 // plasma membrane // inferred from electronic annotation /// 0005887 // integral to plasma membrane // non-traceable author statement /// 0016020 // membrane // inferred from electronic annotation /// 0016021 // integral to membrane // inferred from electronic annotation	0005515 // protein binding // inferred from sequence or structural similarity
11723087_at	-0.27254	-0.0298519	0.0298519	-0.180316	0.0395732	0.0859723	0.824517	0.588772	-1.0516	-0.0725898	1.0516	down	GAS2L1	10634	0001578 // microtubule bundle formation // inferred from mutant phenotype /// 0007026 // negative regulation of microtubule depolymerization // inferred from mutant phenotype /// 0007050 // cell cycle arrest // inferred from sequence or structural similarity /// 0007050 // cell cycle arrest // inferred from electronic annotation /// 0009267 // cellular response to starvation // inferred from sequ…	0001725 // stress fiber // inferred from direct assay /// 0001725 // stress fiber // inferred from electronic annotation /// 0005737 // cytoplasm // inferred from direct assay /// 0005737 // cytoplasm // inferred from electronic annotation /// 0005856 // cytoskeleton // inferred from electronic annotation /// 0005874 // microtubule // inferred from direct assay /// 0005874 // microtubule // infer…	0008017 // microtubule binding // inferred from direct assay /// 0008093 // cytoskeletal adaptor activity // inferred from direct assay /// 0046966 // thyroid hormone receptor binding // inferred from direct assay	chr22:29702346-29708776 (+) // 89.67 // q12.2
11749176_a_at	0.136091	0.0606499	0.0655537	-0.122052	-0.0606499	-0.109998	0.0748463	0.00385331	1.13682	0.184998	1.13682	up	RIOK3	8780	0006468 // protein phosphorylation // inferred from electronic annotation /// 0007059 // chromosome segregation // traceable author statement /// 0016310 // phosphorylation // inferred from electronic annotation		0000166 // nucleotide binding // inferred from electronic annotation /// 0003824 // catalytic activity // inferred from electronic annotation /// 0004674 // protein serine/threonine kinase activity // inferred from electronic annotation /// 0005515 // protein binding // inferred from physical interaction /// 0005524 // ATP binding // inferred from electronic annotation /// 0016301 // kinase activ…	chr18:21033250-21061544 (+) // 99.95 // q11.2
11719577_a_at	-0.402154	0.0363421	0.00591517	-0.0968709	-0.00591517	0.180579	0.71776	0.422014	-1.10642	-0.145897	1.10642	down	AMT	275	0006546 // glycine catabolic process // inferred from electronic annotation /// 0006546 // glycine catabolic process // traceable author statement /// 0032259 // methylation // inferred from electronic annotation	0005737 // cytoplasm // inferred from electronic annotation /// 0005739 // mitochondrion // inferred from electronic annotation /// 0005739 // mitochondrion // traceable author statement	0004047 // aminomethyltransferase activity // inferred from electronic annotation /// 0008168 // methyltransferase activity // inferred from electronic annotation /// 0008483 // transaminase activity // inferred from electronic annotation /// 0016740 // transferase activity // inferred from electronic annotation	chr3:49454210-49460111 (-) // 94.96 // p21.31
11741646_s_at	0.0362644	-0.0025239	-0.122787	-0.421618	0.0025239	0.136976	0.896065	0.731691	1.04562	0.0643574	1.04562	up	ATXN7L1	222255				chr7:105245220-105319653 (-) // 98.34 // q22.3
11720729_at	-0.148539	-0.0580802	0.0580807	-0.0992074	0.188703	0.147068	0.620005	0.30004	-1.09306	-0.128367	1.09306	down	CSDC2	27254	0006355 // regulation of transcription, DNA-dependent // inferred from electronic annotation /// 0006397 // mRNA processing // inferred from electronic annotation /// 0006398 // histone mRNA 3'-end processing // non-traceable author statement	0005634 // nucleus // non-traceable author statement /// 0005634 // nucleus // inferred from electronic annotation /// 0005737 // cytoplasm // non-traceable author statement /// 0005737 // cytoplasm // inferred from electronic annotation	0003676 // nucleic acid binding // inferred from electronic annotation /// 0003677 // DNA binding // inferred from electronic annotation /// 0003723 // RNA binding // non-traceable author statement /// 0003723 // RNA binding // inferred from electronic annotation	chr22:41956766-41972670 (+) // 96.31 // q13.2
11729235_s_at	0.0676517	-0.109386	0.0412526	0.00811911	-0.00811958	-0.195065	0.764495	0.489775	1.04598	0.0648613	1.04598	up	E2F6	1876	0000083 // regulation of transcription involved in G1/S phase of mitotic cell cycle // inferred from electronic annotation /// 0000122 // negative regulation of transcription from RNA polymerase II promoter // traceable author statement /// 0006351 // transcription, DNA-dependent // inferred from electronic annotation /// 0006355 // regulation of transcription, DNA-dependent // inferred from elec…	0005634 // nucleus // inferred from electronic annotation /// 0005667 // transcription factor complex // inferred from electronic annotation /// 0071339 // MLL1 complex // inferred from direct assay	0003677 // DNA binding // inferred from electronic annotation /// 0003677 // DNA binding // traceable author statement /// 0003700 // sequence-specific DNA binding transcription factor activity // inferred from electronic annotation /// 0003714 // transcription corepressor activity // traceable author statement	chr2:11584500-11606303 (-) // 83.35 // p25.1
11719930_a_at	0.230391	-0.0111065	-0.104205	0.298424	0.0111065	-0.0183287	0.881846	0.700393	-1.04153	-0.0587075	1.04153	down	ARGLU1	55082	0006351 // transcription, DNA-dependent // inferred from electronic annotation /// 0006355 // regulation of transcription, DNA-dependent // inferred from electronic annotation	0005634 // nucleus // inferred from electronic annotation		chr13:107194928-107220512 (-) // 94.79 // q33.3
11733612_s_at	-0.188893	-0.0705433	0.00177193	-0.00177193	0.271992	0.0922508	0.367139	0.101731	-1.15405	-0.206712	1.15405	down	DOCK8	81704	0007596 // blood coagulation // traceable author statement	0005829 // cytosol // traceable author statement	0005085 // guanyl-nucleotide exchange factor activity // inferred from electronic annotation /// 0005525 // GTP binding // inferred from electronic annotation /// 0051020 // GTPase binding // inferred from electronic annotation	chr9:214864-465255 (+) // 98.62 // p24.3
11745881_a_at	0.129868	-0.087873	-0.2084	-0.0315232	0.158052	0.0315228	0.698712	0.394982	-1.07785	-0.108153	1.07785	down	GUCA1A	2978	0007165 // signal transduction // non-traceable author statement /// 0007601 // visual perception // inferred from electronic annotation /// 0007601 // visual perception // traceable author statement /// 0007602 // phototransduction // inferred from electronic annotation /// 0031282 // regulation of guanylate cyclase activity // inferred from electronic annotation /// 0050896 // response to stimu…	0016020 // membrane // inferred from electronic annotation	0005509 // calcium ion binding // inferred from electronic annotation /// 0008048 // calcium sensitive guanylate cyclase activator activity // traceable author statement /// 0008048 // calcium sensitive guanylate cyclase activator activity // inferred from electronic annotation /// 0030249 // guanylate cyclase regulator activity // inferred from electronic annotation	chr6:42123183-42147806 (+) // 92.41 // p21.1
11750096_a_at	-0.0489612	0.0598559	0.232306	-0.0373836	0.0321589	-0.0321589	0.648982	0.332368	1.06698	0.0935281	1.06698	up	CTNND2	1501	0001763 // morphogenesis of a branching structure // inferred from electronic annotation /// 0006351 // transcription, DNA-dependent // inferred from electronic annotation /// 0006355 // regulation of transcription, DNA-dependent // inferred from electronic annotation /// 0007155 // cell adhesion // traceable author statement /// 0007155 // cell adhesion // inferred from electronic annotation ///…	0005634 // nucleus // inferred from electronic annotation /// 0005737 // cytoplasm // traceable author statement /// 0005912 // adherens junction // inferred from electronic annotation /// 0014069 // postsynaptic density // inferred from electronic annotation /// 0019717 // synaptosome // inferred from electronic annotation /// 0030054 // cell junction // inferred from electronic annotation /// 0…	0005515 // protein binding // inferred from physical interaction	chr5:10972992-11904092 (-) // 99.76 // p15.2
11723609_a_at	0.0491765	0.0388467	-0.0593183	-0.0625405	-0.0388467	0.0419664	0.810359	0.564756	1.02057	0.0293752	1.02057	up	HABP2	3026	0006508 // proteolysis // inferred from electronic annotation /// 0007155 // cell adhesion // traceable author statement	0005576 // extracellular region // non-traceable author statement /// 0005576 // extracellular region // inferred from electronic annotation /// 0005615 // extracellular space // traceable author statement	0003824 // catalytic activity // inferred from electronic annotation /// 0004252 // serine-type endopeptidase activity // inferred from electronic annotation /// 0005539 // glycosaminoglycan binding // traceable author statement /// 0008233 // peptidase activity // inferred from electronic annotation /// 0008236 // serine-type peptidase activity // inferred from electronic annotation /// 0016787 …	chr10:115312736-115349367 (+) // 99.84 // q25.3
11727450_a_at	0.174654	0.0220575	-0.22875	-0.0220575	0.0403438	-0.0353675	0.989357	0.96882	-1.00346	-0.00498592	1.00346	down	MORN4	118812				chr10:99374311-99393344 (-) // 79.38 // q24.2
11736473_a_at	-0.00993204	-0.0135598	0.00993204	-0.129832	0.0146661	0.0289149	0.862472	0.660892	1.01694	0.0242305	1.01694	up	TCF7	6932	0006351 // transcription, DNA-dependent // inferred from electronic annotation /// 0006355 // regulation of transcription, DNA-dependent // not recorded /// 0006355 // regulation of transcription, DNA-dependent // inferred from electronic annotation /// 0006357 // regulation of transcription from RNA polymerase II promoter // not recorded /// 0006357 // regulation of transcription from RNA polyme…	0005634 // nucleus // inferred from direct assay /// 0005634 // nucleus // inferred from electronic annotation /// 0005667 // transcription factor complex // not recorded	0003677 // DNA binding // inferred from electronic annotation /// 0003682 // chromatin binding // not recorded /// 0003700 // sequence-specific DNA binding transcription factor activity // not recorded /// 0003700 // sequence-specific DNA binding transcription factor activity // inferred from electronic annotation /// 0005515 // protein binding // inferred from physical interaction /// 0008013 //…	chr5:133451300-133483919 (+) // 89.87 // q31.1
11739863_a_at	-0.207038	-0.0704956	-0.0906906	0.0704956	0.238494	0.11753	0.144039	0.0156915	-1.20156	-0.264914	1.20156	down	TTF2	8458	0006351 // transcription, DNA-dependent // inferred from electronic annotation /// 0006353 // transcription termination, DNA-dependent // traceable author statement /// 0006353 // transcription termination, DNA-dependent // inferred from electronic annotation /// 0006355 // regulation of transcription, DNA-dependent // inferred from electronic annotation /// 0006369 // termination of RNA polymera…	0005634 // nucleus // inferred from direct assay /// 0005634 // nucleus // inferred from electronic annotation /// 0005681 // spliceosomal complex // inferred from electronic annotation /// 0005737 // cytoplasm // inferred from direct assay /// 0005737 // cytoplasm // inferred from electronic annotation /// 0008023 // transcription elongation factor complex // traceable author statement	0000166 // nucleotide binding // inferred from electronic annotation /// 0003676 // nucleic acid binding // inferred from electronic annotation /// 0003677 // DNA binding // inferred from electronic annotation /// 0004386 // helicase activity // inferred from electronic annotation /// 0005515 // protein binding // inferred from physical interaction /// 0005524 // ATP binding // inferred from elec…	chr1:117602948-117645489 (+) // 89.78 // p13.1
11735984_at	0.268111	0.1867	0.280596	-0.277148	-0.1867	-0.28473	0.0270664	0.000329195	1.40899	0.494662	1.40899	up	OR2B6	26212	0007165 // signal transduction // inferred from electronic annotation /// 0007186 // G-protein coupled receptor signaling pathway // inferred from electronic annotation /// 0007608 // sensory perception of smell // inferred from electronic annotation /// 0050896 // response to stimulus // inferred from electronic annotation /// 0050911 // detection of chemical stimulus involved in sensory percept…	0005886 // plasma membrane // traceable author statement /// 0005886 // plasma membrane // inferred from electronic annotation /// 0016020 // membrane // inferred from electronic annotation /// 0016021 // integral to membrane // inferred from electronic annotation	0004871 // signal transducer activity // inferred from electronic annotation /// 0004872 // receptor activity // inferred from electronic annotation /// 0004930 // G-protein coupled receptor activity // inferred from electronic annotation /// 0004984 // olfactory receptor activity // inferred from electronic annotation	chr6:27925018-27925960 (+) // 99.16 // p22.1
11727105_s_at	0.00257516	-0.0593004	-0.00257492	-0.0256047	0.0340855	0.0558395	0.57929	0.259593	-1.02897	-0.0412068	1.02897	down	FGD5	152273	0007010 // cytoskeleton organization // inferred from sequence or structural similarity /// 0008360 // regulation of cell shape // inferred from sequence or structural similarity /// 0030036 // actin cytoskeleton organization // inferred from sequence or structural similarity /// 0035023 // regulation of Rho protein signal transduction // inferred from electronic annotation /// 0043088 // regulat…	0001726 // ruffle // inferred from sequence or structural similarity /// 0005622 // intracellular // inferred from electronic annotation /// 0005737 // cytoplasm // inferred from sequence or structural similarity /// 0005737 // cytoplasm // inferred from electronic annotation /// 0005794 // Golgi apparatus // inferred from sequence or structural similarity /// 0005856 // cytoskeleton // inferred …	0005085 // guanyl-nucleotide exchange factor activity // inferred from sequence or structural similarity /// 0005085 // guanyl-nucleotide exchange factor activity // inferred from electronic annotation /// 0005089 // Rho guanyl-nucleotide exchange factor activity // inferred from electronic annotation /// 0005543 // phospholipid binding // inferred from electronic annotation /// 0031267 // small …	chr3:14860482-14976072 (+) // 98.53 // p25.1
11756401_x_at	-0.0599546	-0.0271511	0.00583935	0.0860329	-0.00583935	0.0251741	0.418973	0.132465	-1.04406	-0.0622114	1.04406	down	FAM49B	51571				chr8:130853718-131028697 (-) // 70.01 // q24.21
11735552_at	0.0982866	-0.0581229	-0.137021	-0.153325	0.125548	0.0581229	0.88913	0.716614	-1.02983	-0.042401	1.02983	down	FCRL6	343413		0009897 // external side of plasma membrane // inferred from direct assay /// 0009897 // external side of plasma membrane // inferred from electronic annotation /// 0016020 // membrane // inferred from electronic annotation /// 0016021 // integral to membrane // inferred from electronic annotation	0004872 // receptor activity // inferred from electronic annotation /// 0019903 // protein phosphatase binding // inferred from electronic annotation	chr1:159770301-159786047 (+) // 84.62 // q23.2
11757770_s_at	-0.0994244	-0.0470724	-0.0375729	0.191425	0.231679	0.0375729	0.18477	0.0259218	-1.16064	-0.214916	1.16064	down	TOMM70A	9868	0006626 // protein targeting to mitochondrion // traceable author statement /// 0044267 // cellular protein metabolic process // traceable author statement	0005739 // mitochondrion // inferred from direct assay /// 0005739 // mitochondrion // inferred from electronic annotation /// 0005741 // mitochondrial outer membrane // inferred from electronic annotation /// 0005742 // mitochondrial outer membrane translocase complex // traceable author statement /// 0016020 // membrane // inferred from electronic annotation /// 0016021 // integral to membrane …	0004872 // receptor activity // inferred from electronic annotation /// 0005515 // protein binding // inferred from physical interaction /// 0008320 // protein transmembrane transporter activity // traceable author statement	chr3:100082307-100082909 (-) // 90.92 // q12.2
11728073_a_at	-0.0128832	0.0128832	0.0304232	0.0446892	-0.183958	-0.175781	0.516503	0.203996	1.08309	0.115158	1.08309	up	ITPRIP	85450		0005886 // plasma membrane // inferred from electronic annotation /// 0016020 // membrane // inferred from electronic annotation		chr10:106071900-106093713 (-) // 98.8 // q25.1
11743191_a_at	-0.205373	0.351305	0.0193143	-0.0559988	0.106368	-0.0193143	0.927171	0.804337	1.03149	0.0447305	1.03149	up	LOC100653217 /// NTM	100653217 /// 50863	0007155 // cell adhesion // inferred from electronic annotation /// 0007155 // cell adhesion // non-traceable author statement /// 0008038 // neuron recognition // traceable author statement	0005886 // plasma membrane // inferred from electronic annotation /// 0016020 // membrane // inferred from electronic annotation /// 0031225 // anchored to membrane // inferred from electronic annotation	0005515 // protein binding // inferred from physical interaction	chr11:131780518-132206715 (+) // 96.55 // q25
11721561_a_at	-0.0959468	-0.065084	0.0289631	-0.0289631	0.239508	0.0442581	0.534537	0.218781	-1.0935	-0.128957	1.0935	down	AHCYL2	23382	0006730 // one-carbon metabolic process // inferred from electronic annotation		0000166 // nucleotide binding // inferred from electronic annotation /// 0004013 // adenosylhomocysteinase activity // inferred from electronic annotation /// 0016787 // hydrolase activity // inferred from electronic annotation	chr7:128864870-129070051 (+) // 93.63 // q32.1
11740776_a_at	-0.208407	0.0252976	-0.0252976	-0.3774	0.161837	0.108055	0.951397	0.865011	-1.02359	-0.033633	1.02359	down	CCDC36	339834				chr3:49235860-49295537 (+) // 94.67 // p21.31
11750796_a_at	0.28674	0.0760021	0.000748634	-0.000748634	-0.128581	-0.214383	0.344567	0.0896454	1.17751	0.235735	1.17751	up	DNER	92737	0001764 // neuron migration // non-traceable author statement /// 0006897 // endocytosis // non-traceable author statement /// 0007219 // Notch signaling pathway // traceable author statement /// 0007219 // Notch signaling pathway // inferred from electronic annotation /// 0007220 // Notch receptor processing // inferred from electronic annotation /// 0007416 // synapse assembly // non-traceable …	0005769 // early endosome // inferred from direct assay /// 0005886 // plasma membrane // inferred from direct assay /// 0005886 // plasma membrane // inferred from electronic annotation /// 0016020 // membrane // inferred from electronic annotation /// 0016021 // integral to membrane // inferred from electronic annotation /// 0030425 // dendrite // inferred from direct assay /// 0030425 // dendr…	0004872 // receptor activity // inferred from electronic annotation /// 0004888 // transmembrane signaling receptor activity // traceable author statement /// 0005112 // Notch binding // inferred from electronic annotation /// 0005509 // calcium ion binding // non-traceable author statement /// 0005509 // calcium ion binding // inferred from electronic annotation /// 0005515 // protein binding //…	chr2:230222831-230451615 (-) // 97.71 // q36.3
11756636_x_at	0.396873	-0.00686264	-0.152366	-0.129157	0.00686216	0.145147	0.888171	0.714652	1.05088	0.0715974	1.05088	up	PCED1A	64773			0016787 // hydrolase activity // inferred from electronic annotation	chr20:2816005-2821314 (-) // 93.58 // p13
11730313_a_at	0.0990128	-0.193739	-0.0682554	0.242392	0.0500555	-0.0500555	0.642677	0.325391	-1.09819	-0.135124	1.09819	down	ERMAP	114625		0005737 // cytoplasm // inferred from electronic annotation /// 0005886 // plasma membrane // inferred from direct assay /// 0005886 // plasma membrane // inferred from electronic annotation /// 0016020 // membrane // inferred from electronic annotation /// 0016021 // integral to membrane // inferred from electronic annotation /// 0031410 // cytoplasmic vesicle // inferred from electronic annotat…		chr1:43282758-43310655 (+) // 82.7 // p34.2
11734540_at	0.13577	0	0	0.365641	-0.0719087	-0.0254436	0.91572	0.777236	-1.03109	-0.044173	1.03109	down	LOC728819	728819				chr2:43902291-43903461 (-) // 83.18 // p21
11715925_a_at	0.0434647	-0.118213	0.0669651	9.44138e-05	-9.44138e-05	-0.131407	0.831707	0.601833	1.02897	0.0412079	1.02897	up	TRAM1	23471	0006412 // translation // traceable author statement /// 0006613 // cotranslational protein targeting to membrane // traceable author statement /// 0006614 // SRP-dependent cotranslational protein targeting to membrane // traceable author statement /// 0006810 // transport // inferred from electronic annotation /// 0010467 // gene expression // traceable author statement /// 0015031 // protein tr…	0005783 // endoplasmic reticulum // traceable author statement /// 0005783 // endoplasmic reticulum // inferred from electronic annotation /// 0005789 // endoplasmic reticulum membrane // inferred from electronic annotation /// 0016020 // membrane // inferred from electronic annotation /// 0016021 // integral to membrane // inferred from electronic annotation /// 0016021 // integral to membrane /…	0004872 // receptor activity // traceable author statement /// 0005515 // protein binding // inferred from physical interaction	chr8:71485454-71520714 (-) // 92.64 // q13.3
11745325_a_at	-0.0406246	0.00237846	-0.00237846	-0.152876	0.15554	0.279469	0.739584	0.452028	-1.07742	-0.107585	1.07742	down	ZNF497	162968	0006351 // transcription, DNA-dependent // inferred from electronic annotation /// 0006355 // regulation of transcription, DNA-dependent // inferred from electronic annotation	0005622 // intracellular // inferred from electronic annotation /// 0005634 // nucleus // inferred from electronic annotation	0003676 // nucleic acid binding // inferred from electronic annotation /// 0003677 // DNA binding // inferred from electronic annotation /// 0008270 // zinc ion binding // inferred from electronic annotation /// 0046872 // metal ion binding // inferred from electronic annotation	chr19:58866926-58874214 (-) // 99.96 // q13.43
11752744_a_at	-0.0393124	-0.00827599	-0.0848055	0.00827599	0.0685873	0.104774	0.238618	0.043289	-1.07525	-0.104677	1.07525	down	LGMN	5641	0001101 // response to acid // inferred from electronic annotation /// 0006508 // proteolysis // inferred from electronic annotation /// 0006508 // proteolysis // inferred from sequence or structural similarity /// 0008202 // steroid metabolic process // traceable author statement /// 0040015 // negative regulation of multicellular organism growth // inferred from electronic annotation /// 004235…	0005764 // lysosome // inferred from electronic annotation /// 0005770 // late endosome // inferred from electronic annotation /// 0043202 // lysosomal lumen // traceable author statement /// 0045177 // apical part of cell // inferred from electronic annotation	0004197 // cysteine-type endopeptidase activity // inferred from electronic annotation /// 0004197 // cysteine-type endopeptidase activity // inferred from sequence or structural similarity /// 0008233 // peptidase activity // inferred from direct assay /// 0008233 // peptidase activity // inferred from electronic annotation /// 0008234 // cysteine-type peptidase activity // inferred from electro…	chr14:93170472-93214972 (-) // 95.86 // q32.12
11736147_s_at	-0.00674248	0.0307941	-0.0503464	0.0589237	0.00674248	-0.168443	0.901937	0.743352	1.01783	0.0254939	1.01783	up	LYRM2 /// ZC3H11A	57226 /// 9877		0005739 // mitochondrion // inferred from electronic annotation	0003676 // nucleic acid binding // inferred from electronic annotation /// 0005515 // protein binding // inferred from physical interaction /// 0008270 // zinc ion binding // inferred from electronic annotation /// 0046872 // metal ion binding // inferred from electronic annotation	chr6:90341944-90348475 (-) // 64.9 // q15
11727772_a_at	0.0771728	0.158216	-0.106071	0	-0.0543179	0	0.763276	0.488058	1.04334	0.061212	1.04334	up	PITPNM2	57605	0006810 // transport // inferred from electronic annotation /// 0008152 // metabolic process // non-traceable author statement	0005622 // intracellular // inferred from electronic annotation /// 0005625 // soluble fraction // inferred from electronic annotation /// 0012505 // endomembrane system // inferred from electronic annotation /// 0016020 // membrane // inferred from electronic annotation /// 0016021 // integral to membrane // non-traceable author statement /// 0043231 // intracellular membrane-bounded organelle /…	0005509 // calcium ion binding // non-traceable author statement /// 0008289 // lipid binding // inferred from electronic annotation /// 0046872 // metal ion binding // inferred from electronic annotation	chr12:123468026-123634562 (-) // 98.54 // q24.31
11747878_a_at	0.0954771	0.153639	0.0658703	-0.201992	-0.233963	-0.0658698	0.111215	0.00913815	1.20771	0.272271	1.20771	up	STX3	6809	0006810 // transport // inferred from electronic annotation /// 0006836 // neurotransmitter transport // inferred from electronic annotation /// 0006886 // intracellular protein transport // inferred from electronic annotation /// 0006887 // exocytosis // inferred from electronic annotation /// 0006944 // cellular membrane fusion // inferred from electronic annotation /// 0016192 // vesicle-media…	0005622 // intracellular // inferred from electronic annotation /// 0005773 // vacuole // traceable author statement /// 0005911 // cell-cell junction // inferred from direct assay /// 0016020 // membrane // inferred from electronic annotation /// 0016021 // integral to membrane // inferred from electronic annotation /// 0016324 // apical plasma membrane // inferred from direct assay /// 0016324 …	0005484 // SNAP receptor activity // inferred from electronic annotation /// 0005515 // protein binding // inferred from physical interaction /// 0050544 // arachidonic acid binding // inferred from sequence or structural similarity /// 0050544 // arachidonic acid binding // inferred from electronic annotation	chr11:59522924-59568958 (+) // 96.76 // q12.1
11715826_x_at	0.265856	0.00626373	-0.00626373	0.152269	-0.0855789	-0.139694	0.717454	0.421109	1.08144	0.112953	1.08144	up	HMG20B	10362	0006325 // chromatin organization // non-traceable author statement /// 0006351 // transcription, DNA-dependent // inferred from electronic annotation /// 0006355 // regulation of transcription, DNA-dependent // non-traceable author statement /// 0006355 // regulation of transcription, DNA-dependent // inferred from electronic annotation /// 0007049 // cell cycle // inferred from electronic annot…	0005634 // nucleus // non-traceable author statement /// 0005634 // nucleus // inferred from electronic annotation /// 0005654 // nucleoplasm // traceable author statement /// 0005694 // chromosome // inferred from electronic annotation	0003677 // DNA binding // non-traceable author statement /// 0003677 // DNA binding // inferred from electronic annotation /// 0003700 // sequence-specific DNA binding transcription factor activity // non-traceable author statement /// 0005515 // protein binding // inferred from physical interaction	chr19:3572942-3579233 (+) // 92.13 // p13.3
11751973_x_at	-0.13564	0.00104284	-0.00104284	-0.171525	0.064446	0.0570374	0.911751	0.766292	-1.01997	-0.0285329	1.01997	down	PROSAPIP1	9762	0051260 // protein homooligomerization // inferred from electronic annotation	0005737 // cytoplasm // inferred from electronic annotation /// 0005856 // cytoskeleton // inferred from electronic annotation /// 0005886 // plasma membrane // inferred from electronic annotation /// 0014069 // postsynaptic density // inferred from sequence or structural similarity /// 0014069 // postsynaptic density // inferred from electronic annotation /// 0016020 // membrane // inferred from…	0030165 // PDZ domain binding // inferred from electronic annotation /// 0043621 // protein self-association // inferred from electronic annotation	chr20:3143274-3154194 (-) // 95.54 // p13
11720944_at	0.118875	0.0139961	0.195716	-0.0139961	-0.155626	-0.277459	0.254882	0.049155	1.19628	0.258556	1.19628	up	RGS16	6004	0007601 // visual perception // traceable author statement /// 0008277 // regulation of G-protein coupled receptor protein signaling pathway // traceable author statement /// 0009968 // negative regulation of signal transduction // inferred from electronic annotation /// 0038032 // termination of G-protein coupled receptor signaling pathway // inferred from electronic annotation /// 0043547 // po…	0005624 // membrane fraction // inferred from electronic annotation /// 0005737 // cytoplasm // not recorded /// 0005886 // plasma membrane // not recorded /// 0045121 // membrane raft // inferred from electronic annotation	0005096 // GTPase activator activity // not recorded /// 0005096 // GTPase activator activity // traceable author statement /// 0005515 // protein binding // inferred from physical interaction /// 0005516 // calmodulin binding // traceable author statement	chr1:182567757-182573548 (-) // 88.47 // q25.3
11719697_a_at	0.226323	-0.109888	-0.201431	0.21904	0.077199	-0.077199	0.802638	0.550497	-1.07277	-0.101345	1.07277	down	HSPB11	51668	0006950 // response to stress // inferred from electronic annotation /// 0007155 // cell adhesion // inferred from electronic annotation	0005929 // cilium // inferred from electronic annotation /// 0030992 // intraflagellar transport particle B // inferred from electronic annotation		chr1:54387233-54411602 (-) // 73.84 // p32.3
11750814_a_at	-0.0654447	0.0353651	0.103133	-0.0481432	0.288548	-0.0353653	0.897094	0.733639	-1.03097	-0.0439955	1.03097	down	BEND2	139105				chrX:18189058-18238956 (-) // 92.07 // p22.13
11760040_x_at	-0.486883	0.029809	-0.00581837	0.231858	0.00581837	-0.135026	0.698561	0.394821	-1.13959	-0.188514	1.13959	down	NDUFB4	4710	0006120 // mitochondrial electron transport, NADH to ubiquinone // non-traceable author statement /// 0006810 // transport // inferred from electronic annotation /// 0006979 // response to oxidative stress // inferred from direct assay /// 0022900 // electron transport chain // inferred from electronic annotation /// 0022904 // respiratory electron transport chain // traceable author statement //…	0005739 // mitochondrion // inferred from electronic annotation /// 0005743 // mitochondrial inner membrane // traceable author statement /// 0005743 // mitochondrial inner membrane // inferred from electronic annotation /// 0005747 // mitochondrial respiratory chain complex I // inferred from direct assay /// 0005747 // mitochondrial respiratory chain complex I // non-traceable author statement …	0008137 // NADH dehydrogenase (ubiquinone) activity // non-traceable author statement /// 0008137 // NADH dehydrogenase (ubiquinone) activity // inferred from electronic annotation	chr3:120315156-120320471 (+) // 99.33 // q13.33
11740214_a_at	-0.0621996	0.0498724	-0.0928888	0.0721264	0.0267286	-0.0267286	0.636437	0.318672	-1.04183	-0.0591142	1.04183	down	TBL1X	6907	0000122 // negative regulation of transcription from RNA polymerase II promoter // inferred from direct assay /// 0006351 // transcription, DNA-dependent // inferred from electronic annotation /// 0006355 // regulation of transcription, DNA-dependent // inferred from electronic annotation /// 0006357 // regulation of transcription from RNA polymerase II promoter // inferred from electronic annota…	0000118 // histone deacetylase complex // inferred from direct assay /// 0005634 // nucleus // inferred from direct assay /// 0005634 // nucleus // inferred from electronic annotation /// 0005654 // nucleoplasm // traceable author statement /// 0005667 // transcription factor complex // inferred from electronic annotation /// 0005876 // spindle microtubule // inferred from direct assay /// 001705…	0003677 // DNA binding // inferred from electronic annotation /// 0003682 // chromatin binding // inferred from electronic annotation /// 0003714 // transcription corepressor activity // inferred from direct assay /// 0003714 // transcription corepressor activity // inferred from genetic interaction /// 0003714 // transcription corepressor activity // inferred from electronic annotation /// 00055…	chrX:9431105-9687780 (+) // 97.47 // p22.31
11723347_a_at	-0.25618	-0.0698461	-0.0439749	0.0939245	0.0439749	0.0697203	0.251503	0.0480352	-1.14277	-0.19254	1.14277	down	MTERFD1	51001	0006351 // transcription, DNA-dependent // inferred from electronic annotation /// 0006355 // regulation of transcription, DNA-dependent // inferred from electronic annotation /// 0045892 // negative regulation of transcription, DNA-dependent // inferred from mutant phenotype /// 0045892 // negative regulation of transcription, DNA-dependent // inferred from electronic annotation	0005739 // mitochondrion // inferred from direct assay /// 0005739 // mitochondrion // inferred from electronic annotation	0003677 // DNA binding // inferred from electronic annotation /// 0044212 // transcription regulatory region DNA binding // inferred from direct assay	chr8:97251648-97273828 (-) // 88.33 // q22.1
11738156_a_at	0.095294	0.191699	-0.0731559	0.0610976	-0.0610971	-0.174463	0.597626	0.277403	1.09386	0.129433	1.09386	up	ZBTB26	57684	0006351 // transcription, DNA-dependent // inferred from electronic annotation /// 0006355 // regulation of transcription, DNA-dependent // inferred from electronic annotation	0005622 // intracellular // inferred from electronic annotation /// 0005634 // nucleus // inferred from electronic annotation	0003676 // nucleic acid binding // inferred from electronic annotation /// 0003677 // DNA binding // inferred from electronic annotation /// 0008270 // zinc ion binding // inferred from electronic annotation /// 0046872 // metal ion binding // inferred from electronic annotation	chr9:125680378-125693544 (-) // 95.61 // q33.2
11716129_at	-0.0910559	-0.27074	-0.419917	0.51958	0.18459	0.0910559	0.20232	0.0310106	-1.43958	-0.525647	1.43958	down	IGF2R	3482	0006810 // transport // inferred from electronic annotation /// 0006898 // receptor-mediated endocytosis // traceable author statement /// 0007165 // signal transduction // traceable author statement /// 0048009 // insulin-like growth factor receptor signaling pathway // traceable author statement	0005624 // membrane fraction // inferred from electronic annotation /// 0005634 // nucleus // inferred from electronic annotation /// 0005641 // nuclear envelope lumen // inferred from electronic annotation /// 0005737 // cytoplasm // inferred from electronic annotation /// 0005764 // lysosome // inferred from electronic annotation /// 0005765 // lysosomal membrane // inferred from electronic ann…	0001948 // glycoprotein binding // inferred from direct assay /// 0001948 // glycoprotein binding // inferred from electronic annotation /// 0004872 // receptor activity // traceable author statement /// 0004872 // receptor activity // inferred from electronic annotation /// 0005010 // insulin-like growth factor-activated receptor activity // traceable author statement /// 0005215 // transporter …	chr6:160390130-160527581 (+) // 98.1 // q25.3
11756882_a_at	-0.0785942	0.154675	0.288647	-0.0510044	-0.0156469	0.0156474	0.592319	0.272542	1.10082	0.138577	1.10082	up	RTTN	25914	0007275 // multicellular organismal development // inferred from electronic annotation /// 0007368 // determination of left/right symmetry // inferred from electronic annotation			chr18:67671044-67863889 (-) // 97.69 // q22.2
11755637_x_at	0.0558877	0.00650597	0.0629911	-0.0912705	-0.0508938	-0.00650549	0.226584	0.0391471	1.06537	0.0913514	1.06537	up	ARHGEF10L	55160	0032321 // positive regulation of Rho GTPase activity // inferred from direct assay /// 0035023 // regulation of Rho protein signal transduction // inferred from electronic annotation /// 0035104 // positive regulation of transcription via sterol regulatory element binding // inferred from direct assay /// 0051496 // positive regulation of stress fiber assembly // inferred from direct assay	0005622 // intracellular // inferred from electronic annotation /// 0005737 // cytoplasm // inferred from electronic annotation /// 0005829 // cytosol // inferred from direct assay	0005085 // guanyl-nucleotide exchange factor activity // inferred from electronic annotation /// 0005089 // Rho guanyl-nucleotide exchange factor activity // inferred from electronic annotation /// 0005100 // Rho GTPase activator activity // inferred from direct assay	chr1:17941582-18024363 (+) // 89.68 // p36.13
11718996_at	-0.0240874	0.523243	-0.229642	0.112381	-0.0157092	0.0157092	0.93825	0.829547	1.03697	0.0523773	1.03697	up	MSRB2	22921	0006355 // regulation of transcription, DNA-dependent // traceable author statement /// 0030091 // protein repair // inferred from sequence or structural similarity /// 0030091 // protein repair // inferred from electronic annotation /// 0055114 // oxidation-reduction process // inferred from electronic annotation	0005739 // mitochondrion // inferred from sequence or structural similarity /// 0005739 // mitochondrion // inferred from electronic annotation	0000318 // protein-methionine-R-oxide reductase activity // inferred from sequence or structural similarity /// 0000318 // protein-methionine-R-oxide reductase activity // inferred from electronic annotation /// 0003700 // sequence-specific DNA binding transcription factor activity // traceable author statement /// 0008113 // peptide-methionine-(S)-S-oxide reductase activity // inferred from elec…	chr10:23384377-23411276 (+) // 57.95 // p12.2
11742377_at	-0.000368118	0.128804	0.0154557	-0.0933843	-0.0351367	0.000368118	0.427108	0.137916	1.06487	0.0906815	1.06487	up	OR7C2	26658	0007165 // signal transduction // inferred from electronic annotation /// 0007186 // G-protein coupled receptor signaling pathway // inferred from electronic annotation /// 0007608 // sensory perception of smell // inferred from electronic annotation /// 0050896 // response to stimulus // inferred from electronic annotation /// 0050911 // detection of chemical stimulus involved in sensory percept…	0005886 // plasma membrane // traceable author statement /// 0005886 // plasma membrane // inferred from electronic annotation /// 0016020 // membrane // inferred from electronic annotation /// 0016021 // integral to membrane // inferred from electronic annotation	0004871 // signal transducer activity // inferred from electronic annotation /// 0004872 // receptor activity // inferred from electronic annotation /// 0004930 // G-protein coupled receptor activity // inferred from electronic annotation /// 0004984 // olfactory receptor activity // inferred from electronic annotation	chr19:15052300-15053260 (+) // 99.69 // p13.12
11736548_s_at	-0.0119615	0.0119619	0.0541759	0.192217	-0.147834	-0.174255	0.849321	0.63494	1.04344	0.0613496	1.04344	up	FANCD2	2177	0006281 // DNA repair // traceable author statement /// 0006281 // DNA repair // inferred from electronic annotation /// 0006974 // response to DNA damage stimulus // inferred from electronic annotation /// 0007049 // cell cycle // inferred from electronic annotation /// 0007129 // synapsis // inferred from electronic annotation /// 0007276 // gamete generation // inferred from electronic annotat…	0000793 // condensed chromosome // inferred from electronic annotation /// 0005634 // nucleus // inferred from electronic annotation /// 0005654 // nucleoplasm // traceable author statement	0005515 // protein binding // inferred from physical interaction	chr3:10068070-10141344 (+) // 93.96 // p25.3
11747866_a_at	-0.02283	0.02283	-0.0988626	0.234154	0.140075	-0.0756474	0.568447	0.249141	-1.09618	-0.132481	1.09618	down	RBL2	5934	0000080 // G1 phase of mitotic cell cycle // traceable author statement /// 0000278 // mitotic cell cycle // traceable author statement /// 0006351 // transcription, DNA-dependent // inferred from electronic annotation /// 0006355 // regulation of transcription, DNA-dependent // inferred from electronic annotation /// 0007049 // cell cycle // inferred from electronic annotation /// 0016568 // chr…	0000785 // chromatin // inferred from electronic annotation /// 0005634 // nucleus // inferred from direct assay /// 0005634 // nucleus // inferred from electronic annotation /// 0005654 // nucleoplasm // traceable author statement /// 0005667 // transcription factor complex // inferred from electronic annotation /// 0005730 // nucleolus // inferred from direct assay /// 0005737 // cytoplasm // i…	0003677 // DNA binding // inferred from electronic annotation /// 0005515 // protein binding // inferred from physical interaction	chr16:53483880-53524532 (+) // 99.86 // q12.2
11719799_a_at	-0.0319843	-0.0230532	-0.00653744	0.232779	0.0589895	0.00653744	0.453528	0.156061	-1.0867	-0.11996	1.0867	down	MBD4	8930	0006281 // DNA repair // traceable author statement /// 0006281 // DNA repair // inferred from electronic annotation /// 0006284 // base-excision repair // inferred from electronic annotation /// 0006284 // base-excision repair // traceable author statement /// 0006285 // base-excision repair, AP site formation // traceable author statement /// 0006974 // response to DNA damage stimulus // inferr…	0000785 // chromatin // inferred from electronic annotation /// 0005634 // nucleus // inferred from direct assay /// 0005634 // nucleus // inferred from electronic annotation /// 0005634 // nucleus // traceable author statement /// 0005654 // nucleoplasm // traceable author statement /// 0005730 // nucleolus // inferred from direct assay /// 0005737 // cytoplasm // inferred from electronic annota…	0003677 // DNA binding // inferred from electronic annotation /// 0003696 // satellite DNA binding // traceable author statement /// 0003824 // catalytic activity // inferred from electronic annotation /// 0004520 // endodeoxyribonuclease activity // traceable author statement /// 0005515 // protein binding // inferred from physical interaction /// 0016787 // hydrolase activity // inferred from e…	chr3:129149788-129159022 (-) // 86.25 // q21.3
11742511_a_at	0	-0.0825081	-0.369473	0.164349	0	0.132669	0.384875	0.111742	-1.18893	-0.249666	1.18893	down	IL4R	3566	0002532 // production of molecular mediator involved in inflammatory response // inferred from electronic annotation /// 0006955 // immune response // traceable author statement /// 0007165 // signal transduction // traceable author statement /// 0019221 // cytokine-mediated signaling pathway // inferred from electronic annotation /// 0030728 // ovulation // inferred from electronic annotation //…	0005576 // extracellular region // inferred from electronic annotation /// 0005615 // extracellular space // inferred from electronic annotation /// 0005886 // plasma membrane // inferred from electronic annotation /// 0005887 // integral to plasma membrane // traceable author statement /// 0016020 // membrane // inferred from electronic annotation /// 0016021 // integral to membrane // inferred …	0004872 // receptor activity // inferred from electronic annotation /// 0004896 // cytokine receptor activity // inferred from electronic annotation /// 0004913 // interleukin-4 receptor activity // traceable author statement /// 0005057 // receptor signaling protein activity // traceable author statement /// 0005515 // protein binding // inferred from physical interaction /// 0043560 // insulin …	chr16:27325250-27364017 (+) // 70.52 // p12.1
11741910_s_at	-0.198359	0.078871	0.0960703	0.047086	-0.047086	-0.18786	0.864087	0.664645	1.03873	0.0548139	1.03873	up	PKNOX2	63876	0006355 // regulation of transcription, DNA-dependent // inferred from electronic annotation /// 0006357 // regulation of transcription from RNA polymerase II promoter // inferred from electronic annotation	0005634 // nucleus // inferred from electronic annotation /// 0005737 // cytoplasm // inferred from electronic annotation /// 0015629 // actin cytoskeleton // inferred from electronic annotation /// 0015630 // microtubule cytoskeleton // inferred from electronic annotation	0003677 // DNA binding // inferred from direct assay /// 0003677 // DNA binding // inferred from electronic annotation /// 0003700 // sequence-specific DNA binding transcription factor activity // inferred from electronic annotation /// 0003785 // actin monomer binding // inferred from electronic annotation /// 0043565 // sequence-specific DNA binding // inferred from electronic annotation /// 00…	chr11:125034558-125303282 (+) // 97.22 // q24.2
11759627_at	0.573331	0.150051	-0.164821	0.125647	-0.267581	-0.125647	0.637651	0.320071	1.21031	0.275381	1.21031	up	USP15	9958	0006508 // proteolysis // inferred from electronic annotation /// 0006511 // ubiquitin-dependent protein catabolic process // inferred from electronic annotation /// 0016579 // protein deubiquitination // inferred from direct assay		0003824 // catalytic activity // inferred from electronic annotation /// 0004197 // cysteine-type endopeptidase activity // traceable author statement /// 0004221 // ubiquitin thiolesterase activity // inferred from electronic annotation /// 0004843 // ubiquitin-specific protease activity // inferred from direct assay /// 0004843 // ubiquitin-specific protease activity // inferred from electronic…	chr12:62654160-62730474 (+) // 82.6 // q14.1
11718129_x_at	0.23398	0.0201559	-0.0201559	0.0271168	-0.317101	-0.279658	0.394022	0.117357	1.20403	0.267874	1.20403	up	ARL2	402	0006184 // GTP catabolic process // inferred from mutant phenotype /// 0007021 // tubulin complex assembly // traceable author statement /// 0007049 // cell cycle // inferred from electronic annotation /// 0007264 // small GTPase mediated signal transduction // inferred from electronic annotation /// 0010811 // positive regulation of cell-substrate adhesion // inferred from sequence or structural…	0005622 // intracellular // inferred from electronic annotation /// 0005634 // nucleus // inferred from direct assay /// 0005634 // nucleus // inferred from electronic annotation /// 0005737 // cytoplasm // inferred from electronic annotation /// 0005739 // mitochondrion // inferred from electronic annotation /// 0005758 // mitochondrial intermembrane space // inferred from direct assay /// 00057…	0000166 // nucleotide binding // inferred from electronic annotation /// 0003924 // GTPase activity // inferred from mutant phenotype /// 0005095 // GTPase inhibitor activity // traceable author statement /// 0005515 // protein binding // inferred from physical interaction /// 0005525 // GTP binding // inferred from mutant phenotype /// 0005525 // GTP binding // inferred from electronic annotatio…	chr11:64781423-64789656 (+) // 95.24 // q13.1
11734958_s_at	-0.278669	0.0375676	0.116233	-0.0375671	0.169331	-0.199841	0.968555	0.91216	-1.01321	-0.0189304	1.01321	down	C14orf135	64430		0016020 // membrane // inferred from electronic annotation /// 0016021 // integral to membrane // inferred from electronic annotation		chr14:60558544-60601530 (+) // 99.38 // q23.1
11759275_at	-0.311244	-0.0347679	0.0347679	-0.197858	0.087642	0.147973	0.759453	0.481687	-1.08398	-0.116334	1.08398	down	OR2M3	127062	0007165 // signal transduction // inferred from electronic annotation /// 0007186 // G-protein coupled receptor signaling pathway // inferred from electronic annotation /// 0007608 // sensory perception of smell // inferred from electronic annotation /// 0050896 // response to stimulus // inferred from electronic annotation /// 0050911 // detection of chemical stimulus involved in sensory percept…	0005886 // plasma membrane // traceable author statement /// 0005886 // plasma membrane // inferred from electronic annotation /// 0016020 // membrane // inferred from electronic annotation /// 0016021 // integral to membrane // inferred from electronic annotation	0004871 // signal transducer activity // inferred from electronic annotation /// 0004872 // receptor activity // inferred from electronic annotation /// 0004930 // G-protein coupled receptor activity // inferred from electronic annotation /// 0004984 // olfactory receptor activity // inferred from electronic annotation	chr1:248366331-248367393 (+) // 100.0 // q44
11745871_a_at	0.00474453	0.0659389	0.185462	-0.103174	-0.00474453	-0.100362	0.298307	0.0674217	1.11327	0.154809	1.11327	up	PAPOLA	10914	0000398 // nuclear mRNA splicing, via spliceosome // traceable author statement /// 0006351 // transcription, DNA-dependent // inferred from electronic annotation /// 0006366 // transcription from RNA polymerase II promoter // traceable author statement /// 0006369 // termination of RNA polymerase II transcription // traceable author statement /// 0006378 // mRNA polyadenylation // non-traceable …	0005634 // nucleus // inferred from direct assay /// 0005634 // nucleus // traceable author statement /// 0005634 // nucleus // inferred from electronic annotation /// 0005654 // nucleoplasm // traceable author statement /// 0005730 // nucleolus // inferred from direct assay /// 0005737 // cytoplasm // traceable author statement /// 0005737 // cytoplasm // inferred from electronic annotation	0000166 // nucleotide binding // inferred from electronic annotation /// 0000287 // magnesium ion binding // inferred from sequence or structural similarity /// 0003723 // RNA binding // non-traceable author statement /// 0003723 // RNA binding // inferred from electronic annotation /// 0004652 // polynucleotide adenylyltransferase activity // inferred from sequence or structural similarity /// 0…	chr14:96968770-97033420 (+) // 97.22 // q32.2
11734814_a_at	0.255838	0.0152173	0.194302	-0.0152173	-0.151113	-0.335602	0.261322	0.0518035	1.25043	0.32243	1.25043	up	PDE1A	5136	0000042 // protein targeting to Golgi // inferred from electronic annotation /// 0007165 // signal transduction // traceable author statement /// 0007165 // signal transduction // inferred from electronic annotation /// 0007173 // epidermal growth factor receptor signaling pathway // traceable author statement /// 0007202 // activation of phospholipase C activity // traceable author statement ///…	0005829 // cytosol // traceable author statement	0003824 // catalytic activity // inferred from electronic annotation /// 0004114 // 3',5'-cyclic-nucleotide phosphodiesterase activity // inferred from electronic annotation /// 0004117 // calmodulin-dependent cyclic-nucleotide phosphodiesterase activity // traceable author statement /// 0005516 // calmodulin binding // inferred from electronic annotation /// 0008081 // phosphoric diester hydrola…	chr2:183006903-183387425 (-) // 97.1 // q32.1
11722465_a_at	0.317181	0.0482311	-0.0197978	0.0197978	-0.038516	-0.251406	0.50439	0.194465	1.15288	0.205246	1.15288	up	C17orf80	55028		0016020 // membrane // inferred from electronic annotation /// 0016021 // integral to membrane // inferred from electronic annotation		chr17:71228867-71245093 (+) // 98.03 // q25.1
11719993_x_at	0.158038	0.0436735	-0.0436735	0.0916348	-0.180481	-0.192549	0.572294	0.25247	1.10686	0.146478	1.10686	up	NLK	51701	0000165 // MAPK cascade // inferred from sequence or structural similarity /// 0000165 // MAPK cascade // inferred from electronic annotation /// 0006351 // transcription, DNA-dependent // inferred from electronic annotation /// 0006355 // regulation of transcription, DNA-dependent // inferred from sequence or structural similarity /// 0006355 // regulation of transcription, DNA-dependent // infe…	0005634 // nucleus // inferred from sequence or structural similarity /// 0005634 // nucleus // inferred from electronic annotation /// 0005634 // nucleus // traceable author statement /// 0005737 // cytoplasm // inferred from electronic annotation	0000166 // nucleotide binding // inferred from electronic annotation /// 0000287 // magnesium ion binding // inferred from sequence or structural similarity /// 0000287 // magnesium ion binding // inferred from electronic annotation /// 0004672 // protein kinase activity // traceable author statement /// 0004672 // protein kinase activity // inferred from electronic annotation /// 0004674 // prot…	chr17:26368784-26523402 (+) // 91.63 // q11.2
11733607_a_at	0.0878751	-0.0205994	-0.0630441	0.0205994	0.0960991	-0.0712676	0.944422	0.84542	-1.00956	-0.0137331	1.00956	down	LRRC34	151827				chr3:169511268-169530312 (-) // 97.6 // q26.2
11721035_x_at	0.0298147	-0.330011	-0.21979	0.0263281	-0.0263281	0.122889	0.424213	0.13601	-1.16013	-0.214292	1.16013	down	PPP1R3B	79660	0005975 // carbohydrate metabolic process // inferred from electronic annotation /// 0005977 // glycogen metabolic process // inferred from electronic annotation			chr8:8993764-9008220 (-) // 88.24 // p23.1
11742980_a_at	-0.0255821	0.0136497	0.123512	0.0240278	-0.0136497	-0.0600204	0.66416	0.349856	1.03795	0.0537406	1.03795	up	ANKS1B	56899		0005634 // nucleus // inferred from electronic annotation /// 0005737 // cytoplasm // inferred from electronic annotation /// 0005886 // plasma membrane // inferred from electronic annotation /// 0014069 // postsynaptic density // inferred from electronic annotation /// 0015030 // Cajal body // inferred from electronic annotation /// 0016020 // membrane // inferred from electronic annotation /// …	0046875 // ephrin receptor binding // inferred from physical interaction	chr12:99137995-99548542 (-) // 97.01 // q23.1
11717748_x_at	-0.0196867	0.00293064	-0.0281887	0.211291	0.178886	-0.00293064	0.362129	0.0990529	-1.10501	-0.144064	1.10501	down	MCTS1	28985	0006351 // transcription, DNA-dependent // inferred from electronic annotation /// 0006355 // regulation of transcription, DNA-dependent // inferred from electronic annotation /// 0006974 // response to DNA damage stimulus // inferred from electronic annotation /// 0007049 // cell cycle // inferred from electronic annotation /// 0008284 // positive regulation of cell proliferation // traceable au…	0005737 // cytoplasm // inferred from electronic annotation	0003723 // RNA binding // inferred from electronic annotation	chrX:119737687-119755014 (+) // 74.21 // q24
11742257_a_at	-0.132491	0.00354624	-0.00354624	-0.164117	0.0854623	0.138436	0.812045	0.568325	-1.04543	-0.0640908	1.04543	down	PTGER3	5733	0001660 // fever generation // inferred from electronic annotation /// 0006351 // transcription, DNA-dependent // traceable author statement /// 0007165 // signal transduction // inferred from electronic annotation /// 0007186 // G-protein coupled receptor signaling pathway // traceable author statement /// 0007186 // G-protein coupled receptor signaling pathway // inferred from electronic annota…	0005635 // nuclear envelope // traceable author statement /// 0005886 // plasma membrane // traceable author statement /// 0005886 // plasma membrane // inferred from electronic annotation /// 0005887 // integral to plasma membrane // traceable author statement /// 0016020 // membrane // inferred from electronic annotation /// 0016021 // integral to membrane // inferred from electronic annotation…	0004871 // signal transducer activity // inferred from electronic annotation /// 0004872 // receptor activity // inferred from electronic annotation /// 0004879 // ligand-activated sequence-specific DNA binding RNA polymerase II transcription factor activity // traceable author statement /// 0004930 // G-protein coupled receptor activity // inferred from electronic annotation /// 0004955 // prost…	chr1:71418114-71513491 (-) // 92.12 // p31.1
11752824_a_at	0.359458	0.104432	0.161159	-0.104432	-0.228089	-0.28774	0.124599	0.0116692	1.33339	0.415103	1.33339	up	C17orf61-PLSCR3 /// PLSCR3	100529211 /// 57048	0017121 // phospholipid scrambling // non-traceable author statement /// 0042593 // glucose homeostasis // inferred from electronic annotation /// 0042632 // cholesterol homeostasis // inferred from electronic annotation /// 0071222 // cellular response to lipopolysaccharide // inferred from electronic annotation	0005886 // plasma membrane // inferred from direct assay /// 0005886 // plasma membrane // non-traceable author statement /// 0016020 // membrane // inferred from electronic annotation /// 0016021 // integral to membrane // inferred from electronic annotation	0005509 // calcium ion binding // non-traceable author statement /// 0005515 // protein binding // inferred from physical interaction /// 0017124 // SH3 domain binding // inferred from electronic annotation /// 0017128 // phospholipid scramblase activity // non-traceable author statement /// 0048306 // calcium-dependent protein binding // inferred from physical interaction	chr17:7293535-7307414 (-) // 97.7 // p13.1
11751321_a_at	0.51963	0.0854087	0.23511	-0.0854087	-0.217019	-0.517094	0.221396	0.0373991	1.46736	0.553223	1.46736	up	CRIM1	51232	0001558 // regulation of cell growth // inferred from electronic annotation /// 0007399 // nervous system development // traceable author statement /// 0043086 // negative regulation of catalytic activity // inferred from electronic annotation /// 0048009 // insulin-like growth factor receptor signaling pathway // traceable author statement	0005576 // extracellular region // inferred from electronic annotation /// 0005886 // plasma membrane // inferred from electronic annotation /// 0016020 // membrane // inferred from electronic annotation /// 0016021 // integral to membrane // inferred from electronic annotation /// 0016021 // integral to membrane // traceable author statement	0004857 // enzyme inhibitor activity // inferred from electronic annotation /// 0004867 // serine-type endopeptidase inhibitor activity // inferred from electronic annotation /// 0005010 // insulin-like growth factor-activated receptor activity // traceable author statement /// 0005520 // insulin-like growth factor binding // inferred from electronic annotation	chr2:36744515-36776110 (+) // 88.26 // p22.2
11756118_s_at	-0.0589066	-0.226995	0.0382881	0.0293303	0.269932	-0.0293303	0.540688	0.223741	-1.12702	-0.172515	1.12702	down	MLL5	55904	0002446 // neutrophil mediated immunity // inferred from sequence or structural similarity /// 0002446 // neutrophil mediated immunity // inferred from electronic annotation /// 0006306 // DNA methylation // inferred from sequence or structural similarity /// 0006306 // DNA methylation // inferred from electronic annotation /// 0006351 // transcription, DNA-dependent // inferred from electronic a…	0005634 // nucleus // inferred from electronic annotation /// 0016607 // nuclear speck // inferred from electronic annotation /// 0070688 // MLL5-L complex // inferred from direct assay	0003713 // transcription coactivator activity // inferred from mutant phenotype /// 0005515 // protein binding // inferred from physical interaction /// 0008168 // methyltransferase activity // inferred from electronic annotation /// 0008270 // zinc ion binding // inferred from electronic annotation /// 0016740 // transferase activity // inferred from electronic annotation /// 0018024 // histone-…	chr7:104753404-104754527 (+) // 99.05 // q22.3
11728751_a_at	-0.0378618	-0.14388	-0.106352	0.34159	0.170799	0.0378618	0.229445	0.0400363	-1.21373	-0.279448	1.21373	down	OSBP	5007	0006810 // transport // inferred from electronic annotation /// 0006869 // lipid transport // inferred from electronic annotation	0000139 // Golgi membrane // inferred from electronic annotation /// 0005737 // cytoplasm // inferred from electronic annotation /// 0005794 // Golgi apparatus // inferred from electronic annotation /// 0016020 // membrane // inferred from electronic annotation	0005543 // phospholipid binding // inferred from electronic annotation /// 0008142 // oxysterol binding // traceable author statement /// 0008289 // lipid binding // inferred from electronic annotation	chr11:59341871-59383617 (-) // 94.22 // q12.1
11715402_x_at	-0.0045042	0.00450325	0.0195198	-0.0442753	0.0746031	-0.0116806	0.997648	0.993972	1.0002	0.000290621	1.0002	up	ILF2	3608	0006351 // transcription, DNA-dependent // inferred from direct assay /// 0006351 // transcription, DNA-dependent // inferred from electronic annotation /// 0006355 // regulation of transcription, DNA-dependent // inferred from electronic annotation /// 0006955 // immune response // inferred from electronic annotation /// 0045893 // positive regulation of transcription, DNA-dependent // inferred …	0005634 // nucleus // inferred from direct assay /// 0005634 // nucleus // inferred from electronic annotation /// 0005730 // nucleolus // inferred from direct assay /// 0005730 // nucleolus // inferred from electronic annotation /// 0005737 // cytoplasm // inferred from electronic annotation /// 0030529 // ribonucleoprotein complex // inferred from direct assay	0003677 // DNA binding // inferred from direct assay /// 0003677 // DNA binding // inferred from electronic annotation /// 0003723 // RNA binding // inferred from electronic annotation /// 0003725 // double-stranded RNA binding // inferred from direct assay /// 0005515 // protein binding // inferred from physical interaction /// 0005524 // ATP binding // inferred from electronic annotation /// 00…	chr1:153634263-153643471 (-) // 64.49 // q21.3
11760528_at	0.0799804	0.0645628	-0.121206	-0.372184	0.0274363	-0.0274363	0.703798	0.40206	1.09569	0.13184	1.09569	up	RDM1	201299	0006281 // DNA repair // inferred from electronic annotation /// 0006310 // DNA recombination // inferred from electronic annotation	0005634 // nucleus // inferred from electronic annotation /// 0005730 // nucleolus // inferred from direct assay /// 0005730 // nucleolus // inferred from electronic annotation /// 0005737 // cytoplasm // inferred from direct assay /// 0005737 // cytoplasm // inferred from electronic annotation /// 0015030 // Cajal body // inferred from electronic annotation /// 0016605 // PML body // inferred fr…	0000166 // nucleotide binding // inferred from electronic annotation /// 0003676 // nucleic acid binding // inferred from electronic annotation /// 0003677 // DNA binding // inferred from electronic annotation /// 0003723 // RNA binding // inferred from electronic annotation	chr17:34249158-34257770 (-) // 85.03 // q12
11744420_at	-0.0509233	-0.0373964	-0.176712	0.0728598	0.0373969	0.0759854	0.201689	0.0308895	-1.1099	-0.150424	1.1099	down	MIR600 /// MIR600HG	693185 /// 81571				chr9:125871772-125877756 (-) // 95.55 // q33.3
11761323_at	-0.0605288	0.0533195	-0.0803976	-0.0533195	0.0708208	0.130616	0.632575	0.31428	-1.05597	-0.0785748	1.05597	down	COMMD9	29099				chr11:36296052-36310976 (-) // 89.17 // p13
11744583_s_at	0.0768466	0.0741625	-0.0516348	0.0105882	-0.0188408	-0.0105886	0.711925	0.414111	1.02769	0.0394052	1.02769	up	AMDHD2 /// CEMP1	51005 /// 752014	0005975 // carbohydrate metabolic process // inferred from electronic annotation /// 0006044 // N-acetylglucosamine metabolic process // inferred from electronic annotation	0005737 // cytoplasm // inferred from electronic annotation	0008448 // N-acetylglucosamine-6-phosphate deacetylase activity // inferred from electronic annotation /// 0016787 // hydrolase activity // inferred from electronic annotation /// 0016810 // hydrolase activity, acting on carbon-nitrogen (but not peptide) bonds // inferred from electronic annotation	chr16:2570365-2579732 (+) // 99.19 // p13.3
11758184_x_at	0.00117397	-0.00117397	0.0287266	-0.0145359	0.0494394	-0.0248966	0.932423	0.816263	1.00433	0.00623995	1.00433	up	KRT8	3856	0007010 // cytoskeleton organization // non-traceable author statement /// 0044419 // interspecies interaction between organisms // inferred from electronic annotation	0005634 // nucleus // inferred from electronic annotation /// 0005654 // nucleoplasm // inferred from electronic annotation /// 0005737 // cytoplasm // inferred from direct assay /// 0005737 // cytoplasm // inferred from electronic annotation /// 0005882 // intermediate filament // non-traceable author statement /// 0005882 // intermediate filament // inferred from electronic annotation /// 00163…	0005198 // structural molecule activity // non-traceable author statement /// 0005198 // structural molecule activity // inferred from electronic annotation /// 0005515 // protein binding // inferred from physical interaction	chr12:53293746-53298821 (-) // 86.05 // q13.13
11725061_a_at	0.261477	-0.00440311	0.00440311	0.0557995	-0.114974	-0.138259	0.540891	0.224312	1.11186	0.15297	1.11186	up	USP7	7874	0006281 // DNA repair // inferred from electronic annotation /// 0006283 // transcription-coupled nucleotide-excision repair // inferred from mutant phenotype /// 0006508 // proteolysis // inferred from electronic annotation /// 0006511 // ubiquitin-dependent protein catabolic process // inferred from electronic annotation /// 0006917 // induction of apoptosis // inferred from electronic annotati…	0005634 // nucleus // inferred from direct assay /// 0005634 // nucleus // inferred from electronic annotation /// 0005634 // nucleus // traceable author statement /// 0005737 // cytoplasm // inferred from electronic annotation /// 0005829 // cytosol // inferred from direct assay /// 0016605 // PML body // inferred from electronic annotation	0002039 // p53 binding // inferred from direct assay /// 0004197 // cysteine-type endopeptidase activity // traceable author statement /// 0004221 // ubiquitin thiolesterase activity // inferred from mutant phenotype /// 0004221 // ubiquitin thiolesterase activity // inferred from electronic annotation /// 0004843 // ubiquitin-specific protease activity // inferred from direct assay /// 0004843 /…	chr16:8985953-9057341 (-) // 95.32 // p13.2
11751316_x_at	-0.0653038	-0.0572891	0.0596528	0.228385	-0.051774	0.051774	0.661399	0.347041	-1.06963	-0.0971085	1.06963	down	EPS8L1	54869	0016310 // phosphorylation // inferred from electronic annotation	0005737 // cytoplasm // inferred from electronic annotation	0004872 // receptor activity // inferred from electronic annotation /// 0016301 // kinase activity // inferred from electronic annotation	chr19:55591759-55599057 (+) // 97.73 // q13.42
11719866_at	-0.00016737	0.000166893	0.00691891	-0.0473442	-0.0178437	0.113083	0.923848	0.795681	-1.00951	-0.013659	1.00951	down	SVEP1	79987	0007155 // cell adhesion // inferred from electronic annotation	0005576 // extracellular region // inferred from electronic annotation /// 0005737 // cytoplasm // inferred from electronic annotation /// 0005737 // cytoplasm // inferred from direct assay /// 0016020 // membrane // inferred from electronic annotation	0005509 // calcium ion binding // inferred from electronic annotation	chr9:113127527-113342160 (-) // 98.99 // q31.3
11747376_s_at	-0.100806	-0.262128	-0.258171	0.327215	0.338114	0.100806	0.104427	0.00788519	-1.37784	-0.462413	1.37784	down	CCPG1	9236	0007049 // cell cycle // inferred from electronic annotation /// 0045944 // positive regulation of transcription from RNA polymerase II promoter // inferred from electronic annotation /// 2001106 // regulation of Rho guanyl-nucleotide exchange factor activity // inferred from electronic annotation	0016020 // membrane // inferred from electronic annotation /// 0016021 // integral to membrane // inferred from electronic annotation		chr15:55651043-55665781 (-) // 91.73 // q21.3
11740760_at	0.00313926	-0.0350609	-0.124573	-0.00313902	0.010464	0.0309544	0.475311	0.172343	-1.04603	-0.0649245	1.04603	down	TRPA1	8989	0006810 // transport // inferred from electronic annotation /// 0006811 // ion transport // traceable author statement /// 0006811 // ion transport // inferred from electronic annotation /// 0006816 // calcium ion transport // inferred from electronic annotation /// 0009409 // response to cold // inferred from electronic annotation /// 0042493 // response to drug // inferred from electronic annot…	0005887 // integral to plasma membrane // traceable author statement /// 0016020 // membrane // inferred from electronic annotation /// 0016021 // integral to membrane // inferred from electronic annotation /// 0032421 // stereocilium bundle // inferred from electronic annotation	0005216 // ion channel activity // inferred from electronic annotation /// 0005262 // calcium channel activity // inferred from electronic annotation /// 0015267 // channel activity // traceable author statement /// 0015267 // channel activity // inferred from electronic annotation	chr8:72933485-72987852 (-) // 95.44 // q13.3
11719788_s_at	0.299003	0.187099	0.229404	-0.187099	-0.297898	-0.400283	0.0496726	0.00156173	1.44753	0.533595	1.44753	up	TUBB2A	7280	0006184 // GTP catabolic process // inferred from electronic annotation /// 0006457 // protein folding // traceable author statement /// 0007017 // microtubule-based process // inferred from electronic annotation /// 0007018 // microtubule-based movement // inferred from electronic annotation /// 0007067 // mitosis // inferred from electronic annotation /// 0030182 // neuron differentiation // in…	0005737 // cytoplasm // inferred from electronic annotation /// 0005856 // cytoskeleton // inferred from electronic annotation /// 0005874 // microtubule // inferred from direct assay /// 0005874 // microtubule // inferred from electronic annotation /// 0043234 // protein complex // inferred from electronic annotation	0000166 // nucleotide binding // inferred from electronic annotation /// 0003924 // GTPase activity // inferred from electronic annotation /// 0005198 // structural molecule activity // inferred from electronic annotation /// 0005525 // GTP binding // inferred from electronic annotation /// 0042277 // peptide binding // inferred from electronic annotation	chr6:3153911-3157809 (-) // 96.98 // p25.2
11751189_x_at	-0.0733018	-0.0463979	0.0582423	0.0336256	0.11123	-0.0336256	0.684404	0.376987	-1.04071	-0.0575625	1.04071	down	RIMS1	22999	0006461 // protein complex assembly // inferred from direct assay /// 0006810 // transport // inferred from electronic annotation /// 0006836 // neurotransmitter transport // inferred from electronic annotation /// 0006886 // intracellular protein transport // inferred from electronic annotation /// 0006887 // exocytosis // inferred from electronic annotation /// 0006944 // cellular membrane fusi…	0005622 // intracellular // inferred from electronic annotation /// 0005886 // plasma membrane // traceable author statement /// 0005886 // plasma membrane // inferred from electronic annotation /// 0016020 // membrane // inferred from electronic annotation /// 0030054 // cell junction // inferred from electronic annotation /// 0042734 // presynaptic membrane // inferred from sequence or structur…	0005083 // small GTPase regulator activity // traceable author statement /// 0005515 // protein binding // inferred from physical interaction /// 0017137 // Rab GTPase binding // inferred from electronic annotation /// 0046872 // metal ion binding // inferred from electronic annotation	chr6:72970401-73110962 (+) // 92.33 // q13
11748164_a_at	0.00114846	0.0450261	-0.0791409	0.0162706	-0.0648029	-0.00114846	0.965957	0.905171	1.00387	0.00557144	1.00387	up	VCAN	1462	0007155 // cell adhesion // inferred from electronic annotation /// 0007155 // cell adhesion // traceable author statement /// 0007275 // multicellular organismal development // traceable author statement /// 0007507 // heart development // inferred from electronic annotation /// 0008037 // cell recognition // traceable author statement /// 0008347 // glial cell migration // inferred from direct …	0005576 // extracellular region // inferred from electronic annotation /// 0005578 // proteinaceous extracellular matrix // inferred from electronic annotation /// 0005578 // proteinaceous extracellular matrix // traceable author statement /// 0005615 // extracellular space // inferred from direct assay /// 0031012 // extracellular matrix // inferred from direct assay /// 0031012 // extracellular…	0005509 // calcium ion binding // inferred from electronic annotation /// 0005539 // glycosaminoglycan binding // traceable author statement /// 0005540 // hyaluronic acid binding // inferred from electronic annotation /// 0005540 // hyaluronic acid binding // traceable author statement /// 0030246 // carbohydrate binding // inferred from electronic annotation	chr5:82767582-82876981 (+) // 99.9 // q14.2
11721203_at	0.138991	-0.187684	0.0218821	-0.0218821	-0.0832262	0.0537586	0.979435	0.940769	1.00569	0.00817982	1.00569	up	SCARF2	91179	0007155 // cell adhesion // inferred from electronic annotation	0016020 // membrane // inferred from electronic annotation /// 0016021 // integral to membrane // inferred from electronic annotation	0004872 // receptor activity // inferred from electronic annotation /// 0005515 // protein binding // inferred from physical interaction	chr22:20778873-20792146 (-) // 91.56 // q11.21
11735804_x_at	0.230394	-0.0699449	0.0629783	0.298901	-0.0629783	-0.102746	0.948247	0.85512	1.02107	0.0300838	1.02107	up	NAT6	24142		0005737 // cytoplasm // inferred from direct assay /// 0005737 // cytoplasm // inferred from electronic annotation /// 0005739 // mitochondrion // inferred from direct assay	0008080 // N-acetyltransferase activity // inferred from electronic annotation /// 0016740 // transferase activity // inferred from electronic annotation /// 0016746 // transferase activity, transferring acyl groups // inferred from electronic annotation	chr3:50333833-50336847 (-) // 98.23 // p21.31
11719412_at	0.449194	-0.106266	-0.155477	0.519852	0.106266	-0.194375	0.920465	0.788302	-1.05807	-0.0814305	1.05807	down	PBX1	5087	0001655 // urogenital system development // inferred from electronic annotation /// 0001658 // branching involved in ureteric bud morphogenesis // inferred from electronic annotation /// 0006351 // transcription, DNA-dependent // inferred from electronic annotation /// 0006355 // regulation of transcription, DNA-dependent // non-traceable author statement /// 0006355 // regulation of transcriptio…	0005634 // nucleus // inferred from direct assay /// 0005634 // nucleus // inferred from electronic annotation /// 0005667 // transcription factor complex // inferred from electronic annotation /// 0005730 // nucleolus // inferred from direct assay /// 0005737 // cytoplasm // inferred from direct assay /// 0005737 // cytoplasm // inferred from electronic annotation	0003677 // DNA binding // inferred from direct assay /// 0003677 // DNA binding // inferred from electronic annotation /// 0003700 // sequence-specific DNA binding transcription factor activity // inferred from electronic annotation /// 0003700 // sequence-specific DNA binding transcription factor activity // non-traceable author statement /// 0005515 // protein binding // inferred from physical …	chr1:164528434-164821067 (+) // 94.97 // q23.3
11726441_a_at	0.0380688	0.00557852	0.174533	-0.138558	-0.00557899	-0.108439	0.314351	0.0749172	1.1149	0.156919	1.1149	up	ERCC6L	54821	0000087 // M phase of mitotic cell cycle // traceable author statement /// 0000236 // mitotic prometaphase // traceable author statement /// 0000278 // mitotic cell cycle // traceable author statement /// 0007049 // cell cycle // inferred from electronic annotation /// 0007067 // mitosis // inferred from electronic annotation /// 0051301 // cell division // inferred from electronic annotation	0000775 // chromosome, centromeric region // inferred from electronic annotation /// 0000776 // kinetochore // inferred from electronic annotation /// 0000777 // condensed chromosome kinetochore // inferred from electronic annotation /// 0005694 // chromosome // inferred from electronic annotation /// 0005829 // cytosol // traceable author statement	0000166 // nucleotide binding // inferred from electronic annotation /// 0003676 // nucleic acid binding // inferred from electronic annotation /// 0003677 // DNA binding // inferred from electronic annotation /// 0004386 // helicase activity // inferred from electronic annotation /// 0005524 // ATP binding // inferred from electronic annotation /// 0016787 // hydrolase activity // inferred from …	chrX:71424514-71458897 (-) // 98.01 // q13.1
11761498_at	0.0278502	-0.025528	-0.46712	0.0860848	0.00408554	-0.00408554	0.632065	0.313684	-1.13574	-0.183627	1.13574	down	FAM129C	199786			0005543 // phospholipid binding // inferred from electronic annotation	chr19:17634109-17660620 (+) // 99.07 // p13.11
11761732_at	-0.283579	0.00482559	-0.00482559	-0.160687	0.103109	0.218343	0.679541	0.369852	-1.10812	-0.148115	1.10812	down	PILRA	29992	0007165 // signal transduction // inferred from direct assay /// 0044419 // interspecies interaction between organisms // inferred from electronic annotation	0005576 // extracellular region // inferred from electronic annotation /// 0005886 // plasma membrane // inferred from electronic annotation /// 0016020 // membrane // inferred from electronic annotation /// 0016021 // integral to membrane // inferred from electronic annotation	0004872 // receptor activity // inferred from electronic annotation /// 0005515 // protein binding // inferred from physical interaction	chr7:99971150-99972732 (+) // 99.92 // q22.1
11762481_at	-0.319707	-0.0794144	0.125031	-0.221126	0.0794144	0.219635	0.805511	0.555912	-1.08473	-0.117338	1.08473	down	LAMB4	22798	0007155 // cell adhesion // inferred from electronic annotation	0005576 // extracellular region // inferred from electronic annotation /// 0005578 // proteinaceous extracellular matrix // inferred from electronic annotation /// 0005604 // basement membrane // inferred from electronic annotation		chr7:107715982-107763640 (-) // 86.92 // q31.1
11722116_a_at	-0.069417	0.135099	0.230089	-0.358801	-0.147396	0.069417	0.490133	0.183342	1.18442	0.244183	1.18442	up	RARB	5915	0000122 // negative regulation of transcription from RNA polymerase II promoter // inferred from electronic annotation /// 0001657 // ureteric bud development // inferred from electronic annotation /// 0003417 // growth plate cartilage development // inferred from electronic annotation /// 0006351 // transcription, DNA-dependent // inferred from electronic annotation /// 0006355 // regulation of …	0005634 // nucleus // inferred from direct assay /// 0005634 // nucleus // inferred from electronic annotation /// 0005654 // nucleoplasm // traceable author statement /// 0005737 // cytoplasm // inferred from electronic annotation	0003677 // DNA binding // traceable author statement /// 0003677 // DNA binding // inferred from electronic annotation /// 0003700 // sequence-specific DNA binding transcription factor activity // inferred from electronic annotation /// 0003707 // steroid hormone receptor activity // inferred from electronic annotation /// 0003708 // retinoic acid receptor activity // inferred from electronic ann…	chr3:25469009-25639423 (+) // 95.75 // p24.2
11737598_a_at	-0.209911	-0.0285344	-0.047771	0.0398564	0.0641875	0.0285344	0.315303	0.0753879	-1.1016	-0.139598	1.1016	down	C17orf67	339210		0005576 // extracellular region // inferred from electronic annotation		chr17:54869274-54911256 (-) // 82.48 // q22
11728523_a_at	-0.19269	0.110798	-0.00873613	0.00873637	-0.0286951	0.0559263	0.866163	0.668951	-1.02968	-0.0421986	1.02968	down	MYCL1	4610	0006355 // regulation of transcription, DNA-dependent // non-traceable author statement /// 0006355 // regulation of transcription, DNA-dependent // inferred from electronic annotation	0005634 // nucleus // non-traceable author statement /// 0005634 // nucleus // inferred from electronic annotation	0003677 // DNA binding // non-traceable author statement /// 0003677 // DNA binding // traceable author statement /// 0003677 // DNA binding // inferred from electronic annotation /// 0003700 // sequence-specific DNA binding transcription factor activity // non-traceable author statement /// 0003700 // sequence-specific DNA binding transcription factor activity // inferred from electronic annotat…	chr1:40361099-40367687 (-) // 97.97 // p34.2
11728439_at	-0.117434	0.0528951	0.342057	-0.0528951	0.33405	-0.0542898	0.976199	0.932118	1.01177	0.0168846	1.01177	up	BRWD1	54014	0006351 // transcription, DNA-dependent // inferred from electronic annotation /// 0006355 // regulation of transcription, DNA-dependent // inferred from electronic annotation /// 0006357 // regulation of transcription from RNA polymerase II promoter // inferred from electronic annotation /// 0007010 // cytoskeleton organization // inferred from mutant phenotype /// 0008360 // regulation of cell …	0005634 // nucleus // inferred from direct assay /// 0005634 // nucleus // inferred from electronic annotation /// 0005730 // nucleolus // inferred from direct assay /// 0005737 // cytoplasm // inferred from direct assay /// 0005737 // cytoplasm // inferred from electronic annotation		chr21:40557818-40685556 (-) // 98.43 // q22.2
11750366_a_at	-0.153683	0.207569	0.00359893	-0.00359893	-0.0640862	0.056571	0.944662	0.845787	1.01598	0.0228663	1.01598	up	EPHA6	285220	0006468 // protein phosphorylation // inferred from electronic annotation /// 0007169 // transmembrane receptor protein tyrosine kinase signaling pathway // inferred from electronic annotation /// 0016310 // phosphorylation // inferred from electronic annotation /// 0048013 // ephrin receptor signaling pathway // inferred from electronic annotation	0005887 // integral to plasma membrane // inferred from electronic annotation /// 0016020 // membrane // inferred from electronic annotation /// 0016021 // integral to membrane // inferred from electronic annotation	0000166 // nucleotide binding // inferred from electronic annotation /// 0004672 // protein kinase activity // inferred from electronic annotation /// 0004713 // protein tyrosine kinase activity // inferred from electronic annotation /// 0004714 // transmembrane receptor protein tyrosine kinase activity // inferred from electronic annotation /// 0004872 // receptor activity // inferred from elect…	chr3:97158434-97356907 (+) // 95.38 // q11.2
11760384_at	-0.0150652	-0.0304742	0.0150657	-0.0699043	0.203691	0.275252	0.557889	0.239179	-1.10688	-0.146504	1.10688	down	PPP2R5C	5527	0006977 // DNA damage response, signal transduction by p53 class mediator resulting in cell cycle arrest // inferred from direct assay /// 0007165 // signal transduction // inferred from electronic annotation /// 0007165 // signal transduction // non-traceable author statement /// 0008285 // negative regulation of cell proliferation // inferred from direct assay /// 0016485 // protein processing …	0000159 // protein phosphatase type 2A complex // inferred from direct assay /// 0000159 // protein phosphatase type 2A complex // inferred from electronic annotation /// 0000159 // protein phosphatase type 2A complex // non-traceable author statement /// 0000775 // chromosome, centromeric region // inferred from direct assay /// 0000775 // chromosome, centromeric region // inferred from electron…	0005515 // protein binding // inferred from physical interaction /// 0008233 // peptidase activity // inferred from direct assay /// 0008601 // protein phosphatase type 2A regulator activity // inferred from direct assay /// 0008601 // protein phosphatase type 2A regulator activity // inferred from electronic annotation /// 0008601 // protein phosphatase type 2A regulator activity // non-traceabl…	chr14:102276167-102349570 (+) // 99.53 // q32.31
11737444_a_at	-0.05165	-0.243346	-0.188408	0.123281	0.074245	0.05165	0.145088	0.0159026	-1.18443	-0.244193	1.18443	down	GPR156	165829	0007165 // signal transduction // inferred from electronic annotation /// 0007186 // G-protein coupled receptor signaling pathway // inferred from electronic annotation	0005886 // plasma membrane // inferred from electronic annotation /// 0016020 // membrane // inferred from electronic annotation /// 0016021 // integral to membrane // inferred from electronic annotation	0004871 // signal transducer activity // inferred from electronic annotation /// 0004872 // receptor activity // inferred from electronic annotation /// 0004930 // G-protein coupled receptor activity // inferred from electronic annotation /// 0004965 // G-protein coupled GABA receptor activity // inferred from electronic annotation	chr3:119885676-120004242 (-) // 97.27 // q13.33
11723152_a_at	0.129577	-0.0207992	0.0207987	0.210529	-0.0541892	-0.177673	0.883346	0.70345	1.03548	0.0503034	1.03548	up	GON4L	54856	0006355 // regulation of transcription, DNA-dependent // inferred from electronic annotation	0005634 // nucleus // inferred from direct assay /// 0005634 // nucleus // inferred from electronic annotation /// 0005730 // nucleolus // inferred from direct assay /// 0005737 // cytoplasm // inferred from direct assay	0003677 // DNA binding // inferred from electronic annotation	chr1:155719507-155823598 (-) // 96.24 // q22
11750968_x_at	0.17183	-0.00749493	-0.186234	0.490465	-0.0141582	0.00749493	0.727204	0.434939	-1.12394	-0.168567	1.12394	down	NFIC	4782	0000122 // negative regulation of transcription from RNA polymerase II promoter // inferred from direct assay /// 0000122 // negative regulation of transcription from RNA polymerase II promoter // inferred from genetic interaction /// 0006260 // DNA replication // inferred from electronic annotation /// 0006351 // transcription, DNA-dependent // inferred from electronic annotation /// 0006355 // …	0005622 // intracellular // inferred from electronic annotation /// 0005634 // nucleus // inferred from electronic annotation	0003677 // DNA binding // inferred from electronic annotation /// 0003700 // sequence-specific DNA binding transcription factor activity // inferred from direct assay /// 0003700 // sequence-specific DNA binding transcription factor activity // inferred from electronic annotation /// 0003700 // sequence-specific DNA binding transcription factor activity // traceable author statement	chr19:3381708-3463140 (+) // 92.67 // p13.3
11741727_a_at	0.244663	-0.0401678	0.0350523	0.079546	-0.0350523	-0.194812	0.644366	0.327435	1.09426	0.129955	1.09426	up	NEDD1	121441	0000086 // G2/M transition of mitotic cell cycle // traceable author statement /// 0000278 // mitotic cell cycle // traceable author statement /// 0007049 // cell cycle // inferred from electronic annotation /// 0007067 // mitosis // inferred from electronic annotation /// 0051301 // cell division // inferred from electronic annotation	0000242 // pericentriolar material // inferred from electronic annotation /// 0000922 // spindle pole // inferred from electronic annotation /// 0005737 // cytoplasm // inferred from electronic annotation /// 0005813 // centrosome // inferred from direct assay /// 0005813 // centrosome // inferred from electronic annotation /// 0005814 // centriole // inferred from electronic annotation /// 00058…		chr12:97301243-97347461 (+) // 97.93 // q23.1
11754840_s_at	0.154036	-0.24465	-0.0840087	-0.0478265	0.0775876	0.0478263	0.788947	0.528121	-1.06	-0.08407	1.06	down	LINC00470	56651				chr18:1268311-1276078 (-) // 58.43 // p11.32
11757267_x_at	0.153466	-0.0192089	-0.014492	0.166805	0.014492	-0.0766516	0.985797	0.958457	1.0035	0.00503991	1.0035	up	SIRT2	22933	0000183 // chromatin silencing at rDNA // non-traceable author statement /// 0006342 // chromatin silencing // non-traceable author statement /// 0006348 // chromatin silencing at telomere // non-traceable author statement /// 0006471 // protein ADP-ribosylation // non-traceable author statement /// 0006471 // protein ADP-ribosylation // traceable author statement /// 0006476 // protein deacetyla…	0005677 // chromatin silencing complex // non-traceable author statement /// 0005737 // cytoplasm // inferred from direct assay /// 0005737 // cytoplasm // inferred from electronic annotation /// 0005856 // cytoskeleton // inferred from electronic annotation /// 0005874 // microtubule // inferred from direct assay /// 0005874 // microtubule // inferred from electronic annotation	0003950 // NAD+ ADP-ribosyltransferase activity // traceable author statement /// 0005515 // protein binding // inferred from physical interaction /// 0008134 // transcription factor binding // inferred from physical interaction /// 0008270 // zinc ion binding // inferred from direct assay /// 0008270 // zinc ion binding // inferred from electronic annotation /// 0016787 // hydrolase activity // …	chr19:39369199-39369442 (-) // 35.79 // q13.2
11730333_at	-0.0500932	0.0304232	-0.0304232	0.0624642	0.155105	-0.0396495	0.602737	0.2824	-1.05409	-0.0760041	1.05409	down	DPYSL4	10570	0006208 // pyrimidine base catabolic process // inferred from electronic annotation /// 0007399 // nervous system development // traceable author statement /// 0007411 // axon guidance // traceable author statement	0005737 // cytoplasm // inferred from electronic annotation /// 0005829 // cytosol // traceable author statement	0016787 // hydrolase activity // inferred from electronic annotation /// 0016810 // hydrolase activity, acting on carbon-nitrogen (but not peptide) bonds // inferred from electronic annotation /// 0016812 // hydrolase activity, acting on carbon-nitrogen (but not peptide) bonds, in cyclic amides // inferred from electronic annotation	chr10:134000403-134019280 (+) // 97.43 // q26.3
11730717_x_at	0.0553086	0.226662	0.0881836	-0.225678	-0.0553086	-0.125261	0.17435	0.0229926	1.19648	0.258801	1.19648	up	PAGE5	90737				chrX:55246788-55250533 (+) // 87.59 // p11.21
11718361_at	0.0875564	0.0223212	-0.02738	0.0494137	-0.0915833	-0.0223212	0.705432	0.404151	1.03454	0.0489962	1.03454	up	COIL	8161		0001674 // female germ cell nucleus // inferred from electronic annotation /// 0005634 // nucleus // traceable author statement /// 0005634 // nucleus // inferred from electronic annotation /// 0005654 // nucleoplasm // inferred from direct assay /// 0005730 // nucleolus // inferred from direct assay /// 0015030 // Cajal body // inferred from direct assay /// 0015030 // Cajal body // inferred fro…	0005515 // protein binding // inferred from physical interaction /// 0008022 // protein C-terminus binding // inferred from physical interaction /// 0015036 // disulfide oxidoreductase activity // inferred from electronic annotation /// 0042802 // identical protein binding // inferred from physical interaction	chr17:55015559-55038404 (-) // 97.19 // q22
11735219_at	0.113282	-0.144412	0.101859	0.0174515	-0.0174515	-0.0686073	0.843346	0.624405	1.03272	0.0464454	1.03272	up	COL10A1	1300	0001501 // skeletal system development // traceable author statement	0005576 // extracellular region // inferred from electronic annotation /// 0005578 // proteinaceous extracellular matrix // inferred from electronic annotation /// 0005581 // collagen // inferred from electronic annotation /// 0005581 // collagen // traceable author statement /// 0005938 // cell cortex // inferred from electronic annotation	0046872 // metal ion binding // inferred from electronic annotation	chr6:116440084-116447296 (-) // 97.71 // q22.1
11718052_a_at	0.0637469	-0.0755777	-0.13466	0.144677	0.189818	-0.0637469	0.545146	0.227927	-1.1012	-0.13908	1.1012	down	TBC1D23	55773	0032313 // regulation of Rab GTPase activity // inferred from electronic annotation /// 0032851 // positive regulation of Rab GTPase activity // inferred from electronic annotation	0005622 // intracellular // inferred from electronic annotation	0005097 // Rab GTPase activator activity // inferred from electronic annotation	chr3:99979660-100044095 (+) // 96.18 // q12.1
11749907_a_at	0.0462327	0.203996	-0.177425	-0.0428624	0.0221853	-0.0221853	0.904709	0.74865	1.02708	0.0385553	1.02708	up	TRIM63	84676	0007165 // signal transduction // non-traceable author statement /// 0016567 // protein ubiquitination // inferred from electronic annotation /// 0043161 // proteasomal ubiquitin-dependent protein catabolic process // inferred from electronic annotation	0005622 // intracellular // inferred from electronic annotation /// 0005634 // nucleus // inferred from electronic annotation /// 0005737 // cytoplasm // inferred from direct assay /// 0005737 // cytoplasm // non-traceable author statement /// 0005737 // cytoplasm // inferred from electronic annotation /// 0005874 // microtubule // non-traceable author statement	0004842 // ubiquitin-protein ligase activity // inferred from electronic annotation /// 0004871 // signal transducer activity // non-traceable author statement /// 0008270 // zinc ion binding // inferred from electronic annotation /// 0016874 // ligase activity // inferred from electronic annotation /// 0031432 // titin binding // inferred from direct assay /// 0046872 // metal ion binding // inf…	chr1:26378141-26394121 (-) // 100.0 // p36.11
11739616_x_at	0.0654306	-0.0190468	-0.108359	0.0932303	-0.0327883	0.0190468	0.764574	0.489857	-1.03323	-0.0471545	1.03323	down	CD3EAP	10849	0007169 // transmembrane receptor protein tyrosine kinase signaling pathway // traceable author statement /// 0009303 // rRNA transcription // inferred from electronic annotation /// 0009303 // rRNA transcription // traceable author statement	0000120 // RNA polymerase I transcription factor complex // traceable author statement /// 0005634 // nucleus // inferred from direct assay /// 0005634 // nucleus // inferred from electronic annotation /// 0005694 // chromosome // inferred from electronic annotation /// 0005730 // nucleolus // inferred from direct assay /// 0005730 // nucleolus // inferred from electronic annotation /// 0005730 /…	0003899 // DNA-directed RNA polymerase activity // inferred from electronic annotation	chr19:45909386-45955388 (+) // 71.15 // q13.32
11737631_a_at	-0.160253	0.0807531	0.0730727	-0.140527	-0.0730727	0.0834973	0.886254	0.71005	1.02899	0.0412253	1.02899	up	SLC26A7	115111	0001696 // gastric acid secretion // inferred from electronic annotation /// 0006810 // transport // inferred from electronic annotation /// 0006811 // ion transport // traceable author statement /// 0006811 // ion transport // inferred from electronic annotation /// 0006820 // anion transport // inferred from electronic annotation /// 0006821 // chloride transport // inferred from direct assay /…	0005737 // cytoplasm // inferred from direct assay /// 0005768 // endosome // inferred from direct assay /// 0005768 // endosome // inferred from electronic annotation /// 0005886 // plasma membrane // traceable author statement /// 0016020 // membrane // inferred from electronic annotation /// 0016021 // integral to membrane // inferred from electronic annotation /// 0016323 // basolateral plasm…	0005253 // anion channel activity // inferred from electronic annotation /// 0005254 // chloride channel activity // inferred from direct assay /// 0005254 // chloride channel activity // inferred from electronic annotation /// 0015106 // bicarbonate transmembrane transporter activity // inferred from sequence or structural similarity /// 0015106 // bicarbonate transmembrane transporter activity …	chr8:92261515-92406946 (+) // 99.4 // q21.3
11723861_a_at	0.0222807	0.242021	0.075048	-0.0222807	-0.0899601	-0.119717	0.276024	0.0577912	1.14111	0.190436	1.14111	up	ATP8A1	10396	0006812 // cation transport // inferred from electronic annotation /// 0015914 // phospholipid transport // inferred from electronic annotation /// 0015917 // aminophospholipid transport // non-traceable author statement /// 0034220 // ion transmembrane transport // traceable author statement /// 0045332 // phospholipid translocation // non-traceable author statement /// 0055085 // transmembrane …	0005783 // endoplasmic reticulum // inferred from direct assay /// 0005783 // endoplasmic reticulum // inferred from electronic annotation /// 0005886 // plasma membrane // traceable author statement /// 0005886 // plasma membrane // inferred from electronic annotation /// 0016020 // membrane // inferred from electronic annotation /// 0016021 // integral to membrane // non-traceable author statem…	0000166 // nucleotide binding // inferred from electronic annotation /// 0000287 // magnesium ion binding // inferred from electronic annotation /// 0004012 // phospholipid-translocating ATPase activity // inferred from electronic annotation /// 0005515 // protein binding // inferred from physical interaction /// 0005524 // ATP binding // non-traceable author statement /// 0005524 // ATP binding …	chr4:42410393-42659122 (-) // 99.5 // p13
11733619_a_at	-0.045166	0.045166	0.160018	-0.102926	-0.0644822	0.0731332	0.662731	0.348462	1.06051	0.0847644	1.06051	up	ACVR1C	130399	0002021 // response to dietary excess // inferred from electronic annotation /// 0006468 // protein phosphorylation // inferred by curator /// 0006468 // protein phosphorylation // inferred from electronic annotation /// 0006915 // apoptotic process // inferred from electronic annotation /// 0007178 // transmembrane receptor protein serine/threonine kinase signaling pathway // inferred from elect…	0016020 // membrane // inferred from electronic annotation /// 0016021 // integral to membrane // inferred from electronic annotation /// 0048179 // activin receptor complex // inferred from direct assay	0000166 // nucleotide binding // inferred from electronic annotation /// 0004672 // protein kinase activity // inferred from electronic annotation /// 0004674 // protein serine/threonine kinase activity // inferred from electronic annotation /// 0004675 // transmembrane receptor protein serine/threonine kinase activity // inferred from electronic annotation /// 0004872 // receptor activity // inf…	chr2:158383279-158485517 (-) // 93.9 // q24.1
11716864_s_at	0.316937	0.0628223	0.00657463	-0.00657463	-0.112155	-0.216137	0.364992	0.100548	1.18132	0.240401	1.18132	up	NISCH	11188	0006006 // glucose metabolic process // inferred from electronic annotation /// 0006915 // apoptotic process // inferred from electronic annotation /// 0007154 // cell communication // inferred from electronic annotation /// 0008217 // regulation of blood pressure // inferred from electronic annotation /// 0016601 // Rac protein signal transduction // inferred from electronic annotation /// 00300…	0005624 // membrane fraction // inferred from electronic annotation /// 0005737 // cytoplasm // inferred from electronic annotation /// 0005768 // endosome // inferred from electronic annotation /// 0005769 // early endosome // inferred from electronic annotation /// 0005829 // cytosol // inferred from direct assay /// 0005829 // cytosol // inferred from electronic annotation /// 0005886 // plasm…	0004872 // receptor activity // inferred from electronic annotation /// 0005178 // integrin binding // inferred from electronic annotation /// 0008227 // G-protein coupled amine receptor activity // inferred from electronic annotation /// 0035091 // phosphatidylinositol binding // inferred from electronic annotation	chr3:52489518-52527084 (+) // 90.72 // p21.1
200062_PM_s_at	0.0536413	-0.0597572	-0.0384569	0.014452	-0.00269413	0.00269508	0.833	0.605643	-1.01373	-0.0196752	1.01373	down	RPL30	6156	0000184 // nuclear-transcribed mRNA catabolic process, nonsense-mediated decay // traceable author statement /// 0006412 // translation // non-traceable author statement /// 0006412 // translation // traceable author statement /// 0006412 // translation // inferred from electronic annotation /// 0006413 // translational initiation // traceable author statement /// 0006414 // translational elongat…	0005622 // intracellular // inferred from electronic annotation /// 0005737 // cytoplasm // inferred from direct assay /// 0005829 // cytosol // traceable author statement /// 0005840 // ribosome // inferred from electronic annotation /// 0022625 // cytosolic large ribosomal subunit // inferred from direct assay /// 0022625 // cytosolic large ribosomal subunit // traceable author statement /// 00…	0003723 // RNA binding // traceable author statement /// 0003735 // structural constituent of ribosome // non-traceable author statement /// 0003735 // structural constituent of ribosome // traceable author statement /// 0003735 // structural constituent of ribosome // inferred from electronic annotation	chr8:99053953-99057752 (-) // 98.74 // q22.2
11740326_x_at	0.345275	0.245501	0.0243354	-0.414114	-0.284246	-0.0243354	0.229406	0.0400164	1.3622	0.445935	1.3622	up	SORBS2	8470		0005622 // intracellular // inferred from electronic annotation /// 0005634 // nucleus // non-traceable author statement /// 0005634 // nucleus // traceable author statement /// 0005737 // cytoplasm // inferred from electronic annotation /// 0015629 // actin cytoskeleton // traceable author statement /// 0030018 // Z disc // non-traceable author statement /// 0048471 // perinuclear region of cyto…	0005200 // structural constituent of cytoskeleton // traceable author statement /// 0008093 // cytoskeletal adaptor activity // traceable author statement /// 0008270 // zinc ion binding // inferred from electronic annotation /// 0008307 // structural constituent of muscle // traceable author statement	chr4:186506597-186697679 (-) // 93.63 // q35.1
11725830_a_at	0.270456	0.207938	0.0298696	-0.110253	-0.0298696	-0.506025	0.322121	0.0786591	1.30568	0.384804	1.30568	up	PLCL2	23228	0006629 // lipid metabolic process // inferred from electronic annotation /// 0007165 // signal transduction // inferred from electronic annotation /// 0035556 // intracellular signal transduction // inferred from electronic annotation	0005622 // intracellular // inferred from electronic annotation /// 0005737 // cytoplasm // inferred from electronic annotation	0004435 // phosphatidylinositol phospholipase C activity // inferred from electronic annotation /// 0004629 // phospholipase C activity // inferred from electronic annotation /// 0004871 // signal transducer activity // inferred from electronic annotation /// 0005509 // calcium ion binding // inferred from electronic annotation /// 0005543 // phospholipid binding // inferred from electronic annot…	chr3:16926451-17132090 (+) // 97.8 // p24.3
11726721_x_at	0.121835	0.0670691	-0.0541792	-0.147551	-0.0216551	0.0216551	0.585065	0.265037	1.06739	0.0940917	1.06739	up	MPG	4350	0006281 // DNA repair // traceable author statement /// 0006281 // DNA repair // inferred from electronic annotation /// 0006284 // base-excision repair // inferred from electronic annotation /// 0006284 // base-excision repair // traceable author statement /// 0006285 // base-excision repair, AP site formation // traceable author statement /// 0006307 // DNA dealkylation involved in DNA repair /…	0005634 // nucleus // inferred from electronic annotation /// 0005654 // nucleoplasm // traceable author statement	0003677 // DNA binding // inferred from electronic annotation /// 0003684 // damaged DNA binding // traceable author statement /// 0003824 // catalytic activity // inferred from electronic annotation /// 0003905 // alkylbase DNA N-glycosylase activity // inferred from electronic annotation /// 0005515 // protein binding // inferred from physical interaction /// 0008725 // DNA-3-methyladenine glyc…	chr16:128168-135837 (+) // 86.65 // p13.3
11743357_a_at	-0.0243244	0.0971451	0.145363	-0.062479	0.0243244	-0.0837278	0.420258	0.133493	1.08174	0.113355	1.08174	up	ZBTB40	9923	0006351 // transcription, DNA-dependent // inferred from electronic annotation /// 0006355 // regulation of transcription, DNA-dependent // inferred from electronic annotation /// 0006974 // response to DNA damage stimulus // inferred from direct assay /// 0030282 // bone mineralization // non-traceable author statement	0005622 // intracellular // inferred from electronic annotation /// 0005634 // nucleus // inferred from direct assay /// 0005634 // nucleus // inferred from electronic annotation	0003676 // nucleic acid binding // inferred from electronic annotation /// 0003677 // DNA binding // inferred from electronic annotation /// 0008270 // zinc ion binding // inferred from electronic annotation /// 0046872 // metal ion binding // inferred from electronic annotation	chr1:22778343-22857647 (+) // 92.76 // p36.12
11758895_at	0.0072155	0.148875	-0.00980949	0.178828	-0.0275793	-0.0072155	0.997455	0.993207	1.00052	0.000749306	1.00052	up	EIF2S2	8894	0001701 // in utero embryonic development // inferred from electronic annotation /// 0002176 // male germ cell proliferation // inferred from electronic annotation /// 0006412 // translation // traceable author statement /// 0006412 // translation // inferred from electronic annotation /// 0006413 // translational initiation // inferred from direct assay /// 0006413 // translational initiation //…	0005829 // cytosol // traceable author statement /// 0005850 // eukaryotic translation initiation factor 2 complex // traceable author statement	0003723 // RNA binding // traceable author statement /// 0003743 // translation initiation factor activity // inferred from direct assay /// 0003743 // translation initiation factor activity // inferred from electronic annotation /// 0005515 // protein binding // inferred from physical interaction /// 0008135 // translation factor activity, nucleic acid binding // traceable author statement /// 0…	chr20:32676110-32700084 (-) // 79.39 // q11.22
11753852_a_at	-0.126664	0.0906084	-0.185358	-0.054472	0.168013	0.0544722	0.60654	0.286699	-1.09415	-0.129809	1.09415	down	NNAT	4826	0006810 // transport // traceable author statement /// 0007275 // multicellular organismal development // inferred from electronic annotation /// 0007420 // brain development // inferred from electronic annotation /// 0007420 // brain development // traceable author statement /// 0009249 // protein lipoylation // traceable author statement /// 0009749 // response to glucose stimulus // inferred f…	0005737 // cytoplasm // inferred from electronic annotation		chr20:36149733-36151159 (+) // 98.78 // q11.23
11730804_s_at	0.0341024	-0.407296	-0.356017	0.299279	0.178854	-0.0341024	0.331163	0.0829869	-1.31138	-0.391081	1.31138	down	PRPF38B	55119	0006397 // mRNA processing // inferred from electronic annotation /// 0008380 // RNA splicing // inferred from electronic annotation	0005634 // nucleus // inferred from electronic annotation /// 0005681 // spliceosomal complex // inferred from electronic annotation		chr1:109234913-109244745 (+) // 90.54 // p13.3
11736428_at	0.079103	0.121153	0.301235	-0.372084	-0.0995216	-0.079103	0.227734	0.039476	1.27521	0.350734	1.27521	up	STYX	6815	0006470 // protein dephosphorylation // not recorded /// 0007283 // spermatogenesis // not recorded /// 0016311 // dephosphorylation // inferred from electronic annotation	0005737 // cytoplasm // not recorded	0004721 // phosphoprotein phosphatase activity // inferred from electronic annotation /// 0008138 // protein tyrosine/serine/threonine phosphatase activity // not recorded /// 0016787 // hydrolase activity // inferred from electronic annotation /// 0016791 // phosphatase activity // inferred from electronic annotation	chr14:53196877-53241703 (+) // 92.63 // q22.1
11734349_a_at	0.0404892	0.0142298	-0.0420246	-0.00771999	0.00771999	-0.0303459	0.841002	0.619931	1.00999	0.0143468	1.00999	up	TRIM11	81559	0009615 // response to virus // inferred from electronic annotation /// 0016567 // protein ubiquitination // inferred from electronic annotation /// 0045892 // negative regulation of transcription, DNA-dependent // inferred from electronic annotation /// 0050768 // negative regulation of neurogenesis // inferred from electronic annotation	0005622 // intracellular // inferred from electronic annotation /// 0005634 // nucleus // inferred from electronic annotation /// 0005737 // cytoplasm // inferred from direct assay /// 0005737 // cytoplasm // inferred from electronic annotation	0004842 // ubiquitin-protein ligase activity // inferred from electronic annotation /// 0008134 // transcription factor binding // inferred from electronic annotation /// 0008270 // zinc ion binding // inferred from electronic annotation /// 0016874 // ligase activity // inferred from electronic annotation /// 0046872 // metal ion binding // inferred from electronic annotation	chr1:228581378-228594541 (-) // 97.53 // q42.13
11744180_a_at	0.455257	-0.0999212	-0.224768	0.433518	0.0172653	-0.0172653	0.886698	0.711554	-1.0725	-0.100983	1.0725	down	TCIRG1	10312	0006810 // transport // inferred from electronic annotation /// 0006811 // ion transport // inferred from electronic annotation /// 0006879 // cellular iron ion homeostasis // traceable author statement /// 0006968 // cellular defense response // traceable author statement /// 0008284 // positive regulation of cell proliferation // traceable author statement /// 0008286 // insulin receptor signal…	0000220 // vacuolar proton-transporting V-type ATPase, V0 domain // inferred from electronic annotation /// 0005739 // mitochondrion // inferred from electronic annotation /// 0005886 // plasma membrane // traceable author statement /// 0005886 // plasma membrane // inferred from electronic annotation /// 0005887 // integral to plasma membrane // traceable author statement /// 0010008 // endosome…	0005215 // transporter activity // traceable author statement /// 0015078 // hydrogen ion transmembrane transporter activity // inferred from electronic annotation	chr11:67806461-67818366 (+) // 95.4 // q13.2
11753358_a_at	0.00971794	0.0503225	0.0474072	-0.138478	-0.123244	-0.00971794	0.234127	0.041569	1.09149	0.126296	1.09149	up	ACVR1	90	0000082 // G1/S transition of mitotic cell cycle // inferred from mutant phenotype /// 0001569 // patterning of blood vessels // inferred from electronic annotation /// 0001655 // urogenital system development // inferred from electronic annotation /// 0001701 // in utero embryonic development // inferred from electronic annotation /// 0001702 // gastrulation with mouth forming second // inferred…	0005887 // integral to plasma membrane // inferred from direct assay /// 0005887 // integral to plasma membrane // inferred from electronic annotation /// 0016020 // membrane // inferred from electronic annotation /// 0016021 // integral to membrane // inferred from electronic annotation /// 0045177 // apical part of cell // inferred from electronic annotation /// 0048179 // activin receptor comp…	0000166 // nucleotide binding // inferred from electronic annotation /// 0004672 // protein kinase activity // inferred from direct assay /// 0004672 // protein kinase activity // inferred from electronic annotation /// 0004674 // protein serine/threonine kinase activity // inferred from direct assay /// 0004674 // protein serine/threonine kinase activity // inferred from electronic annotation //…	chr2:158622578-158732342 (-) // 99.9 // q24.1
11754542_x_at	-0.0107088	-0.12753	0.288383	0.0168114	0.0107088	-0.0478826	0.869346	0.674242	1.04018	0.0568358	1.04018	up	ZNF594	84622	0006351 // transcription, DNA-dependent // inferred from electronic annotation /// 0006355 // regulation of transcription, DNA-dependent // inferred from electronic annotation	0005622 // intracellular // inferred from electronic annotation /// 0005634 // nucleus // inferred from electronic annotation	0003676 // nucleic acid binding // inferred from electronic annotation /// 0003677 // DNA binding // inferred from electronic annotation /// 0008270 // zinc ion binding // inferred from electronic annotation /// 0046872 // metal ion binding // inferred from electronic annotation	chr17:5082830-5095157 (-) // 81.09 // p13.2
11736640_a_at	0.172382	-0.0554905	-0.106724	0.245062	0.0554905	-0.167995	0.923529	0.795127	-1.02868	-0.0407962	1.02868	down	ESRP2	80004	0006397 // mRNA processing // inferred from electronic annotation /// 0008380 // RNA splicing // inferred from electronic annotation /// 0043484 // regulation of RNA splicing // inferred from direct assay	0005634 // nucleus // inferred from direct assay /// 0005634 // nucleus // inferred from electronic annotation	0000166 // nucleotide binding // inferred from electronic annotation /// 0003676 // nucleic acid binding // inferred from electronic annotation /// 0003723 // RNA binding // inferred from electronic annotation /// 0003729 // mRNA binding // inferred from direct assay	chr16:68262449-68270487 (-) // 95.98 // q22.1
11763281_s_at	-0.0212255	-0.0375562	-0.129768	0.0440121	0.11427	0.0212255	0.254507	0.0490258	-1.08876	-0.122686	1.08876	down	RPL23AP7 /// RPL23AP82	118433 /// 284942	0006412 // translation // inferred from electronic annotation	0005622 // intracellular // inferred from electronic annotation /// 0005840 // ribosome // inferred from electronic annotation	0000166 // nucleotide binding // inferred from electronic annotation /// 0003735 // structural constituent of ribosome // inferred from electronic annotation	chr2:114367303-114384617 (-) // 33.97 // q13
11737624_a_at	-0.204902	-0.0834146	0.0292263	0.000315666	-0.000315666	0.0848217	0.502305	0.192766	-1.0827	-0.114637	1.0827	down	GAB2	9846	0007169 // transmembrane receptor protein tyrosine kinase signaling pathway // inferred from direct assay /// 0007229 // integrin-mediated signaling pathway // inferred from electronic annotation /// 0008284 // positive regulation of cell proliferation // inferred from direct assay /// 0016477 // cell migration // inferred from electronic annotation /// 0030316 // osteoclast differentiation // in…	0005622 // intracellular // inferred from electronic annotation /// 0005737 // cytoplasm // inferred from direct assay /// 0005737 // cytoplasm // inferred from electronic annotation /// 0005829 // cytosol // traceable author statement /// 0005886 // plasma membrane // inferred from direct assay /// 0005886 // plasma membrane // inferred from electronic annotation /// 0016020 // membrane // infer…	0005068 // transmembrane receptor protein tyrosine kinase adaptor activity // inferred from direct assay /// 0005070 // SH3/SH2 adaptor activity // inferred from reviewed computational analysis /// 0005515 // protein binding // inferred from physical interaction /// 0005543 // phospholipid binding // inferred from electronic annotation /// 0005547 // phosphatidylinositol-3,4,5-trisphosphate bindi…	chr11:77926341-78128862 (-) // 93.28 // q14.1
11719362_at	0.14588	-0.0683317	-0.0559249	0.238873	0.0559249	-0.0980368	0.857401	0.650997	-1.0413	-0.0583792	1.0413	down	FAM178A	55719				chr10:102672325-102724889 (+) // 98.28 // q24.31
11730351_at	-0.00744104	0.00744104	-0.0454488	-0.0634017	0.192864	0.0913291	0.627332	0.308622	-1.06345	-0.0887467	1.06345	down	ANKRD52	283373				chr12:56631590-56652175 (-) // 98.74 // q13.3
11718611_at	-0.230486	0.115663	0.0831609	-0.244377	-0.0219169	0.0219169	0.848781	0.633884	1.05038	0.070905	1.05038	up	TP53INP1	94241	0006351 // transcription, DNA-dependent // inferred from electronic annotation /// 0006355 // regulation of transcription, DNA-dependent // inferred from electronic annotation /// 0006914 // autophagy // inferred from electronic annotation /// 0006915 // apoptotic process // inferred from electronic annotation /// 0006917 // induction of apoptosis // inferred from electronic annotation /// 000695…	0005634 // nucleus // inferred from direct assay /// 0005634 // nucleus // inferred from electronic annotation /// 0005737 // cytoplasm // inferred from electronic annotation /// 0005776 // autophagic vacuole // inferred from direct assay /// 0005776 // autophagic vacuole // inferred from electronic annotation /// 0005829 // cytosol // inferred from direct assay /// 0005829 // cytosol // inferred…	0005515 // protein binding // inferred from physical interaction /// 0016209 // antioxidant activity // inferred from sequence or structural similarity /// 0016209 // antioxidant activity // inferred from electronic annotation	chr8:95938199-95961726 (-) // 92.51 // q22.1
11739232_x_at	0.349597	0.0535097	0.133131	-0.0535097	-0.313337	-0.35629	0.204063	0.0316301	1.33773	0.419792	1.33773	up	RASSF2	9770	0007049 // cell cycle // inferred from electronic annotation /// 0007165 // signal transduction // inferred from electronic annotation	0005634 // nucleus // inferred from electronic annotation /// 0005737 // cytoplasm // inferred from electronic annotation	0005515 // protein binding // inferred from physical interaction	chr20:4760668-4803050 (-) // 90.41 // p13
AFFX-HSAC07/X00351_3_at	0.0722961	0.00247669	-0.00247669	0.0645952	-0.0431051	-0.0554647	0.755366	0.476357	1.02486	0.0354235	1.02486	up	-0.00247669	ACTB /// ACTB /// LOC100505829	100505829 /// 60	0006457 // protein folding // traceable author statement /// 0006928 // cellular component movement // traceable author statement /// 0007409 // axonogenesis // inferred from electronic annotation /// 0007411 // axon guidance // traceable author statement /// 0007596 // blood coagulation // traceable author statement /// 0034329 // cell junction assembly // traceable author statement /// 0034332 …	0005625 // soluble fraction // inferred from electronic annotation /// 0005737 // cytoplasm // traceable author statement /// 0005737 // cytoplasm // inferred from electronic annotation /// 0005829 // cytosol // traceable author statement /// 0005829 // cytosol // inferred from electronic annotation /// 0005856 // cytoskeleton // traceable author statement /// 0005856 // cytoskeleton // inferred …	0000166 // nucleotide binding // inferred from electronic annotation /// 0005200 // structural constituent of cytoskeleton // traceable author statement /// 0005200 // structural constituent of cytoskeleton // inferred from electronic annotation /// 0005515 // protein binding // inferred from physical interaction /// 0005524 // ATP binding // inferred from electronic annotation /// 0019894 // kin…
11728692_a_at	0.287417	0.0553994	-0.0553989	0.0573907	-0.50958	-0.336422	0.431502	0.140942	1.28225	0.358676	1.28225	up	LOC728802 /// PDE4DIP	728802 /// 9659	0043623 // cellular protein complex assembly // inferred from sequence or structural similarity	0005634 // nucleus // inferred from direct assay /// 0005634 // nucleus // inferred from electronic annotation /// 0005737 // cytoplasm // inferred from direct assay /// 0005737 // cytoplasm // inferred from electronic annotation /// 0005794 // Golgi apparatus // inferred from sequence or structural similarity /// 0005794 // Golgi apparatus // inferred from electronic annotation /// 0005813 // ce…	0005515 // protein binding // inferred from physical interaction /// 0019899 // enzyme binding // inferred from sequence or structural similarity	chr1:144890591-144932455 (-) // 99.45 // q21.1
11742877_x_at	-0.113834	-0.0531673	0.00597668	0.0978279	-0.00597668	0.0737114	0.325427	0.0801142	-1.07838	-0.108862	1.07838	down	SGSM3	27352	0007049 // cell cycle // inferred from electronic annotation /// 0007050 // cell cycle arrest // inferred from electronic annotation /// 0032313 // regulation of Rab GTPase activity // inferred from electronic annotation /// 0032483 // regulation of Rab protein signal transduction // inferred from expression pattern /// 0032486 // Rap protein signal transduction // inferred from expression patter…	0005622 // intracellular // inferred from electronic annotation /// 0005737 // cytoplasm // inferred from electronic annotation /// 0005921 // gap junction // inferred from electronic annotation	0005097 // Rab GTPase activator activity // inferred from electronic annotation /// 0005515 // protein binding // inferred from physical interaction /// 0017137 // Rab GTPase binding // inferred from direct assay	chr22:40766588-40806289 (+) // 95.74 // q13.1
11747293_a_at	0.0733857	-0.0671353	0.0454035	-0.0454032	-0.106188	0.264124	0.956571	0.876399	-1.01417	-0.0202928	1.01417	down	CD1B	910	0006955 // immune response // inferred from electronic annotation /// 0019882 // antigen processing and presentation // inferred from electronic annotation	0005764 // lysosome // inferred from electronic annotation /// 0005765 // lysosomal membrane // inferred from electronic annotation /// 0005768 // endosome // inferred from electronic annotation /// 0005886 // plasma membrane // inferred from electronic annotation /// 0005886 // plasma membrane // traceable author statement /// 0010008 // endosome membrane // inferred from electronic annotation /…	0005515 // protein binding // inferred from physical interaction	chr1:158300085-158301828 (-) // 95.85 // q23.1
11742860_a_at	-0.00340343	-0.0111461	-0.0381217	0.0602856	0.00340343	0.0648582	0.267831	0.0542332	-1.04276	-0.0604062	1.04276	down	GPR116	221395	0007165 // signal transduction // inferred from electronic annotation /// 0007166 // cell surface receptor signaling pathway // inferred from electronic annotation /// 0007186 // G-protein coupled receptor signaling pathway // traceable author statement /// 0007186 // G-protein coupled receptor signaling pathway // inferred from electronic annotation /// 0007218 // neuropeptide signaling pathway …	0005886 // plasma membrane // inferred from electronic annotation /// 0016020 // membrane // inferred from electronic annotation /// 0016021 // integral to membrane // inferred from electronic annotation /// 0016021 // integral to membrane // traceable author statement	0004871 // signal transducer activity // inferred from electronic annotation /// 0004872 // receptor activity // inferred from electronic annotation /// 0004888 // transmembrane signaling receptor activity // inferred from electronic annotation /// 0004930 // G-protein coupled receptor activity // inferred from electronic annotation /// 0004930 // G-protein coupled receptor activity // traceable …	chr6:46820246-46889742 (-) // 98.41 // p12.3
11745498_a_at	0.109759	0.030365	-0.114714	0.46201	-0.0303645	-0.0319777	0.784083	0.519896	-1.09032	-0.124753	1.09032	down	IRF3	3661	0000122 // negative regulation of transcription from RNA polymerase II promoter // inferred from electronic annotation /// 0002756 // MyD88-independent toll-like receptor signaling pathway // traceable author statement /// 0006351 // transcription, DNA-dependent // inferred from electronic annotation /// 0006355 // regulation of transcription, DNA-dependent // inferred from electronic annotation …	0005634 // nucleus // inferred from direct assay /// 0005634 // nucleus // inferred from electronic annotation /// 0005654 // nucleoplasm // traceable author statement /// 0005737 // cytoplasm // inferred from direct assay /// 0005737 // cytoplasm // inferred from electronic annotation /// 0005829 // cytosol // traceable author statement /// 0005886 // plasma membrane // traceable author statemen…	0000975 // regulatory region DNA binding // inferred from electronic annotation /// 0003677 // DNA binding // non-traceable author statement /// 0003677 // DNA binding // inferred from electronic annotation /// 0003700 // sequence-specific DNA binding transcription factor activity // inferred from electronic annotation /// 0003712 // transcription cofactor activity // traceable author statement /…	chr19:50162904-50169116 (-) // 94.82 // q13.33
11726129_at	-0.142896	-0.0225492	0.0822516	-0.155639	0.0850854	0.0225492	0.96757	0.90969	-1.00816	-0.0117296	1.00816	down	HBZ	3050	0000122 // negative regulation of transcription from RNA polymerase II promoter // inferred from electronic annotation /// 0006810 // transport // inferred from electronic annotation /// 0015671 // oxygen transport // traceable author statement /// 0015671 // oxygen transport // inferred from electronic annotation /// 0043249 // erythrocyte maturation // inferred from electronic annotation	0005833 // hemoglobin complex // inferred from electronic annotation /// 0005833 // hemoglobin complex // traceable author statement	0005344 // oxygen transporter activity // inferred from electronic annotation /// 0005344 // oxygen transporter activity // traceable author statement /// 0005506 // iron ion binding // inferred from electronic annotation /// 0019825 // oxygen binding // inferred from electronic annotation /// 0020037 // heme binding // inferred from electronic annotation /// 0046872 // metal ion binding // infer…	chr16:202683-204505 (+) // 92.67 // p13.3
11730174_at	-0.100643	-0.168233	0.0273752	0.00862551	0.0273752	-0.00862575	0.510308	0.198989	-1.06409	-0.089625	1.06409	down	C4orf3	401152		0016020 // membrane // inferred from electronic annotation /// 0016021 // integral to membrane // inferred from electronic annotation		chr4:120217574-120222256 (-) // 56.88 // q26
11715132_x_at	0.258769	0.0275831	-0.0275831	0.280749	-0.264431	-0.124248	0.799672	0.545937	1.08842	0.122233	1.08842	up	HIST1H2BH	8345	0006334 // nucleosome assembly // non-traceable author statement /// 0006334 // nucleosome assembly // inferred from electronic annotation	0000786 // nucleosome // non-traceable author statement /// 0000786 // nucleosome // inferred from electronic annotation /// 0005634 // nucleus // inferred from electronic annotation /// 0005694 // chromosome // inferred from electronic annotation	0003677 // DNA binding // non-traceable author statement /// 0003677 // DNA binding // inferred from electronic annotation	chr6:26251878-26252303 (+) // 100.0 // p22.2
11736997_a_at	0.145219	0.0463219	-0.00106573	0.00106573	-0.0959105	-0.0140371	0.415644	0.130564	1.07161	0.0997857	1.07161	up	MOSPD3	64598	0007507 // heart development // inferred from electronic annotation	0016020 // membrane // inferred from electronic annotation /// 0016021 // integral to membrane // inferred from electronic annotation	0005198 // structural molecule activity // inferred from electronic annotation	chr7:100209724-100212998 (+) // 95.52 // q22.1
11721214_a_at	-0.0961952	-0.0147953	0.0022707	0.1242	0.126322	-0.0022707	0.335803	0.0850522	-1.08597	-0.11899	1.08597	down	TMEM106B	54664		0005764 // lysosome // inferred from electronic annotation /// 0005765 // lysosomal membrane // inferred from electronic annotation /// 0005768 // endosome // inferred from electronic annotation /// 0016020 // membrane // inferred from electronic annotation /// 0016021 // integral to membrane // inferred from electronic annotation /// 0031902 // late endosome membrane // inferred from electronic …		chr7:12250847-12276890 (+) // 91.68 // p21.3
11739333_at	-0.124649	0.110559	-0.208498	0.185868	0.0718122	-0.0718122	0.641188	0.323964	-1.09897	-0.136152	1.09897	down	SSTR2	6752	0006937 // regulation of muscle contraction // inferred from electronic annotation /// 0007165 // signal transduction // inferred from electronic annotation /// 0007186 // G-protein coupled receptor signaling pathway // inferred from electronic annotation /// 0007187 // G-protein coupled receptor signaling pathway, coupled to cyclic nucleotide second messenger // traceable author statement /// 00…	0005624 // membrane fraction // inferred from electronic annotation /// 0005737 // cytoplasm // inferred from electronic annotation /// 0005886 // plasma membrane // traceable author statement /// 0005886 // plasma membrane // inferred from electronic annotation /// 0005887 // integral to plasma membrane // traceable author statement /// 0016020 // membrane // inferred from electronic annotation …	0004871 // signal transducer activity // inferred from electronic annotation /// 0004872 // receptor activity // inferred from electronic annotation /// 0004930 // G-protein coupled receptor activity // inferred from electronic annotation /// 0004994 // somatostatin receptor activity // inferred from electronic annotation /// 0004994 // somatostatin receptor activity // traceable author statement…	chr17:71161115-71168060 (+) // 82.39 // q25.1
11741018_a_at	0.353862	0.0251188	-0.0454378	0.361862	-0.0251184	-0.107038	0.95119	0.864207	1.02428	0.0346126	1.02428	up	FAM65A	79567		0005737 // cytoplasm // inferred from sequence or structural similarity /// 0005737 // cytoplasm // inferred from electronic annotation		chr16:67562716-67580688 (+) // 98.59 // q22.1
11743968_a_at	0.066103	0.00323296	0.0179625	-0.00323296	-0.0635357	-0.0199318	0.34714	0.0907716	1.04102	0.0579997	1.04102	up	CYBA	1535	0001938 // positive regulation of endothelial cell proliferation // inferred from electronic annotation /// 0002474 // antigen processing and presentation of peptide antigen via MHC class I // traceable author statement /// 0002479 // antigen processing and presentation of exogenous peptide antigen via MHC class I, TAP-dependent // traceable author statement /// 0003106 // negative regulation of …	0005737 // cytoplasm // inferred from electronic annotation /// 0005739 // mitochondrion // inferred from electronic annotation /// 0005794 // Golgi apparatus // inferred from electronic annotation /// 0016020 // membrane // inferred from electronic annotation /// 0016324 // apical plasma membrane // inferred from electronic annotation /// 0030141 // secretory granule // traceable author statemen…	0005515 // protein binding // inferred from physical interaction /// 0009055 // electron carrier activity // inferred from direct assay /// 0009055 // electron carrier activity // traceable author statement /// 0016175 // superoxide-generating NADPH oxidase activity // inferred from mutant phenotype /// 0016175 // superoxide-generating NADPH oxidase activity // inferred from electronic annotation…	chr16:88709696-88717560 (-) // 63.95 // q24.3
11736749_a_at	0.0545993	-0.056581	-0.081748	-0.0545993	0.124734	0.304413	0.56276	0.243538	-1.11169	-0.152759	1.11169	down	SLC22A9	114571	0006810 // transport // inferred from electronic annotation /// 0055085 // transmembrane transport // inferred from electronic annotation	0016020 // membrane // inferred from electronic annotation /// 0016021 // integral to membrane // inferred from electronic annotation		chr11:63137154-63177710 (+) // 86.42 // q12.3
11746592_s_at	0.348513	-0.214295	-0.299589	0.549137	-0.34845	0.214295	0.825516	0.590878	-1.1435	-0.193451	1.1435	down	LOC100288332 /// LOC100506193 /// LOC642778 /// LOC642799 /// NPIP /// NPIPL3 /// PKD1P1	100288332 /// 100506193 /// 23117 /// 339044 /// 642778 /// 642799 /// 9284	0001502 // cartilage condensation // inferred from electronic annotation /// 0001568 // blood vessel development // inferred from electronic annotation /// 0001701 // in utero embryonic development // inferred from electronic annotation /// 0001701 // in utero embryonic development // inferred from sequence or structural similarity /// 0001822 // kidney development // inferred from electronic ann…	0002133 // polycystin complex // inferred from electronic annotation /// 0002133 // polycystin complex // inferred from sequence or structural similarity /// 0005634 // nucleus // inferred from electronic annotation /// 0005634 // nucleus // inferred from sequence or structural similarity /// 0005643 // nuclear pore // inferred from electronic annotation /// 0005737 // cytoplasm // inferred from …	0005261 // cation channel activity // inferred from electronic annotation /// 0005261 // cation channel activity // inferred from sequence or structural similarity /// 0005515 // protein binding // inferred from physical interaction /// 0019901 // protein kinase binding // inferred from physical interaction /// 0019904 // protein domain specific binding // inferred from physical interaction /// 0…	chr16:70011367-70023987 (-) // 99.26 // q22.1
11729410_a_at	0.0880482	-0.161216	-0.00444913	0.00444913	0.0588918	-0.0316861	0.86325	0.662309	-1.02557	-0.036424	1.02557	down	ZNF415	55786	0006351 // transcription, DNA-dependent // inferred from electronic annotation /// 0006355 // regulation of transcription, DNA-dependent // inferred from electronic annotation	0005622 // intracellular // inferred from electronic annotation /// 0005634 // nucleus // inferred from electronic annotation /// 0005730 // nucleolus // inferred from direct assay /// 0005737 // cytoplasm // inferred from direct assay /// 0005737 // cytoplasm // inferred from electronic annotation /// 0015630 // microtubule cytoskeleton // inferred from direct assay	0003676 // nucleic acid binding // inferred from electronic annotation /// 0003677 // DNA binding // inferred from electronic annotation /// 0008270 // zinc ion binding // inferred from electronic annotation /// 0046872 // metal ion binding // inferred from electronic annotation	chr19:53611132-53636145 (-) // 91.41 // q13.42
11721848_at	-0.0242996	-0.156903	-0.180618	0.197965	0.0242996	0.255388	0.198408	0.0299392	-1.21405	-0.279824	1.21405	down	REEP2	51308		0016020 // membrane // inferred from electronic annotation /// 0016021 // integral to membrane // inferred from electronic annotation	0004872 // receptor activity // inferred from electronic annotation	chr5:137774732-137782658 (+) // 92.04 // q31.2
11761778_a_at	0.339561	-0.0194454	0.102596	-0.096694	0.0194454	-0.0716662	0.46149	0.161607	1.14119	0.190542	1.14119	up	WDR45	11152	0000045 // autophagic vacuole assembly // not recorded	0005737 // cytoplasm // not recorded	0005083 // small GTPase regulator activity // inferred from electronic annotation /// 0032266 // phosphatidylinositol-3-phosphate binding // not recorded /// 0080025 // phosphatidylinositol-3,5-bisphosphate binding // not recorded	chrX:48934732-48937553 (-) // 74.25 // p11.23
11731939_a_at	0.011333	-0.0556464	-0.177515	0.308101	0.00352621	-0.00352621	0.517208	0.204514	-1.13025	-0.176643	1.13025	down	UCP3	7352	0000303 // response to superoxide // inferred from electronic annotation /// 0001666 // response to hypoxia // inferred from electronic annotation /// 0006629 // lipid metabolic process // traceable author statement /// 0006631 // fatty acid metabolic process // inferred from electronic annotation /// 0006810 // transport // inferred from electronic annotation /// 0006839 // mitochondrial transpo…	0005739 // mitochondrion // traceable author statement /// 0005739 // mitochondrion // inferred from electronic annotation /// 0005743 // mitochondrial inner membrane // traceable author statement /// 0005743 // mitochondrial inner membrane // inferred from electronic annotation /// 0016020 // membrane // inferred from electronic annotation /// 0016021 // integral to membrane // inferred from ele…	0005215 // transporter activity // traceable author statement /// 0017077 // oxidative phosphorylation uncoupler activity // inferred from electronic annotation	chr11:73711326-73720563 (-) // 92.25 // q13.4
11743553_a_at	0.0770488	-0.0772433	-0.0577326	0.000401974	-0.000401497	0.0109663	0.862818	0.661468	-1.01605	-0.0229646	1.01605	down	KIN	22944	0006260 // DNA replication // inferred from direct assay /// 0006260 // DNA replication // inferred from electronic annotation /// 0006281 // DNA repair // inferred from electronic annotation /// 0006310 // DNA recombination // inferred from electronic annotation /// 0006397 // mRNA processing // traceable author statement /// 0006397 // mRNA processing // inferred from electronic annotation /// …	0005622 // intracellular // inferred from electronic annotation /// 0005634 // nucleus // traceable author statement /// 0005634 // nucleus // inferred from electronic annotation /// 0005737 // cytoplasm // inferred from electronic annotation /// 0016363 // nuclear matrix // inferred from direct assay	0003677 // DNA binding // traceable author statement /// 0003677 // DNA binding // inferred from electronic annotation /// 0003690 // double-stranded DNA binding // inferred from sequence or structural similarity /// 0003690 // double-stranded DNA binding // inferred from electronic annotation /// 0003723 // RNA binding // inferred from direct assay /// 0003723 // RNA binding // inferred from ele…	chr10:7797191-7829935 (-) // 76.66 // p14
11758285_s_at	-0.0872841	0.0487919	0.0539513	0.0155315	-0.0255089	-0.0155315	0.921237	0.789577	1.00951	0.0136559	1.00951	up	GTF3C1	2975	0006351 // transcription, DNA-dependent // inferred by curator /// 0006351 // transcription, DNA-dependent // inferred from electronic annotation /// 0006383 // transcription from RNA polymerase III promoter // inferred by curator /// 0006383 // transcription from RNA polymerase III promoter // traceable author statement /// 0009303 // rRNA transcription // traceable author statement /// 0009304 …	0000127 // transcription factor TFIIIC complex // inferred from direct assay /// 0000127 // transcription factor TFIIIC complex // inferred from electronic annotation /// 0005634 // nucleus // inferred from electronic annotation /// 0005654 // nucleoplasm // traceable author statement /// 0030529 // ribonucleoprotein complex // inferred from electronic annotation	0003677 // DNA binding // inferred by curator /// 0003677 // DNA binding // inferred from electronic annotation /// 0005515 // protein binding // inferred from physical interaction	chr16:27471776-27472301 (-) // 89.74 // p12.1
11757037_s_at	-0.104242	-0.16352	-0.185449	0.211228	0.151049	0.104242	0.0486801	0.00146154	-1.23677	-0.306577	1.23677	down	H3F3A /// H3F3B	3020 /// 3021	0006334 // nucleosome assembly // inferred from electronic annotation /// 0007596 // blood coagulation // traceable author statement	0000786 // nucleosome // inferred from electronic annotation /// 0005576 // extracellular region // traceable author statement /// 0005634 // nucleus // inferred from direct assay /// 0005634 // nucleus // inferred from electronic annotation /// 0005654 // nucleoplasm // traceable author statement /// 0005694 // chromosome // inferred from electronic annotation	0003677 // DNA binding // inferred from electronic annotation	chr17:73774152-73775853 (-) // 99.82 // q25.1
11724973_a_at	-0.074549	0.327164	0.115054	0.0158248	-0.0425284	-0.0158248	0.627323	0.308319	1.09941	0.136732	1.09941	up	MYRIP	25924	0006886 // intracellular protein transport // inferred from electronic annotation /// 0032024 // positive regulation of insulin secretion // inferred from sequence or structural similarity	0001750 // photoreceptor outer segment // inferred from electronic annotation /// 0005622 // intracellular // inferred from electronic annotation /// 0005737 // cytoplasm // inferred from electronic annotation /// 0015629 // actin cytoskeleton // inferred from electronic annotation /// 0030133 // transport vesicle // inferred from electronic annotation /// 0031045 // dense core granule // inferre…	0003779 // actin binding // inferred from electronic annotation /// 0005515 // protein binding // inferred from physical interaction /// 0008270 // zinc ion binding // non-traceable author statement /// 0017022 // myosin binding // inferred from electronic annotation /// 0017137 // Rab GTPase binding // inferred from electronic annotation /// 0046872 // metal ion binding // inferred from electron…	chr3:39850913-40301812 (+) // 93.45 // p22.1
11730180_s_at	-0.181942	-0.0267606	-0.000465393	0.386597	0.354041	0.000465393	0.325635	0.0803167	-1.24553	-0.316757	1.24553	down	KDSR	2531	0006665 // sphingolipid metabolic process // traceable author statement /// 0006665 // sphingolipid metabolic process // inferred from electronic annotation /// 0006666 // 3-keto-sphinganine metabolic process // inferred from direct assay /// 0008152 // metabolic process // inferred from electronic annotation /// 0030148 // sphingolipid biosynthetic process // traceable author statement /// 00301…	0005615 // extracellular space // traceable author statement /// 0005783 // endoplasmic reticulum // inferred from direct assay /// 0005783 // endoplasmic reticulum // inferred from electronic annotation /// 0005789 // endoplasmic reticulum membrane // traceable author statement /// 0005789 // endoplasmic reticulum membrane // inferred from electronic annotation /// 0016020 // membrane // inferre…	0000166 // nucleotide binding // inferred from electronic annotation /// 0016491 // oxidoreductase activity // inferred from electronic annotation /// 0047560 // 3-dehydrosphinganine reductase activity // inferred from direct assay /// 0047560 // 3-dehydrosphinganine reductase activity // inferred from electronic annotation	chr18:60994807-61034516 (-) // 81.73 // q21.33
11724053_a_at	0.544646	0.010251	-0.0166178	0.149681	-0.0179434	-0.010251	0.776125	0.506789	1.10109	0.138931	1.10109	up	FGFRL1	53834	0001501 // skeletal system development // inferred from electronic annotation /// 0001558 // regulation of cell growth // non-traceable author statement /// 0003179 // heart valve morphogenesis // inferred from electronic annotation /// 0008285 // negative regulation of cell proliferation // inferred from electronic annotation /// 0008543 // fibroblast growth factor receptor signaling pathway // …	0005886 // plasma membrane // inferred from direct assay /// 0005886 // plasma membrane // inferred from electronic annotation /// 0016020 // membrane // inferred from electronic annotation /// 0016021 // integral to membrane // inferred from electronic annotation	0004872 // receptor activity // inferred from electronic annotation /// 0005007 // fibroblast growth factor-activated receptor activity // inferred from direct assay /// 0005007 // fibroblast growth factor-activated receptor activity // inferred from electronic annotation /// 0008201 // heparin binding // inferred from direct assay /// 0017134 // fibroblast growth factor binding // inferred from …	chr4:1006240-1020686 (+) // 75.49 // p16.3
11741696_x_at	0.0747108	-0.0435114	-0.125611	0.236482	0.00405884	-0.00405884	0.640787	0.323244	-1.07945	-0.110298	1.07945	down	NSUN5P1	155400				chr7:75039645-75046065 (+) // 100.0 // q11.23 /// chr7:72418837-72425261 (-) // 98.71 // q11.23 /// chr7:72717226-72722792 (-) // 96.34 // q11.23
11751535_s_at	0.1682	-0.100631	0.0439758	-0.143175	-0.0305004	0.0305004	0.710848	0.412233	1.06062	0.0849068	1.06062	up	CA3	761	0006730 // one-carbon metabolic process // inferred from electronic annotation /// 0006979 // response to oxidative stress // inferred from electronic annotation	0005737 // cytoplasm // inferred from electronic annotation	0004089 // carbonate dehydratase activity // inferred from electronic annotation /// 0004089 // carbonate dehydratase activity // traceable author statement /// 0008270 // zinc ion binding // inferred from electronic annotation /// 0016151 // nickel cation binding // inferred from electronic annotation /// 0016829 // lyase activity // inferred from electronic annotation /// 0046872 // metal ion b…	chr8:86351086-86360746 (+) // 99.91 // q21.2
11716209_a_at	-0.0317917	-0.139383	-0.289641	0.266461	0.0397711	0.0317917	0.299463	0.0680574	-1.2027	-0.26628	1.2027	down	VPS28	51160	0006810 // transport // inferred from electronic annotation /// 0015031 // protein transport // inferred from electronic annotation /// 0016032 // viral reproduction // traceable author statement /// 0016044 // cellular membrane organization // traceable author statement /// 0016197 // endosomal transport // traceable author statement /// 0031397 // negative regulation of protein ubiquitination /…	0005737 // cytoplasm // inferred from direct assay /// 0005768 // endosome // inferred from direct assay /// 0005768 // endosome // inferred from electronic annotation /// 0005829 // cytosol // inferred from direct assay /// 0005886 // plasma membrane // inferred from electronic annotation /// 0010008 // endosome membrane // traceable author statement /// 0016020 // membrane // inferred from elec…	0005515 // protein binding // inferred from physical interaction	chr8:145649000-145653895 (-) // 69.48 // q24.3
11734043_at	-0.0918658	0.228732	0.380565	-0.0572081	0.0041151	-0.00411487	0.563982	0.244667	1.14199	0.191546	1.14199	up	KIAA0408 /// SOGA3	387104 /// 9729		0016020 // membrane // inferred from electronic annotation /// 0016021 // integral to membrane // inferred from electronic annotation	0005515 // protein binding // inferred from physical interaction	chr6:127761734-127840792 (-) // 96.66 // q22.33
11762934_at	-0.0992358	0.135294	0.192699	-0.0596759	-0.125546	0.0596759	0.638941	0.321428	1.08531	0.118101	1.08531	up	CD300LG	146894		0005768 // endosome // inferred from electronic annotation /// 0005886 // plasma membrane // inferred from electronic annotation /// 0016020 // membrane // inferred from electronic annotation /// 0016021 // integral to membrane // inferred from electronic annotation /// 0016323 // basolateral plasma membrane // inferred from electronic annotation /// 0016324 // apical plasma membrane // inferred …	0004872 // receptor activity // inferred from electronic annotation	chr17:41924523-41935518 (+) // 75.83 // q21.31
11737888_a_at	-0.0853336	0.136568	0.000391722	-0.227282	-0.000391483	0.218251	0.962677	0.894405	1.01421	0.0203494	1.01421	up	HRH4	59340	0006954 // inflammatory response // inferred from electronic annotation /// 0007165 // signal transduction // inferred from electronic annotation /// 0007186 // G-protein coupled receptor signaling pathway // inferred from electronic annotation	0005624 // membrane fraction // inferred from electronic annotation /// 0005886 // plasma membrane // traceable author statement /// 0005886 // plasma membrane // inferred from electronic annotation /// 0016020 // membrane // inferred from electronic annotation /// 0016021 // integral to membrane // non-traceable author statement /// 0016021 // integral to membrane // inferred from electronic ann…	0004871 // signal transducer activity // inferred from electronic annotation /// 0004872 // receptor activity // inferred from electronic annotation /// 0004930 // G-protein coupled receptor activity // inferred from electronic annotation /// 0004969 // histamine receptor activity // non-traceable author statement /// 0004969 // histamine receptor activity // inferred from electronic annotation	chr18:22040592-22059920 (+) // 59.72 // q11.2
11718294_s_at	0.14271	-0.0232506	-0.0584059	0.147514	0.0232506	-0.0354528	0.916291	0.778291	-1.01731	-0.024753	1.01731	down	NME1-NME2 /// NME2	4831 /// 654364	0002762 // negative regulation of myeloid leukocyte differentiation // inferred from electronic annotation /// 0006165 // nucleoside diphosphate phosphorylation // inferred from direct assay /// 0006165 // nucleoside diphosphate phosphorylation // inferred from electronic annotation /// 0006183 // GTP biosynthetic process // inferred from electronic annotation /// 0006228 // UTP biosynthetic proc…	0001726 // ruffle // inferred from direct assay /// 0005625 // soluble fraction // inferred from electronic annotation /// 0005634 // nucleus // non-traceable author statement /// 0005634 // nucleus // inferred from electronic annotation /// 0005634 // nucleus // traceable author statement /// 0005737 // cytoplasm // inferred from direct assay /// 0005737 // cytoplasm // inferred from electronic …	0000166 // nucleotide binding // inferred from electronic annotation /// 0000287 // magnesium ion binding // inferred from direct assay /// 0003677 // DNA binding // inferred from electronic annotation /// 0003700 // sequence-specific DNA binding transcription factor activity // traceable author statement /// 0004536 // deoxyribonuclease activity // inferred from direct assay /// 0004550 // nucle…	chr17:49230925-49249104 (+) // 72.48 // q21.33
11743861_a_at	0.146053	-0.106179	-0.0416403	0.116215	-0.0106335	0.0106335	0.866048	0.668415	-1.02763	-0.0393271	1.02763	down	NIPSNAP3A	25934		0005737 // cytoplasm // inferred from electronic annotation /// 0005829 // cytosol // inferred from electronic annotation	0005515 // protein binding // inferred from physical interaction	chr9:107509870-107522400 (+) // 96.54 // q31.1
11715832_s_at	0.0570164	0.00614548	-0.00614548	0.0463066	-0.0152845	-0.115798	0.707462	0.406899	1.0333	0.0472641	1.0333	up	SURF4	6836	0007030 // Golgi organization // inferred from mutant phenotype /// 0010638 // positive regulation of organelle organization // inferred from mutant phenotype /// 0032527 // protein exit from endoplasmic reticulum // inferred from mutant phenotype /// 0034498 // early endosome to Golgi transport // inferred from mutant phenotype	0000139 // Golgi membrane // inferred from electronic annotation /// 0005783 // endoplasmic reticulum // inferred from electronic annotation /// 0005789 // endoplasmic reticulum membrane // inferred from electronic annotation /// 0005793 // endoplasmic reticulum-Golgi intermediate compartment // inferred from direct assay /// 0005794 // Golgi apparatus // inferred from electronic annotation /// 0…	0005515 // protein binding // inferred from physical interaction	chr9:136228335-136243000 (-) // 95.94 // q34.2
11730835_a_at	-0.00146008	-0.0355024	0.00264645	0.00146008	0.0851593	-0.0111113	0.640978	0.323558	-1.0257	-0.0366081	1.0257	down	MTX2	10651	0006626 // protein targeting to mitochondrion // inferred from electronic annotation /// 0006626 // protein targeting to mitochondrion // traceable author statement /// 0006810 // transport // inferred from electronic annotation /// 0006839 // mitochondrial transport // traceable author statement /// 0015031 // protein transport // inferred from electronic annotation /// 0044267 // cellular prote…	0005739 // mitochondrion // inferred from electronic annotation /// 0005741 // mitochondrial outer membrane // inferred from electronic annotation /// 0005741 // mitochondrial outer membrane // traceable author statement /// 0016020 // membrane // inferred from electronic annotation		chr2:177134143-177202751 (+) // 97.76 // q31.1
11723092_at	0.158178	0.138856	0.152762	-0.138856	-0.161876	-0.354908	0.089911	0.00584599	1.29099	0.368479	1.29099	up	FNIP2	57600	0001932 // regulation of protein phosphorylation // inferred from direct assay /// 0006468 // protein phosphorylation // inferred from direct assay /// 0006974 // response to DNA damage stimulus // inferred from electronic annotation /// 0008630 // DNA damage response, signal transduction resulting in induction of apoptosis // inferred from sequence or structural similarity	0005634 // nucleus // inferred from direct assay /// 0005730 // nucleolus // inferred from direct assay /// 0005737 // cytoplasm // inferred from direct assay /// 0005737 // cytoplasm // inferred from electronic annotation /// 0005886 // plasma membrane // inferred from direct assay	0005515 // protein binding // inferred from physical interaction	chr4:159690165-159828201 (+) // 97.59 // q32.1
11725177_at	-0.0221543	0.0983849	0.0221543	-0.466376	-0.198458	0.0533881	0.511001	0.199569	1.17822	0.23661	1.17822	up	KCTD11	147040	0007049 // cell cycle // inferred from electronic annotation /// 0007275 // multicellular organismal development // inferred from electronic annotation /// 0007399 // nervous system development // inferred from electronic annotation /// 0030154 // cell differentiation // inferred from electronic annotation /// 0040008 // regulation of growth // inferred from electronic annotation /// 0042127 // r…	0005737 // cytoplasm // inferred from electronic annotation		chr17:7255207-7258263 (+) // 94.51 // p13.1
11762768_at	-0.299096	0.232047	0.124712	0.0133843	-0.171058	-0.0133843	0.871931	0.68059	1.05427	0.0762403	1.05427	up	ZNF215	7762	0006351 // transcription, DNA-dependent // inferred from electronic annotation /// 0006355 // regulation of transcription, DNA-dependent // non-traceable author statement /// 0006355 // regulation of transcription, DNA-dependent // inferred from electronic annotation /// 0016032 // viral reproduction // inferred from electronic annotation	0005622 // intracellular // inferred from electronic annotation /// 0005634 // nucleus // inferred from electronic annotation /// 0005634 // nucleus // non-traceable author statement	0003676 // nucleic acid binding // inferred from electronic annotation /// 0003677 // DNA binding // inferred from electronic annotation /// 0003700 // sequence-specific DNA binding transcription factor activity // inferred from electronic annotation /// 0003700 // sequence-specific DNA binding transcription factor activity // non-traceable author statement /// 0008270 // zinc ion binding // non-…	chr11:6953416-6977013 (+) // 62.35 // p15.4
11743965_s_at	0.68306	0.0858374	-0.0858374	0.296043	-0.410868	-0.536004	0.590572	0.270961	1.36096	0.44463	1.36096	up	CERCAM /// LOC100506065	100506065 /// 51148	0006928 // cellular component movement // traceable author statement /// 0007155 // cell adhesion // inferred from direct assay /// 0007155 // cell adhesion // inferred from electronic annotation /// 0007159 // leukocyte cell-cell adhesion // traceable author statement /// 0009103 // lipopolysaccharide biosynthetic process // inferred from electronic annotation	0005783 // endoplasmic reticulum // inferred from electronic annotation /// 0005788 // endoplasmic reticulum lumen // inferred from electronic annotation /// 0005886 // plasma membrane // non-traceable author statement		chr9:131182759-131199628 (+) // 92.03 // q34.11
11741324_s_at	0.315252	0.0165701	-0.78459	0.302404	-0.0165701	-0.298405	0.887477	0.712946	-1.10706	-0.146732	1.10706	down	TRIM51 /// TRIM51EP /// TRIM51GP /// TRIM51HP	120824 /// 399940 /// 440041 /// 84767		0005622 // intracellular // inferred from electronic annotation	0008270 // zinc ion binding // inferred from electronic annotation /// 0046872 // metal ion binding // inferred from electronic annotation	chr11:55650772-55659282 (+) // 98.6 // q11 /// chr11:89586007-89596233 (+) // 95.63 // q14.3 /// chr11:89714612-89724840 (-) // 95.51 // q14.3 /// chr11:55059364-55067885 (-) // 95.33 // q11
11735795_at	0.0162935	-0.160501	-0.283627	0.01019	-0.01019	0.12178	0.414412	0.129639	-1.1354	-0.183205	1.1354	down	GPSM1	26086	0007165 // signal transduction // inferred from electronic annotation /// 0007275 // multicellular organismal development // inferred from electronic annotation /// 0007399 // nervous system development // inferred from electronic annotation /// 0008277 // regulation of G-protein coupled receptor protein signaling pathway // inferred from electronic annotation /// 0030154 // cell differentiation …	0000139 // Golgi membrane // inferred from electronic annotation /// 0005634 // nucleus // inferred from direct assay /// 0005730 // nucleolus // inferred from direct assay /// 0005737 // cytoplasm // inferred from electronic annotation /// 0005783 // endoplasmic reticulum // inferred from electronic annotation /// 0005789 // endoplasmic reticulum membrane // inferred from electronic annotation /…	0001965 // G-protein alpha-subunit binding // inferred from electronic annotation /// 0005092 // GDP-dissociation inhibitor activity // inferred from electronic annotation /// 0030695 // GTPase regulator activity // inferred from electronic annotation	chr9:139221931-139236801 (+) // 86.97 // q34.3
11741004_a_at	-0.0737872	0.0422978	-0.0422978	-0.13553	0.072022	0.240975	0.774567	0.504209	-1.05977	-0.0837517	1.05977	down	ALS2CR8	79800	0006355 // regulation of transcription, DNA-dependent // inferred from electronic annotation	0005634 // nucleus // inferred from electronic annotation /// 0005654 // nucleoplasm // inferred from electronic annotation /// 0005730 // nucleolus // inferred from electronic annotation	0003700 // sequence-specific DNA binding transcription factor activity // inferred from electronic annotation	chr2:203776940-203851060 (+) // 91.59 // q33.2
11763798_a_at	0.00103235	0.00749922	-0.205442	-0.0292468	-0.00103235	0.0239487	0.719931	0.42505	-1.04502	-0.0635267	1.04502	down	STMN4	81551	0035556 // intracellular signal transduction // inferred from electronic annotation	0005622 // intracellular // inferred from electronic annotation /// 0005794 // Golgi apparatus // inferred from electronic annotation /// 0030424 // axon // inferred from electronic annotation /// 0030426 // growth cone // inferred from electronic annotation /// 0042995 // cell projection // inferred from electronic annotation		chr8:27096856-27115921 (-) // 99.84 // p21.2
11731992_x_at	0.346599	0.208737	0.0695391	-0.0695391	-0.154907	-0.258191	0.157758	0.0188838	1.29161	0.369171	1.29161	up	TROAP	10024	0007155 // cell adhesion // inferred from electronic annotation /// 0007155 // cell adhesion // traceable author statement	0005737 // cytoplasm // inferred from electronic annotation /// 0005737 // cytoplasm // traceable author statement	0005515 // protein binding // inferred from physical interaction	chr12:49716970-49718160 (+) // 76.39 // q13.12
11732719_at	-0.0253398	0.0253398	0.181255	-0.166009	0.0820744	-0.154702	0.56113	0.241947	1.10188	0.139964	1.10188	up	EREG	2069	0001525 // angiogenesis // inferred from electronic annotation /// 0001550 // ovarian cumulus expansion // inferred from sequence or structural similarity /// 0001550 // ovarian cumulus expansion // inferred from electronic annotation /// 0001556 // oocyte maturation // inferred from sequence or structural similarity /// 0001556 // oocyte maturation // inferred from electronic annotation /// 0001…	0005576 // extracellular region // traceable author statement /// 0005576 // extracellular region // inferred from electronic annotation /// 0005615 // extracellular space // inferred from direct assay /// 0005615 // extracellular space // inferred from electronic annotation /// 0005886 // plasma membrane // inferred from electronic annotation /// 0005887 // integral to plasma membrane // traceab…	0005154 // epidermal growth factor receptor binding // inferred from sequence or structural similarity /// 0005154 // epidermal growth factor receptor binding // traceable author statement /// 0005154 // epidermal growth factor receptor binding // inferred from electronic annotation /// 0005515 // protein binding // inferred from physical interaction /// 0008083 // growth factor activity // infer…	chr4:75230859-75254477 (+) // 83.41 // q13.3
11740723_x_at	-0.146091	-0.216338	-0.0971522	0.1358	0.0971522	0.194491	0.0638436	0.00270579	-1.22746	-0.295675	1.22746	down	LGALS9B /// LGALS9C	284194 /// 654346			0030246 // carbohydrate binding // inferred from electronic annotation	chr17:18380101-18398173 (+) // 94.88 // p11.2 /// chr17:20352793-20370848 (-) // 95.06 // p11.2
11751552_at	-0.110348	0.0263643	0.0482931	-0.385159	-0.0263643	0.14749	0.865546	0.667607	1.05418	0.0761146	1.05418	up	RNF223	401934		0016020 // membrane // inferred from electronic annotation /// 0016021 // integral to membrane // inferred from electronic annotation	0008270 // zinc ion binding // inferred from electronic annotation /// 0046872 // metal ion binding // inferred from electronic annotation	chr1:1007125-1009687 (-) // 95.1 // p36.33
11734940_a_at	-0.304306	-0.345587	-0.162108	0.162108	0.303819	0.209465	0.0560936	0.00203615	-1.4101	-0.495798	1.4101	down	SLC16A9	220963	0006810 // transport // inferred from electronic annotation /// 0046415 // urate metabolic process // inferred from mutant phenotype /// 0055085 // transmembrane transport // inferred from electronic annotation	0005886 // plasma membrane // inferred from electronic annotation /// 0016020 // membrane // inferred from electronic annotation /// 0016021 // integral to membrane // inferred from electronic annotation	0015293 // symporter activity // inferred from electronic annotation	chr10:61410522-61469837 (-) // 91.24 // q21.2
11755071_a_at	0.41694	0.105812	0.345347	-0.322803	-0.105812	-0.147091	0.135916	0.0139532	1.39597	0.481268	1.39597	up	HMCN1	83872	0007596 // blood coagulation // inferred from electronic annotation /// 0007601 // visual perception // inferred from electronic annotation /// 0050896 // response to stimulus // inferred from electronic annotation	0005576 // extracellular region // inferred from electronic annotation /// 0005578 // proteinaceous extracellular matrix // inferred from electronic annotation /// 0005604 // basement membrane // inferred from electronic annotation /// 0005938 // cell cortex // inferred from electronic annotation /// 0016020 // membrane // inferred from electronic annotation /// 0030054 // cell junction // inferr…	0004888 // transmembrane signaling receptor activity // inferred from electronic annotation /// 0005509 // calcium ion binding // inferred from electronic annotation	chr1:186097341-186160079 (+) // 96.21 // q31.1
11759789_x_at	-0.211346	-0.115654	0.0447891	0.0828548	-0.0447893	0.11735	0.483887	0.178566	-1.1064	-0.145875	1.1064	down	NLGN4Y	22829	0007155 // cell adhesion // inferred from electronic annotation /// 0007416 // synapse assembly // not recorded	0005886 // plasma membrane // inferred from electronic annotation /// 0005887 // integral to plasma membrane // not recorded /// 0009986 // cell surface // not recorded /// 0014069 // postsynaptic density // inferred from electronic annotation /// 0016020 // membrane // inferred from electronic annotation /// 0016021 // integral to membrane // inferred from electronic annotation /// 0030054 // ce…	0004091 // carboxylesterase activity // not recorded /// 0004872 // receptor activity // not recorded /// 0005515 // protein binding // inferred from physical interaction /// 0042043 // neurexin family protein binding // not recorded	chrY:16734097-16845419 (+) // 80.05 // q11.221
11750395_a_at	-0.0378771	-0.32281	-0.293217	0.345048	0.063118	0.0378771	0.261285	0.0517756	-1.28935	-0.366649	1.28935	down	GLI2	2736	0000122 // negative regulation of transcription from RNA polymerase II promoter // inferred from electronic annotation /// 0000122 // negative regulation of transcription from RNA polymerase II promoter // inferred from mutant phenotype /// 0001501 // skeletal system development // inferred from electronic annotation /// 0001501 // skeletal system development // inferred from sequence or structur…	0005622 // intracellular // inferred from electronic annotation /// 0005624 // membrane fraction // inferred from electronic annotation /// 0005634 // nucleus // inferred from direct assay /// 0005634 // nucleus // inferred from electronic annotation /// 0005737 // cytoplasm // inferred from electronic annotation /// 0005929 // cilium // inferred from electronic annotation /// 0031512 // motile p…	0003676 // nucleic acid binding // inferred from electronic annotation /// 0003677 // DNA binding // inferred from electronic annotation /// 0003682 // chromatin binding // inferred from electronic annotation /// 0003700 // sequence-specific DNA binding transcription factor activity // inferred from direct assay /// 0003700 // sequence-specific DNA binding transcription factor activity // inferre…	chr2:121554871-121748562 (+) // 99.96 // q14.2
11738202_x_at	0.371799	0.256831	0.0715885	-0.0715885	-0.216255	-0.167487	0.148498	0.0166551	1.30603	0.385183	1.30603	up	DAXX	1616	0000281 // cytokinesis after mitosis // inferred from electronic annotation /// 0006351 // transcription, DNA-dependent // inferred from electronic annotation /// 0006355 // regulation of transcription, DNA-dependent // inferred from direct assay /// 0006355 // regulation of transcription, DNA-dependent // inferred from electronic annotation /// 0006915 // apoptotic process // traceable author st…	0000775 // chromosome, centromeric region // inferred from electronic annotation /// 0000792 // heterochromatin // inferred from electronic annotation /// 0005634 // nucleus // inferred from direct assay /// 0005634 // nucleus // inferred from mutant phenotype /// 0005634 // nucleus // inferred from electronic annotation /// 0005654 // nucleoplasm // inferred from electronic annotation /// 000569…	0002039 // p53 binding // inferred from physical interaction /// 0005057 // receptor signaling protein activity // traceable author statement /// 0005515 // protein binding // inferred from physical interaction /// 0008134 // transcription factor binding // inferred from direct assay /// 0019899 // enzyme binding // inferred from physical interaction /// 0031072 // heat shock protein binding // t…	chr6:33286335-33290793 (-) // 94.47 // p21.32
11721048_s_at	0.0730472	-0.104563	-0.13061	0.0794268	0.0408707	-0.0408702	0.649422	0.332856	-1.0574	-0.0805175	1.0574	down	N6AMT2	221143	0032259 // methylation // inferred from electronic annotation		0003676 // nucleic acid binding // inferred from electronic annotation /// 0008168 // methyltransferase activity // inferred from electronic annotation /// 0016740 // transferase activity // inferred from electronic annotation	chr13:21302638-21348057 (-) // 88.65 // q12.11
11725050_a_at	-0.162059	-0.111095	-0.0401711	0.145588	0.08462	0.0401716	0.136629	0.014093	-1.14438	-0.194568	1.14438	down	FAIM2	23017	0006915 // apoptotic process // inferred from electronic annotation /// 0006916 // anti-apoptosis // non-traceable author statement /// 0007417 // central nervous system development // inferred from electronic annotation /// 0021549 // cerebellum development // inferred from sequence or structural similarity /// 0021549 // cerebellum development // inferred from electronic annotation /// 0021680 …	0005886 // plasma membrane // inferred from electronic annotation /// 0016020 // membrane // inferred from electronic annotation /// 0016021 // integral to membrane // inferred from electronic annotation /// 0030054 // cell junction // inferred from electronic annotation /// 0045121 // membrane raft // inferred from direct assay /// 0045121 // membrane raft // inferred from electronic annotation …		chr12:50260679-50298000 (-) // 94.11 // q13.12
11754927_x_at	0.220322	0.161397	-0.125002	-0.176533	-0.0410476	0.0410476	0.627719	0.3092	1.10528	0.144416	1.10528	up	PRKACB	5567	0005975 // carbohydrate metabolic process // traceable author statement /// 0006006 // glucose metabolic process // traceable author statement /// 0006094 // gluconeogenesis // traceable author statement /// 0006112 // energy reserve metabolic process // traceable author statement /// 0006468 // protein phosphorylation // inferred from direct assay /// 0006468 // protein phosphorylation // inferr…	0005634 // nucleus // inferred from electronic annotation /// 0005654 // nucleoplasm // traceable author statement /// 0005737 // cytoplasm // inferred from electronic annotation /// 0005813 // centrosome // inferred from direct assay /// 0005829 // cytosol // traceable author statement /// 0005886 // plasma membrane // inferred from electronic annotation /// 0005952 // cAMP-dependent protein kin…	0000166 // nucleotide binding // inferred from electronic annotation /// 0000287 // magnesium ion binding // inferred from direct assay /// 0004672 // protein kinase activity // inferred from electronic annotation /// 0004674 // protein serine/threonine kinase activity // inferred from electronic annotation /// 0004691 // cAMP-dependent protein kinase activity // inferred from direct assay /// 00…	chr1:84630322-84670977 (+) // 93.82 // p31.1
11733355_x_at	0.35994	-0.272149	0.194794	0.13488	-0.13488	-0.244207	0.751334	0.469967	1.12943	0.175597	1.12943	up	C5AR1	728	0000187 // activation of MAPK activity // traceable author statement /// 0006935 // chemotaxis // traceable author statement /// 0006935 // chemotaxis // inferred from electronic annotation /// 0006955 // immune response // traceable author statement /// 0006968 // cellular defense response // traceable author statement /// 0007165 // signal transduction // traceable author statement /// 0007165 …	0005886 // plasma membrane // traceable author statement /// 0005886 // plasma membrane // inferred from electronic annotation /// 0005887 // integral to plasma membrane // traceable author statement /// 0016020 // membrane // inferred from electronic annotation /// 0016021 // integral to membrane // inferred from electronic annotation	0004871 // signal transducer activity // inferred from electronic annotation /// 0004872 // receptor activity // inferred from electronic annotation /// 0004930 // G-protein coupled receptor activity // inferred from electronic annotation /// 0004942 // anaphylatoxin receptor activity // inferred from electronic annotation /// 0004944 // C5a anaphylatoxin receptor activity // inferred from electr…	chr19:47813074-47825323 (+) // 71.91 // q13.32
11721523_s_at	-0.0224304	-0.0956221	-0.0795984	0.0480986	0.0224304	0.0507336	0.123125	0.0113915	-1.07647	-0.106304	1.07647	down	ZNF706	51123		0005622 // intracellular // inferred from electronic annotation	0008270 // zinc ion binding // inferred from electronic annotation /// 0046872 // metal ion binding // inferred from electronic annotation	chr8:102209271-102217960 (-) // 97.31 // q22.3
11743114_at	-0.00608254	0.00471115	-0.00471115	0.225902	-0.0415573	0.0456305	0.683029	0.37466	-1.05606	-0.0786857	1.05606	down	DHX15	1665	0006397 // mRNA processing // inferred from electronic annotation /// 0006397 // mRNA processing // traceable author statement /// 0008380 // RNA splicing // inferred by curator /// 0008380 // RNA splicing // inferred from electronic annotation	0005634 // nucleus // traceable author statement /// 0005634 // nucleus // inferred from electronic annotation /// 0005689 // U12-type spliceosomal complex // inferred from direct assay /// 0005730 // nucleolus // inferred from electronic annotation	0000166 // nucleotide binding // inferred from electronic annotation /// 0003676 // nucleic acid binding // inferred from electronic annotation /// 0003724 // RNA helicase activity // traceable author statement /// 0004386 // helicase activity // inferred from electronic annotation /// 0005524 // ATP binding // inferred from electronic annotation /// 0008026 // ATP-dependent helicase activity // …	chr4:24529097-24586226 (-) // 96.31 // p15.2
11722186_a_at	0.309783	0.189253	0.0498905	-0.0840807	-0.236693	-0.0498905	0.204035	0.0315943	1.23673	0.30653	1.23673	up	AKT1	207	0000060 // protein import into nucleus, translocation // inferred from mutant phenotype /// 0001893 // maternal placenta development // inferred from electronic annotation /// 0001934 // positive regulation of protein phosphorylation // inferred from direct assay /// 0005975 // carbohydrate metabolic process // inferred from electronic annotation /// 0005977 // glycogen metabolic process // infer…	0005625 // soluble fraction // inferred from electronic annotation /// 0005634 // nucleus // inferred from direct assay /// 0005634 // nucleus // traceable author statement /// 0005634 // nucleus // inferred from electronic annotation /// 0005654 // nucleoplasm // traceable author statement /// 0005654 // nucleoplasm // inferred from electronic annotation /// 0005737 // cytoplasm // inferred from…	0000166 // nucleotide binding // inferred from electronic annotation /// 0004672 // protein kinase activity // traceable author statement /// 0004672 // protein kinase activity // inferred from electronic annotation /// 0004674 // protein serine/threonine kinase activity // inferred from direct assay /// 0004674 // protein serine/threonine kinase activity // traceable author statement /// 0004674…	chr14:105235685-105261441 (-) // 94.1 // q32.33
11720622_a_at	0.37421	-0.0316334	-0.116231	0.485735	0.0316334	-0.0415592	0.894878	0.729131	-1.05933	-0.0831543	1.05933	down	CDK16	5127	0006468 // protein phosphorylation // non-traceable author statement /// 0006468 // protein phosphorylation // inferred from electronic annotation /// 0006468 // protein phosphorylation // traceable author statement /// 0007049 // cell cycle // inferred from electronic annotation /// 0016310 // phosphorylation // inferred from electronic annotation		0000166 // nucleotide binding // inferred from electronic annotation /// 0004672 // protein kinase activity // non-traceable author statement /// 0004672 // protein kinase activity // inferred from electronic annotation /// 0004674 // protein serine/threonine kinase activity // traceable author statement /// 0004674 // protein serine/threonine kinase activity // inferred from electronic annotatio…	chrX:47078075-47089396 (+) // 93.74 // p11.23
11737847_a_at	0.0176559	-0.0803442	-0.114372	0.121391	0.00613832	-0.0061388	0.451041	0.154255	-1.07139	-0.0994836	1.07139	down	MR1	3140	0002474 // antigen processing and presentation of peptide antigen via MHC class I // inferred from electronic annotation /// 0006955 // immune response // inferred from electronic annotation /// 0006955 // immune response // traceable author statement /// 0019882 // antigen processing and presentation // inferred from electronic annotation	0005576 // extracellular region // inferred from electronic annotation /// 0005783 // endoplasmic reticulum // inferred from electronic annotation /// 0005886 // plasma membrane // inferred from electronic annotation /// 0016020 // membrane // inferred from electronic annotation /// 0016021 // integral to membrane // inferred from electronic annotation /// 0042612 // MHC class I protein complex /…	0032393 // MHC class I receptor activity // traceable author statement	chr1:181003104-181024633 (+) // 99.92 // q25.3
11738346_at	-0.0363541	0.0363543	0.321866	-0.159951	0.0585237	-0.0363541	0.611845	0.291828	1.11205	0.153216	1.11205	up	ZNF713	349075	0006351 // transcription, DNA-dependent // inferred from electronic annotation /// 0006355 // regulation of transcription, DNA-dependent // inferred from electronic annotation	0005622 // intracellular // inferred from electronic annotation /// 0005634 // nucleus // inferred from electronic annotation	0003676 // nucleic acid binding // inferred from electronic annotation /// 0003677 // DNA binding // inferred from electronic annotation /// 0008270 // zinc ion binding // inferred from electronic annotation /// 0046872 // metal ion binding // inferred from electronic annotation	chr7:55980330-56008433 (+) // 75.8 // p11.2
11723580_at	-0.0450048	0.0450048	0.164874	-0.315206	0.0619001	-0.103852	0.554593	0.23604	1.12819	0.174011	1.12819	up	C6orf228	221710		0016020 // membrane // inferred from electronic annotation /// 0016021 // integral to membrane // inferred from electronic annotation	0003677 // DNA binding // inferred from electronic annotation	chr6:11094033-11138971 (+) // 76.8 // p24.2
11728834_x_at	-0.246095	-0.226984	-0.166149	0.191085	0.174275	0.166149	0.0184395	0.00010144	-1.31062	-0.390246	1.31062	down	C4orf32	132720		0016020 // membrane // inferred from electronic annotation /// 0016021 // integral to membrane // inferred from electronic annotation		chr4:113066522-113110237 (+) // 91.55 // q25
11735867_a_at	-0.250723	0.0994773	-0.0172048	-0.357913	0.0172048	0.200977	0.987387	0.963014	-1.00666	-0.00957306	1.00666	down	C5orf46	389336		0005576 // extracellular region // inferred from electronic annotation		chr5:147272271-147286101 (-) // 87.39 // q32
11763325_a_at	-0.297623	-0.0150208	0.0160623	-0.29731	0.161079	0.0150204	0.903075	0.74546	-1.04135	-0.0584569	1.04135	down	FER	2241	0000226 // microtubule cytoskeleton organization // inferred from mutant phenotype /// 0000278 // mitotic cell cycle // inferred from mutant phenotype /// 0001932 // regulation of protein phosphorylation // inferred from sequence or structural similarity /// 0006468 // protein phosphorylation // traceable author statement /// 0006468 // protein phosphorylation // inferred from electronic annotati…	0000790 // nuclear chromatin // inferred from direct assay /// 0005634 // nucleus // inferred from direct assay /// 0005634 // nucleus // inferred from electronic annotation /// 0005737 // cytoplasm // inferred from direct assay /// 0005737 // cytoplasm // inferred from electronic annotation /// 0005829 // cytosol // traceable author statement /// 0005856 // cytoskeleton // inferred from electron…	0000166 // nucleotide binding // inferred from electronic annotation /// 0003779 // actin binding // inferred from electronic annotation /// 0004672 // protein kinase activity // inferred from electronic annotation /// 0004713 // protein tyrosine kinase activity // traceable author statement /// 0004713 // protein tyrosine kinase activity // inferred from electronic annotation /// 0004715 // non-…	chr5:108527194-108532539 (+) // 97.54 // q21.3
11737234_s_at	-0.2643	-0.368567	-0.0115571	0.112493	0.438914	0.0115576	0.311031	0.0734774	-1.32176	-0.402463	1.32176	down	USP6	9098	0006464 // cellular protein modification process // non-traceable author statement /// 0006508 // proteolysis // inferred from electronic annotation /// 0006511 // ubiquitin-dependent protein catabolic process // inferred from electronic annotation /// 0016579 // protein deubiquitination // inferred from direct assay /// 0032313 // regulation of Rab GTPase activity // inferred from electronic ann…	0005622 // intracellular // inferred from electronic annotation /// 0005737 // cytoplasm // inferred from direct assay /// 0005737 // cytoplasm // inferred from electronic annotation /// 0005764 // lysosome // traceable author statement /// 0005768 // endosome // inferred from electronic annotation /// 0005886 // plasma membrane // inferred from direct assay /// 0005886 // plasma membrane // infe…	0003676 // nucleic acid binding // traceable author statement /// 0004197 // cysteine-type endopeptidase activity // traceable author statement /// 0004221 // ubiquitin thiolesterase activity // inferred from electronic annotation /// 0004843 // ubiquitin-specific protease activity // inferred from direct assay /// 0005097 // Rab GTPase activator activity // inferred from electronic annotation //…	chr17:5031686-5078339 (+) // 97.26 // p13.2
11756771_x_at	-0.246346	-0.150311	-0.0580268	0.0580268	0.162339	0.113088	0.133253	0.0134062	-1.19973	-0.262713	1.19973	down	SPTY2D1	144108				chr11:18627948-18634012 (-) // 95.06 // p15.1
11728637_a_at	-0.032093	-0.00573063	0.00573063	-0.0335598	0.0541754	0.055521	0.634409	0.316325	-1.02532	-0.0360765	1.02532	down	ATP5A1	498	0001937 // negative regulation of endothelial cell proliferation // inferred from mutant phenotype /// 0006172 // ADP biosynthetic process // inferred from electronic annotation /// 0006200 // ATP catabolic process // inferred from direct assay /// 0006200 // ATP catabolic process // inferred from electronic annotation /// 0006629 // lipid metabolic process // inferred from sequence or structural…	0000275 // mitochondrial proton-transporting ATP synthase complex, catalytic core F(1) // inferred from electronic annotation /// 0005739 // mitochondrion // inferred by curator /// 0005739 // mitochondrion // non-traceable author statement /// 0005739 // mitochondrion // inferred from electronic annotation /// 0005743 // mitochondrial inner membrane // inferred from direct assay /// 0005743 // m…	0000166 // nucleotide binding // inferred from electronic annotation /// 0005515 // protein binding // inferred from physical interaction /// 0005524 // ATP binding // inferred from sequence or structural similarity /// 0005524 // ATP binding // inferred from electronic annotation /// 0016820 // hydrolase activity, acting on acid anhydrides, catalyzing transmembrane movement of substances // infe…	chr18:43664112-43678287 (-) // 93.66 // q21.1
11722243_a_at	-0.188782	-0.054462	0.0128026	0.0298462	-0.0128026	0.20669	0.467722	0.166324	-1.11064	-0.151391	1.11064	down	FBXO25	26260	0016567 // protein ubiquitination // inferred from sequence or structural similarity /// 0016567 // protein ubiquitination // non-traceable author statement /// 0016567 // protein ubiquitination // inferred from electronic annotation	0000151 // ubiquitin ligase complex // non-traceable author statement /// 0005634 // nucleus // inferred from sequence or structural similarity /// 0005634 // nucleus // inferred from electronic annotation /// 0019005 // SCF ubiquitin ligase complex // inferred from sequence or structural similarity	0003779 // actin binding // inferred from electronic annotation /// 0004842 // ubiquitin-protein ligase activity // non-traceable author statement	chr8:356807-419873 (+) // 95.1 // p23.3
11743732_a_at	0.107325	0.279923	0.167831	-0.107325	-0.190207	-0.180338	0.0740044	0.00376766	1.26955	0.344316	1.26955	up	RCAN1	1827	0006355 // regulation of transcription, DNA-dependent // traceable author statement /// 0007165 // signal transduction // traceable author statement /// 0007417 // central nervous system development // traceable author statement /// 0007519 // skeletal muscle tissue development // inferred from electronic annotation /// 0008015 // blood circulation // traceable author statement /// 0009612 // res…	0005634 // nucleus // inferred from electronic annotation /// 0005634 // nucleus // traceable author statement /// 0005737 // cytoplasm // inferred from electronic annotation	0003677 // DNA binding // traceable author statement /// 0003700 // sequence-specific DNA binding transcription factor activity // traceable author statement /// 0005515 // protein binding // inferred from physical interaction	chr21:35888789-35987510 (-) // 95.78 // q22.12
11724603_a_at	-0.000848293	0.123574	0.0150414	-0.146245	-0.0104637	0.000848293	0.493091	0.18577	1.0702	0.0978757	1.0702	up	ZNF219	51222	0006351 // transcription, DNA-dependent // inferred from direct assay /// 0006351 // transcription, DNA-dependent // inferred from electronic annotation /// 0006351 // transcription, DNA-dependent // traceable author statement /// 0006355 // regulation of transcription, DNA-dependent // inferred from mutant phenotype /// 0006355 // regulation of transcription, DNA-dependent // traceable author st…	0005622 // intracellular // inferred from electronic annotation /// 0005634 // nucleus // inferred from direct assay /// 0005634 // nucleus // inferred from electronic annotation /// 0016021 // integral to membrane // inferred from electronic annotation	0003676 // nucleic acid binding // inferred from electronic annotation /// 0003677 // DNA binding // inferred from direct assay /// 0003677 // DNA binding // inferred from electronic annotation /// 0003700 // sequence-specific DNA binding transcription factor activity // inferred from direct assay /// 0003700 // sequence-specific DNA binding transcription factor activity // traceable author state…	chr14:21558236-21566808 (-) // 88.24 // q11.2
11764222_at	-0.217049	-0.0658731	0.250986	-0.253742	0.126258	0.0658731	0.986037	0.959134	1.00688	0.00989182	1.00688	up						chr2:39011611-39012122 (-) // 83.98 // p22.1
11722426_a_at	-0.208581	0.0585494	-0.149343	-0.0107317	0.0107317	0.0159593	0.58595	0.266205	-1.07558	-0.105111	1.07558	down	FGL2	10875	0007165 // signal transduction // inferred from electronic annotation	0005576 // extracellular region // inferred from electronic annotation /// 0005577 // fibrinogen complex // traceable author statement /// 0005615 // extracellular space // inferred from electronic annotation	0005102 // receptor binding // inferred from electronic annotation	chr7:76822675-76829201 (-) // 84.6 // q11.23
11757396_s_at	0.0624743	-0.0928793	-0.0247192	0.139956	0.0220737	-0.0220737	0.687187	0.380482	-1.0461	-0.0650266	1.0461	down	ANXA8 /// ANXA8L1 /// ANXA8L2	244 /// 653145 /// 728113	0007596 // blood coagulation // inferred from electronic annotation /// 0007599 // hemostasis // inferred from electronic annotation		0005509 // calcium ion binding // inferred from electronic annotation /// 0005544 // calcium-dependent phospholipid binding // inferred from electronic annotation /// 0046872 // metal ion binding // inferred from electronic annotation	chr10:47157982-47158897 (-) // 84.59 // q11.22
11758071_s_at	-0.160879	0.0125184	-0.0397654	0.0779467	0.0294023	-0.0125184	0.481881	0.177006	-1.06756	-0.0943189	1.06756	down	SULF1	23213	0001822 // kidney development // inferred from sequence or structural similarity /// 0001822 // kidney development // inferred from electronic annotation /// 0001937 // negative regulation of endothelial cell proliferation // inferred from direct assay /// 0002063 // chondrocyte development // inferred from sequence or structural similarity /// 0002063 // chondrocyte development // inferred from …	0005615 // extracellular space // inferred from direct assay /// 0005615 // extracellular space // non-traceable author statement /// 0005783 // endoplasmic reticulum // inferred from direct assay /// 0005783 // endoplasmic reticulum // inferred from electronic annotation /// 0005794 // Golgi apparatus // inferred from sequence or structural similarity /// 0005794 // Golgi apparatus // inferred f…	0003824 // catalytic activity // inferred from electronic annotation /// 0004065 // arylsulfatase activity // inferred from direct assay /// 0004065 // arylsulfatase activity // inferred from mutant phenotype /// 0005509 // calcium ion binding // inferred from electronic annotation /// 0008449 // N-acetylglucosamine-6-sulfatase activity // inferred from direct assay /// 0008449 // N-acetylglucosa…	chr8:70571572-70572292 (+) // 98.49 // q13.3
11762015_at	0.00661445	-0.11228	0.110729	-0.00661445	0.159796	-0.160751	0.99047	0.972002	1.00292	0.00421103	1.00292	up	EPB41L4A	64097		0005737 // cytoplasm // inferred from electronic annotation /// 0005856 // cytoskeleton // inferred from electronic annotation /// 0019898 // extrinsic to membrane // inferred from electronic annotation	0008092 // cytoskeletal protein binding // inferred from electronic annotation	chr5:111599122-111755010 (-) // 86.01 // q22.2
11764105_at	-0.0608294	0.0199561	-0.0238748	0.319176	-0.00195932	0.00195909	0.625128	0.305224	-1.09276	-0.127974	1.09276	down						chr7:48122624-48123183 (-) // 57.22 // p12.3
11727897_a_at	0.271628	0.221168	0.196487	-0.196487	-0.323752	-0.402471	0.0424186	0.00109832	1.45129	0.537331	1.45129	up	NAA38	51691	0000398 // nuclear mRNA splicing, via spliceosome // non-traceable author statement /// 0006397 // mRNA processing // inferred from electronic annotation /// 0008380 // RNA splicing // inferred from electronic annotation	0005634 // nucleus // non-traceable author statement /// 0005634 // nucleus // inferred from electronic annotation /// 0030529 // ribonucleoprotein complex // inferred from electronic annotation	0003723 // RNA binding // inferred from electronic annotation /// 0005515 // protein binding // inferred from physical interaction /// 0017070 // U6 snRNA binding // non-traceable author statement	chr7:117824085-117833660 (+) // 83.17 // q31.31
11732797_x_at	-0.116002	-0.00638294	0.00638294	0.0577712	0.0163102	-0.0356526	0.653885	0.337818	-1.03633	-0.051477	1.03633	down	KIAA1841	84542				chr2:61293004-61351411 (+) // 89.75 // p16.1
11761694_at	-0.0269995	0.01087	-0.01087	-0.189808	0.143929	0.203775	0.853132	0.64247	-1.04365	-0.0616319	1.04365	down	LOC100289424	100289424				chr10:134777218-134778783 (-) // 76.68 // q26.3
11745160_s_at	0.021986	-0.0800319	0.0134888	0.0295877	-0.0279713	-0.0134888	0.917995	0.782897	-1.00758	-0.010895	1.00758	down	TGFA	7039	0000165 // MAPK cascade // inferred from direct assay /// 0000187 // activation of MAPK activity // inferred from direct assay /// 0001525 // angiogenesis // inferred from electronic annotation /// 0001934 // positive regulation of protein phosphorylation // inferred from electronic annotation /// 0006916 // anti-apoptosis // inferred from electronic annotation /// 0007173 // epidermal growth fac…	0005576 // extracellular region // inferred from electronic annotation /// 0005615 // extracellular space // inferred from direct assay /// 0005615 // extracellular space // inferred from electronic annotation /// 0005634 // nucleus // inferred from electronic annotation /// 0005886 // plasma membrane // inferred from electronic annotation /// 0005886 // plasma membrane // non-traceable author st…	0001948 // glycoprotein binding // inferred from electronic annotation /// 0004708 // MAP kinase kinase activity // inferred from direct assay /// 0005154 // epidermal growth factor receptor binding // inferred from direct assay /// 0005154 // epidermal growth factor receptor binding // inferred from electronic annotation /// 0005515 // protein binding // inferred from physical interaction /// 00…	chr2:70676450-70780904 (-) // 100.0 // p13.3
11737647_at	0.071666	0.000163794	0.0199289	-0.000163794	-0.118983	-0.00316978	0.491403	0.184442	1.05071	0.0713583	1.05071	up	EFCAB4B	84766	0002115 // store-operated calcium entry // inferred from mutant phenotype /// 0006810 // transport // inferred from electronic annotation /// 0006811 // ion transport // inferred from electronic annotation /// 0006816 // calcium ion transport // inferred from electronic annotation /// 0032237 // activation of store-operated calcium channel activity // inferred from mutant phenotype /// 0051928 //…	0005634 // nucleus // inferred from direct assay /// 0005730 // nucleolus // inferred from direct assay /// 0005737 // cytoplasm // inferred from direct assay /// 0005737 // cytoplasm // inferred from electronic annotation /// 0005794 // Golgi apparatus // inferred from direct assay	0005509 // calcium ion binding // inferred from direct assay /// 0005509 // calcium ion binding // inferred from electronic annotation /// 0005515 // protein binding // inferred from physical interaction	chr12:3749553-3862366 (-) // 94.39 // p13.32
11733277_a_at	-0.0687387	0.0195086	-0.160292	-0.0195086	0.0299652	0.0906627	0.465114	0.164323	-1.07441	-0.103547	1.07441	down	SLC2A2	6514	0005975 // carbohydrate metabolic process // traceable author statement /// 0006112 // energy reserve metabolic process // traceable author statement /// 0006810 // transport // inferred from electronic annotation /// 0008643 // carbohydrate transport // inferred from electronic annotation /// 0008645 // hexose transport // traceable author statement /// 0009749 // response to glucose stimulus //…	0005624 // membrane fraction // traceable author statement /// 0005737 // cytoplasm // inferred from electronic annotation /// 0005768 // endosome // inferred from electronic annotation /// 0005829 // cytosol // inferred from electronic annotation /// 0005886 // plasma membrane // traceable author statement /// 0005886 // plasma membrane // inferred from electronic annotation /// 0005887 // integ…	0005158 // insulin receptor binding // inferred from electronic annotation /// 0005215 // transporter activity // inferred from electronic annotation /// 0005355 // glucose transmembrane transporter activity // not recorded /// 0005355 // glucose transmembrane transporter activity // inferred from electronic annotation /// 0005355 // glucose transmembrane transporter activity // traceable author …	chr3:170713801-170744768 (-) // 99.31 // q26.2
11730952_a_at	-0.0320678	0.157477	0.100046	-0.411003	-0.128837	0.0320683	0.456164	0.158341	1.18461	0.244409	1.18461	up	PDK3	5165	0000160 // two-component signal transduction system (phosphorelay) // inferred from electronic annotation /// 0005975 // carbohydrate metabolic process // inferred from electronic annotation /// 0006006 // glucose metabolic process // inferred from electronic annotation /// 0006006 // glucose metabolic process // traceable author statement /// 0006090 // pyruvate metabolic process // traceable au…	0005739 // mitochondrion // traceable author statement /// 0005739 // mitochondrion // inferred from electronic annotation /// 0005759 // mitochondrial matrix // traceable author statement /// 0005759 // mitochondrial matrix // inferred from electronic annotation	0000155 // two-component sensor activity // inferred from electronic annotation /// 0000166 // nucleotide binding // inferred from electronic annotation /// 0004672 // protein kinase activity // inferred from direct assay /// 0004672 // protein kinase activity // traceable author statement /// 0004673 // protein histidine kinase activity // inferred from electronic annotation /// 0004740 // pyruv…	chrX:24483343-24558207 (+) // 99.17 // p22.11
11718170_a_at	0.544418	-0.0581312	-0.0614595	0.325484	-0.0123386	0.0123382	0.961889	0.89196	1.02322	0.0331148	1.02322	up	MLL4	9757	0006351 // transcription, DNA-dependent // inferred from electronic annotation /// 0006355 // regulation of transcription, DNA-dependent // inferred from electronic annotation /// 0016568 // chromatin modification // inferred from electronic annotation /// 0032259 // methylation // inferred from electronic annotation /// 0048096 // chromatin-mediated maintenance of transcription // non-traceable …	0005634 // nucleus // inferred from direct assay /// 0005634 // nucleus // non-traceable author statement /// 0005634 // nucleus // inferred from electronic annotation /// 0035097 // histone methyltransferase complex // inferred from direct assay /// 0035097 // histone methyltransferase complex // inferred from electronic annotation	0003677 // DNA binding // inferred from electronic annotation /// 0003700 // sequence-specific DNA binding transcription factor activity // non-traceable author statement /// 0005515 // protein binding // inferred from physical interaction /// 0008168 // methyltransferase activity // inferred from electronic annotation /// 0008270 // zinc ion binding // non-traceable author statement /// 0008270 …	chr19:36208910-36229779 (+) // 94.07 // q13.12
11731567_a_at	-0.225423	-0.0693331	0.0543165	-0.0136814	0.232014	0.0136819	0.550973	0.233183	-1.11534	-0.157484	1.11534	down	MDM2	4193	0000075 // cell cycle checkpoint // traceable author statement /// 0000122 // negative regulation of transcription from RNA polymerase II promoter // inferred from direct assay /// 0006461 // protein complex assembly // inferred from direct assay /// 0006977 // DNA damage response, signal transduction by p53 class mediator resulting in cell cycle arrest // inferred from mutant phenotype /// 00069…	0005622 // intracellular // inferred from electronic annotation /// 0005634 // nucleus // inferred from direct assay /// 0005634 // nucleus // inferred from electronic annotation /// 0005634 // nucleus // inferred from mutant phenotype /// 0005654 // nucleoplasm // inferred from direct assay /// 0005654 // nucleoplasm // traceable author statement /// 0005654 // nucleoplasm // inferred from elect…	0002039 // p53 binding // inferred from physical interaction /// 0002039 // p53 binding // inferred from electronic annotation /// 0004842 // ubiquitin-protein ligase activity // inferred from direct assay /// 0004842 // ubiquitin-protein ligase activity // inferred from mutant phenotype /// 0004842 // ubiquitin-protein ligase activity // inferred from electronic annotation /// 0005515 // protein…	chr12:69201965-69239321 (+) // 78.58 // q15
11720947_x_at	-0.193816	-0.408753	-0.426949	0.509984	0.270202	0.193816	0.0858068	0.00528393	-1.58869	-0.66784	1.58869	down	CA12	771	0006730 // one-carbon metabolic process // inferred from electronic annotation	0016020 // membrane // inferred from electronic annotation /// 0016021 // integral to membrane // inferred from electronic annotation /// 0016021 // integral to membrane // traceable author statement	0004089 // carbonate dehydratase activity // inferred from electronic annotation /// 0004089 // carbonate dehydratase activity // traceable author statement /// 0008270 // zinc ion binding // inferred from electronic annotation /// 0008270 // zinc ion binding // traceable author statement /// 0016829 // lyase activity // inferred from electronic annotation /// 0046872 // metal ion binding // infe…	chr15:63614615-63674659 (-) // 87.76 // q22.2
11733669_a_at	-0.142788	-0.0339837	-0.0943556	0.0339837	0.139446	0.0479569	0.17396	0.022839	-1.12052	-0.164171	1.12052	down	PAX3	5077	0000435 // positive regulation of transcription from RNA polymerase II promoter by galactose // inferred from direct assay /// 0000435 // positive regulation of transcription from RNA polymerase II promoter by galactose // inferred from electronic annotation /// 0001755 // neural crest cell migration // inferred from electronic annotation /// 0001843 // neural tube closure // inferred from electr…	0000790 // nuclear chromatin // inferred from direct assay /// 0005634 // nucleus // inferred from electronic annotation /// 0005654 // nucleoplasm // traceable author statement	0003677 // DNA binding // inferred from electronic annotation /// 0003682 // chromatin binding // inferred from electronic annotation /// 0003700 // sequence-specific DNA binding transcription factor activity // inferred from electronic annotation /// 0003700 // sequence-specific DNA binding transcription factor activity // traceable author statement /// 0003705 // RNA polymerase II distal enhanc…	chr2:223158348-223163700 (-) // 93.5 // q36.1
11750492_a_at	0.323275	0.0155234	-0.00895929	0.00895929	-0.19531	-0.127046	0.45245	0.155232	1.16023	0.214412	1.16023	up	RNF216	54476	0006915 // apoptotic process // inferred from electronic annotation /// 0016567 // protein ubiquitination // inferred from electronic annotation /// 0032648 // regulation of interferon-beta production // inferred from direct assay /// 0043161 // proteasomal ubiquitin-dependent protein catabolic process // inferred from direct assay /// 0044419 // interspecies interaction between organisms // infe…	0005634 // nucleus // inferred from direct assay /// 0005730 // nucleolus // inferred from direct assay /// 0005737 // cytoplasm // inferred from direct assay /// 0005737 // cytoplasm // inferred from electronic annotation	0005515 // protein binding // inferred from physical interaction /// 0008270 // zinc ion binding // inferred from electronic annotation /// 0016874 // ligase activity // inferred from electronic annotation /// 0046872 // metal ion binding // inferred from electronic annotation	chr7:5662209-5821257 (-) // 99.92 // p22.1
11754372_x_at	0.0173283	-0.00906849	0.190127	0.00360584	-0.0228701	-0.00360584	0.625673	0.306471	1.05245	0.0737523	1.05245	up	CERS4	79603	0006355 // regulation of transcription, DNA-dependent // inferred from electronic annotation /// 0006665 // sphingolipid metabolic process // traceable author statement /// 0008610 // lipid biosynthetic process // inferred from electronic annotation /// 0030148 // sphingolipid biosynthetic process // traceable author statement /// 0030148 // sphingolipid biosynthetic process // inferred from elec…	0005634 // nucleus // inferred from electronic annotation /// 0005783 // endoplasmic reticulum // inferred from electronic annotation /// 0005789 // endoplasmic reticulum membrane // traceable author statement /// 0005789 // endoplasmic reticulum membrane // inferred from electronic annotation /// 0016020 // membrane // inferred from electronic annotation /// 0016021 // integral to membrane // in…	0003677 // DNA binding // inferred from electronic annotation /// 0003700 // sequence-specific DNA binding transcription factor activity // inferred from electronic annotation /// 0043565 // sequence-specific DNA binding // inferred from electronic annotation /// 0050291 // sphingosine N-acyltransferase activity // inferred from electronic annotation	chr19:8315409-8327305 (+) // 87.21 // p13.2
11753119_x_at	-0.0451722	-0.00816297	0.00816297	-0.141172	0.314679	0.322058	0.626045	0.306818	-1.13308	-0.180245	1.13308	down	CMTM5	116173	0006935 // chemotaxis // inferred from electronic annotation	0005615 // extracellular space // inferred from electronic annotation /// 0016020 // membrane // inferred from electronic annotation /// 0016021 // integral to membrane // inferred from electronic annotation	0005125 // cytokine activity // inferred from electronic annotation	chr14:23846254-23848980 (+) // 96.99 // q11.2
11755632_a_at	-0.0140281	0.0859771	-0.0335956	-0.133422	0.0140281	0.140296	0.983026	0.950089	1.00404	0.00581726	1.00404	up	MYH14	79784	0007411 // axon guidance // traceable author statement /// 0008360 // regulation of cell shape // inferred from electronic annotation /// 0030048 // actin filament-based movement // inferred from electronic annotation	0001725 // stress fiber // inferred from electronic annotation /// 0005737 // cytoplasm // inferred from electronic annotation /// 0016459 // myosin complex // inferred from electronic annotation /// 0030424 // axon // inferred from electronic annotation /// 0030426 // growth cone // inferred from electronic annotation	0000146 // microfilament motor activity // inferred from electronic annotation /// 0000166 // nucleotide binding // inferred from electronic annotation /// 0003774 // motor activity // inferred from electronic annotation /// 0003779 // actin binding // inferred from electronic annotation /// 0005516 // calmodulin binding // inferred from electronic annotation /// 0005524 // ATP binding // inferre…	chr19:50783290-50813796 (+) // 92.75 // q13.33
11755668_s_at	0.154506	0.027503	0.163753	-0.217363	-0.0985174	-0.027503	0.203756	0.0314119	1.1726	0.229715	1.1726	up	ATP5J2-PTCD1 /// PTCD1	100526740 /// 26024				chr7:99016756-99036377 (-) // 99.84 // q22.1
11717584_a_at	-0.19884	0.0344439	0.0544844	0.113567	-0.0344439	-0.112733	0.93435	0.820424	-1.01779	-0.0254341	1.01779	down	VAPB	9217	0006665 // sphingolipid metabolic process // traceable author statement /// 0006874 // cellular calcium ion homeostasis // inferred from mutant phenotype /// 0006986 // response to unfolded protein // inferred from electronic annotation /// 0006987 // activation of signaling protein activity involved in unfolded protein response // inferred from direct assay /// 0008219 // cell death // inferred …	0005783 // endoplasmic reticulum // inferred from direct assay /// 0005783 // endoplasmic reticulum // inferred from electronic annotation /// 0005789 // endoplasmic reticulum membrane // inferred from direct assay /// 0005789 // endoplasmic reticulum membrane // traceable author statement /// 0005789 // endoplasmic reticulum membrane // inferred from electronic annotation /// 0005794 // Golgi ap…	0005198 // structural molecule activity // inferred from electronic annotation /// 0005515 // protein binding // inferred from physical interaction /// 0019899 // enzyme binding // inferred from physical interaction /// 0042803 // protein homodimerization activity // inferred from physical interaction /// 0046982 // protein heterodimerization activity // inferred from physical interaction /// 004…	chr20:56964174-57022672 (+) // 94.01 // q13.32
11755180_x_at	0.144957	0.318459	0.098392	-0.330681	-0.098392	-0.266788	0.127146	0.012147	1.33721	0.419223	1.33721	up	TCF7	6932	0006351 // transcription, DNA-dependent // inferred from electronic annotation /// 0006355 // regulation of transcription, DNA-dependent // not recorded /// 0006355 // regulation of transcription, DNA-dependent // inferred from electronic annotation /// 0006357 // regulation of transcription from RNA polymerase II promoter // not recorded /// 0006357 // regulation of transcription from RNA polyme…	0005634 // nucleus // inferred from direct assay /// 0005634 // nucleus // inferred from electronic annotation /// 0005667 // transcription factor complex // not recorded	0003677 // DNA binding // inferred from electronic annotation /// 0003682 // chromatin binding // not recorded /// 0003700 // sequence-specific DNA binding transcription factor activity // not recorded /// 0003700 // sequence-specific DNA binding transcription factor activity // inferred from electronic annotation /// 0005515 // protein binding // inferred from physical interaction /// 0008013 //…	chr5:133476225-133483927 (+) // 89.4 // q31.1
11732370_a_at	-0.395782	-0.225953	-0.185635	0.414747	0.365511	0.185635	0.0700971	0.00337607	-1.50638	-0.591087	1.50638	down	CUX1	1523	0000122 // negative regulation of transcription from RNA polymerase II promoter // inferred from electronic annotation /// 0000122 // negative regulation of transcription from RNA polymerase II promoter // traceable author statement /// 0000301 // retrograde transport, vesicle recycling within Golgi // inferred from electronic annotation /// 0006351 // transcription, DNA-dependent // inferred fro…	0000139 // Golgi membrane // inferred from electronic annotation /// 0005634 // nucleus // inferred from direct assay /// 0005634 // nucleus // inferred from electronic annotation /// 0005730 // nucleolus // inferred from direct assay /// 0005737 // cytoplasm // inferred from direct assay /// 0005794 // Golgi apparatus // inferred from electronic annotation /// 0016020 // membrane // inferred fro…	0003677 // DNA binding // inferred from electronic annotation /// 0003682 // chromatin binding // inferred from electronic annotation /// 0003700 // sequence-specific DNA binding transcription factor activity // inferred from electronic annotation /// 0030674 // protein binding, bridging // inferred from electronic annotation /// 0043565 // sequence-specific DNA binding // inferred from electroni…	chr7:101559392-101894560 (+) // 96.23 // q22.1
11747698_x_at	0.155849	0.0820553	-0.0820553	0.205064	-0.117505	-0.274127	0.777498	0.509061	1.08233	0.114139	1.08233	up	TCF4	6925	0000122 // negative regulation of transcription from RNA polymerase II promoter // inferred from electronic annotation /// 0006351 // transcription, DNA-dependent // inferred from electronic annotation /// 0006352 // transcription initiation, DNA-dependent // inferred from sequence or structural similarity /// 0006355 // regulation of transcription, DNA-dependent // inferred from electronic annot…	0005634 // nucleus // inferred from direct assay /// 0005634 // nucleus // inferred from electronic annotation /// 0005667 // transcription factor complex // inferred from sequence or structural similarity /// 0005667 // transcription factor complex // inferred from electronic annotation	0000978 // RNA polymerase II core promoter proximal region sequence-specific DNA binding // inferred from sequence or structural similarity /// 0001011 // sequence-specific DNA binding RNA polymerase recruiting transcription factor activity // inferred from sequence or structural similarity /// 0001077 // RNA polymerase II core promoter proximal region sequence-specific DNA binding transcription …	chr18:52895094-53089743 (-) // 97.67 // q21.2
11729167_a_at	-0.0937214	0.0330033	-0.0259204	0.0259204	0.0653639	-0.0772586	0.820343	0.582044	-1.02353	-0.0335547	1.02353	down	DCTD	1635	0006206 // pyrimidine base metabolic process // traceable author statement /// 0006220 // pyrimidine nucleotide metabolic process // traceable author statement /// 0008152 // metabolic process // inferred from electronic annotation /// 0009165 // nucleotide biosynthetic process // inferred from electronic annotation /// 0044281 // small molecule metabolic process // traceable author statement ///…	0005829 // cytosol // traceable author statement	0003824 // catalytic activity // inferred from electronic annotation /// 0004132 // dCMP deaminase activity // not recorded /// 0004132 // dCMP deaminase activity // inferred from electronic annotation /// 0004132 // dCMP deaminase activity // traceable author statement /// 0008270 // zinc ion binding // inferred from electronic annotation /// 0016787 // hydrolase activity // inferred from electr…	chr4:183811246-183838747 (-) // 96.16 // q35.1
11721598_a_at	-0.114528	-0.00173807	0.00173807	0.0400729	-0.0553229	0.02546	0.729823	0.438358	-1.02924	-0.0415793	1.02924	down	EFS	10278	0007155 // cell adhesion // inferred from electronic annotation /// 0035556 // intracellular signal transduction // traceable author statement	0005737 // cytoplasm // traceable author statement	0017124 // SH3 domain binding // inferred from electronic annotation /// 0019904 // protein domain specific binding // inferred from physical interaction	chr14:23825610-23834961 (-) // 96.0 // q11.2
11740575_a_at	-0.0718026	0.126222	0.0272324	-0.214656	-0.0272326	0.154736	0.864746	0.666085	1.03977	0.0562681	1.03977	up	SORCS1	114815	0007218 // neuropeptide signaling pathway // non-traceable author statement	0016020 // membrane // inferred from direct assay /// 0016020 // membrane // inferred from electronic annotation /// 0016021 // integral to membrane // inferred from electronic annotation	0004872 // receptor activity // inferred from electronic annotation /// 0005515 // protein binding // inferred from physical interaction /// 0008188 // neuropeptide receptor activity // non-traceable author statement	chr10:108333420-108924466 (-) // 94.17 // q25.1
11758323_s_at	-0.000177383	0.0131483	0.0411072	-0.0460796	-0.0784245	0.000177383	0.330982	0.0828907	1.04208	0.0594682	1.04208	up	VOPP1	81552	0006351 // transcription, DNA-dependent // inferred from electronic annotation /// 0006355 // regulation of transcription, DNA-dependent // inferred from electronic annotation /// 0007165 // signal transduction // inferred from mutant phenotype	0005768 // endosome // inferred from direct assay /// 0016020 // membrane // inferred from electronic annotation /// 0016021 // integral to membrane // inferred from electronic annotation /// 0030659 // cytoplasmic vesicle membrane // inferred from direct assay /// 0030659 // cytoplasmic vesicle membrane // inferred from electronic annotation /// 0031301 // integral to organelle membrane // infer…	0004871 // signal transducer activity // inferred from mutant phenotype	chr1:148193220-148194190 (+) // 94.3 // q21.2 /// chr7:55540213-55640134 (-) // 90.13 // p11.2
11732556_a_at	-0.0460701	0.165686	-0.134093	-0.208809	0.0460701	0.127193	0.986748	0.960938	1.00488	0.00702282	1.00488	up	FASLG	356	0000122 // negative regulation of transcription from RNA polymerase II promoter // inferred from direct assay /// 0006351 // transcription, DNA-dependent // inferred from electronic annotation /// 0006355 // regulation of transcription, DNA-dependent // inferred from electronic annotation /// 0006915 // apoptotic process // traceable author statement /// 0006915 // apoptotic process // inferred f…	0005576 // extracellular region // traceable author statement /// 0005576 // extracellular region // inferred from electronic annotation /// 0005615 // extracellular space // inferred from direct assay /// 0005615 // extracellular space // inferred from electronic annotation /// 0005634 // nucleus // inferred from direct assay /// 0005634 // nucleus // inferred from electronic annotation /// 0005…	0005102 // receptor binding // traceable author statement /// 0005125 // cytokine activity // inferred from electronic annotation /// 0005164 // tumor necrosis factor receptor binding // inferred from electronic annotation /// 0005515 // protein binding // inferred from physical interaction	chr1:172628147-172636013 (+) // 88.62 // q24.3
11734601_at	-0.0130932	0.013093	0.051446	-0.1643	-0.0993216	0.185085	0.886596	0.711073	1.03049	0.0433276	1.03049	up	TAS2R43 /// TAS2R45	259289 /// 259291	0001580 // detection of chemical stimulus involved in sensory perception of bitter taste // inferred from direct assay /// 0007165 // signal transduction // inferred from electronic annotation /// 0007186 // G-protein coupled receptor signaling pathway // inferred by curator /// 0007186 // G-protein coupled receptor signaling pathway // inferred from electronic annotation /// 0050896 // response …	0005886 // plasma membrane // inferred from electronic annotation /// 0005929 // cilium // inferred from electronic annotation /// 0016020 // membrane // inferred from electronic annotation /// 0016021 // integral to membrane // inferred by curator /// 0016021 // integral to membrane // inferred from electronic annotation /// 0031514 // motile cilium // inferred from direct assay /// 0042995 // c…	0004871 // signal transducer activity // inferred from electronic annotation /// 0004872 // receptor activity // inferred from electronic annotation /// 0004930 // G-protein coupled receptor activity // inferred from electronic annotation /// 0008527 // taste receptor activity // inferred from direct assay /// 0033038 // bitter taste receptor activity // inferred from direct assay	chr12:11243929-11244918 (-) // 82.6 // p13.2
11736569_at	-0.165535	0.0191884	-0.0191884	-0.0256794	0.057693	0.0338237	0.598061	0.278091	-1.05491	-0.0771241	1.05491	down	PON1	5444	0006629 // lipid metabolic process // inferred from electronic annotation /// 0008203 // cholesterol metabolic process // inferred from electronic annotation /// 0009605 // response to external stimulus // non-traceable author statement /// 0009636 // response to toxin // inferred from electronic annotation /// 0010875 // positive regulation of cholesterol efflux // inferred from direct assay ///…	0005576 // extracellular region // non-traceable author statement /// 0005576 // extracellular region // inferred from electronic annotation /// 0005615 // extracellular space // inferred from direct assay /// 0005615 // extracellular space // inferred from electronic annotation /// 0005792 // microsome // inferred from electronic annotation /// 0034364 // high-density lipoprotein particle // inf…	0004063 // aryldialkylphosphatase activity // inferred from direct assay /// 0004063 // aryldialkylphosphatase activity // inferred from electronic annotation /// 0004064 // arylesterase activity // inferred from direct assay /// 0004064 // arylesterase activity // non-traceable author statement /// 0004064 // arylesterase activity // inferred from electronic annotation /// 0005509 // calcium ion…	chr7:94926987-94954019 (-) // 93.67 // q21.3
11733011_x_at	0.0325947	0.0658298	-0.0712395	-0.0325947	-0.125671	0.0808625	0.860165	0.65615	1.02446	0.0348628	1.02446	up	SLC44A4	80736	0055085 // transmembrane transport // traceable author statement	0005886 // plasma membrane // traceable author statement /// 0016020 // membrane // inferred from electronic annotation /// 0016021 // integral to membrane // inferred from electronic annotation		chr6:31830973-31846823 (-) // 87.5 // p21.33
11752496_a_at	-0.157664	0.0979919	-0.0159998	0.0159998	-0.229594	0.090713	0.965322	0.903416	1.01097	0.0157364	1.01097	up	GAS7	8522	0006355 // regulation of transcription, DNA-dependent // traceable author statement /// 0007050 // cell cycle arrest // traceable author statement /// 0007275 // multicellular organismal development // inferred from electronic annotation /// 0007399 // nervous system development // inferred from electronic annotation /// 0008360 // regulation of cell shape // inferred from electronic annotation /…	0001726 // ruffle // inferred from electronic annotation /// 0005737 // cytoplasm // inferred from electronic annotation /// 0005884 // actin filament // inferred from electronic annotation	0003700 // sequence-specific DNA binding transcription factor activity // traceable author statement /// 0051015 // actin filament binding // inferred from electronic annotation	chr17:9819241-9939878 (-) // 99.9 // p13.1
11744093_a_at	0.026103	0.36001	0.2237	-0.458716	-0.215517	-0.026103	0.259491	0.0509506	1.35352	0.436716	1.35352	up	EEF1A2	1917	0006184 // GTP catabolic process // inferred from electronic annotation /// 0006412 // translation // non-traceable author statement /// 0006412 // translation // inferred from electronic annotation /// 0006414 // translational elongation // inferred from electronic annotation /// 0006916 // anti-apoptosis // inferred from electronic annotation /// 0010035 // response to inorganic substance // in…	0005634 // nucleus // inferred from electronic annotation /// 0005737 // cytoplasm // inferred from electronic annotation /// 0005853 // eukaryotic translation elongation factor 1 complex // inferred from electronic annotation /// 0043025 // neuronal cell body // inferred from electronic annotation	0000166 // nucleotide binding // inferred from electronic annotation /// 0003746 // translation elongation factor activity // inferred from electronic annotation /// 0003924 // GTPase activity // inferred from electronic annotation /// 0005525 // GTP binding // inferred from electronic annotation /// 0008135 // translation factor activity, nucleic acid binding // non-traceable author statement	chr20:62119364-62130668 (-) // 86.17 // q13.33
11733928_a_at	-0.21393	-0.145605	0.0322313	-0.0322313	0.0986695	0.0488086	0.44402	0.148993	-1.10766	-0.147517	1.10766	down	ARMC8	25852				chr3:137906147-137965728 (+) // 94.37 // q22.3
11746668_a_at	-0.132607	-0.0336914	-0.064002	0.129225	0.0336914	0.0505714	0.176372	0.0234985	-1.10798	-0.14793	1.10798	down	ALDH9A1	223	0001822 // kidney development // inferred from electronic annotation /// 0001889 // liver development // inferred from electronic annotation /// 0006081 // cellular aldehyde metabolic process // inferred from direct assay /// 0008152 // metabolic process // inferred from electronic annotation /// 0009437 // carnitine metabolic process // inferred from electronic annotation /// 0034641 // cellular…	0005737 // cytoplasm // inferred from direct assay /// 0005737 // cytoplasm // traceable author statement /// 0005737 // cytoplasm // inferred from electronic annotation /// 0005739 // mitochondrion // inferred from electronic annotation /// 0005829 // cytosol // traceable author statement /// 0005829 // cytosol // inferred from electronic annotation /// 0005886 // plasma membrane // inferred fro…	0004028 // 3-chloroallyl aldehyde dehydrogenase activity // traceable author statement /// 0004029 // aldehyde dehydrogenase (NAD) activity // inferred from direct assay /// 0004029 // aldehyde dehydrogenase (NAD) activity // inferred from electronic annotation /// 0016491 // oxidoreductase activity // inferred from electronic annotation /// 0016620 // oxidoreductase activity, acting on the aldeh…	chr1:165637910-165667823 (-) // 88.96 // q24.1
11727335_a_at	-0.39182	0.0662746	0.0781412	-0.18228	0.0148096	-0.0148096	0.965028	0.902524	-1.01516	-0.0217081	1.01516	down	ACMSD	130013	0006569 // tryptophan catabolic process // traceable author statement /// 0008152 // metabolic process // inferred from electronic annotation /// 0034641 // cellular nitrogen compound metabolic process // traceable author statement /// 0044281 // small molecule metabolic process // traceable author statement /// 0046874 // quinolinate metabolic process // inferred from direct assay	0005829 // cytosol // inferred from direct assay	0001760 // aminocarboxymuconate-semialdehyde decarboxylase activity // inferred from direct assay /// 0001760 // aminocarboxymuconate-semialdehyde decarboxylase activity // inferred from electronic annotation /// 0003824 // catalytic activity // inferred from electronic annotation /// 0016829 // lyase activity // inferred from electronic annotation /// 0016831 // carboxy-lyase activity // inferre…	chr2:135596185-135659645 (+) // 98.38 // q21.3
11737440_a_at	0.254182	0.0742426	0.058764	-0.0695438	-0.159342	-0.058764	0.208771	0.0329884	1.16873	0.224946	1.16873	up	BMF	90427	0006915 // apoptotic process // inferred from sequence or structural similarity /// 0006915 // apoptotic process // traceable author statement /// 0006915 // apoptotic process // inferred from electronic annotation /// 0008629 // induction of apoptosis by intracellular signals // traceable author statement /// 0008633 // activation of pro-apoptotic gene products // traceable author statement /// …	0001669 // acrosomal vesicle // inferred from electronic annotation /// 0005737 // cytoplasm // inferred from electronic annotation /// 0005741 // mitochondrial outer membrane // traceable author statement /// 0005829 // cytosol // traceable author statement /// 0005886 // plasma membrane // traceable author statement /// 0015629 // actin cytoskeleton // inferred from electronic annotation /// 00…	0005515 // protein binding // inferred from physical interaction	chr15:40380093-40398649 (-) // 95.53 // q15.1
11723103_x_at	-0.525835	-0.0504723	-0.019886	0.0774336	0.736558	0.0198855	0.467991	0.166543	-1.39155	-0.47669	1.39155	down	GNB4	59345	0006112 // energy reserve metabolic process // traceable author statement /// 0007165 // signal transduction // inferred from electronic annotation /// 0044281 // small molecule metabolic process // traceable author statement /// 0071377 // cellular response to glucagon stimulus // traceable author statement	0005886 // plasma membrane // traceable author statement	0004871 // signal transducer activity // inferred from electronic annotation	chr3:179113610-179169378 (-) // 82.48 // q26.33
11746836_a_at	-0.127073	-0.122144	0.122144	-0.151662	0.23167	0.292213	0.672106	0.360974	-1.12228	-0.166431	1.12228	down	TMEFF2	23671		0005576 // extracellular region // inferred from electronic annotation /// 0016020 // membrane // inferred from electronic annotation /// 0016021 // integral to membrane // non-traceable author statement /// 0016021 // integral to membrane // inferred from electronic annotation		chr2:192813774-193059642 (-) // 97.2 // q32.3
11759529_at	-0.0446494	-0.0207083	0.0207083	0.156386	0.134166	-0.076196	0.639753	0.322305	-1.06167	-0.0863353	1.06167	down	ZC3H15	55854	0019221 // cytokine-mediated signaling pathway // inferred from electronic annotation	0005634 // nucleus // inferred from direct assay /// 0005634 // nucleus // inferred from electronic annotation /// 0005730 // nucleolus // inferred from direct assay /// 0005737 // cytoplasm // inferred from direct assay /// 0005737 // cytoplasm // inferred from electronic annotation	0003676 // nucleic acid binding // inferred from electronic annotation /// 0005515 // protein binding // inferred from physical interaction /// 0008270 // zinc ion binding // inferred from electronic annotation /// 0046872 // metal ion binding // inferred from electronic annotation	chr2:187350884-187374697 (+) // 95.33 // q32.1
11725792_a_at	0.0441337	-0.0441337	-0.0836477	0.224625	-0.19194	0.0690017	0.858318	0.652752	-1.04375	-0.0617779	1.04375	down	MRE11A	4361	0000019 // regulation of mitotic recombination // traceable author statement /// 0000075 // cell cycle checkpoint // inferred from electronic annotation /// 0000724 // double-strand break repair via homologous recombination // traceable author statement /// 0006259 // DNA metabolic process // inferred from electronic annotation /// 0006281 // DNA repair // traceable author statement /// 0006281 /…	0000781 // chromosome, telomeric region // inferred from direct assay /// 0000790 // nuclear chromatin // inferred from electronic annotation /// 0000794 // condensed nuclear chromosome // inferred from electronic annotation /// 0005634 // nucleus // inferred from direct assay /// 0005634 // nucleus // inferred from electronic annotation /// 0005634 // nucleus // traceable author statement /// 00…	0000014 // single-stranded DNA specific endodeoxyribonuclease activity // traceable author statement /// 0003677 // DNA binding // inferred from direct assay /// 0003690 // double-stranded DNA binding // traceable author statement /// 0004003 // ATP-dependent DNA helicase activity // inferred from mutant phenotype /// 0004518 // nuclease activity // traceable author statement /// 0004518 // nucle…	chr11:94150170-94227040 (-) // 92.53 // q21
11757741_s_at	0.192084	0.0437803	-0.0437803	0.106401	-0.110857	-0.154047	0.648757	0.332069	1.08437	0.116862	1.08437	up	SOX4	6659	0001501 // skeletal system development // inferred from sequence or structural similarity /// 0001501 // skeletal system development // inferred from electronic annotation /// 0001841 // neural tube formation // inferred from sequence or structural similarity /// 0001841 // neural tube formation // inferred from electronic annotation /// 0002328 // pro-B cell differentiation // inferred from sequ…	0005634 // nucleus // inferred from direct assay /// 0005634 // nucleus // inferred from electronic annotation /// 0005730 // nucleolus // inferred from direct assay /// 0005737 // cytoplasm // inferred from direct assay /// 0005739 // mitochondrion // inferred from direct assay	0000976 // transcription regulatory region sequence-specific DNA binding // inferred from sequence or structural similarity /// 0000976 // transcription regulatory region sequence-specific DNA binding // inferred from electronic annotation /// 0001046 // core promoter sequence-specific DNA binding // inferred from direct assay /// 0001046 // core promoter sequence-specific DNA binding // inferred…	chr6:21596716-21597392 (+) // 94.1 // p22.3
11727551_a_at	-0.0720339	-0.117929	-0.0477285	0.0766582	0.17796	0.0477285	0.143394	0.0155659	-1.13289	-0.180013	1.13289	down	ADAMTS10	81794	0006508 // proteolysis // inferred from electronic annotation /// 0007229 // integrin-mediated signaling pathway // inferred from electronic annotation	0001527 // microfibril // inferred from direct assay /// 0005576 // extracellular region // inferred from electronic annotation /// 0005578 // proteinaceous extracellular matrix // inferred from electronic annotation /// 0031012 // extracellular matrix // inferred from direct assay /// 0031012 // extracellular matrix // inferred from electronic annotation	0004222 // metalloendopeptidase activity // inferred from electronic annotation /// 0005515 // protein binding // inferred from physical interaction /// 0008233 // peptidase activity // inferred from electronic annotation /// 0008237 // metallopeptidase activity // inferred from electronic annotation /// 0008270 // zinc ion binding // inferred from electronic annotation /// 0016787 // hydrolase a…	chr19:8645125-8673133 (-) // 97.65 // p13.2
11721902_a_at	0.189414	0.190551	0.244335	-0.292621	-0.200981	-0.189414	0.0263325	0.000308132	1.35263	0.435771	1.35263	up	SERPINI1	5274	0007417 // central nervous system development // traceable author statement /// 0007422 // peripheral nervous system development // traceable author statement /// 0010466 // negative regulation of peptidase activity // inferred from electronic annotation /// 0010951 // negative regulation of endopeptidase activity // not recorded /// 0030155 // regulation of cell adhesion // inferred from electro…	0005576 // extracellular region // inferred from electronic annotation	0004867 // serine-type endopeptidase inhibitor activity // not recorded /// 0004867 // serine-type endopeptidase inhibitor activity // inferred from electronic annotation /// 0004867 // serine-type endopeptidase inhibitor activity // traceable author statement /// 0030414 // peptidase inhibitor activity // inferred from electronic annotation	chr3:167453510-167543560 (+) // 99.62 // q26.1
11763571_at	-0.25135	0.0816679	0.154465	-0.362653	-0.0202675	0.0202675	0.797397	0.542591	1.08358	0.115812	1.08358	up	SLC1A7	6512	0006810 // transport // inferred from electronic annotation /// 0006811 // ion transport // traceable author statement /// 0006835 // dicarboxylic acid transport // traceable author statement /// 0006835 // dicarboxylic acid transport // inferred from electronic annotation /// 0015813 // L-glutamate transport // traceable author statement /// 0055085 // transmembrane transport // traceable author…	0005886 // plasma membrane // traceable author statement /// 0016020 // membrane // inferred from electronic annotation /// 0016021 // integral to membrane // non-traceable author statement /// 0016021 // integral to membrane // inferred from electronic annotation	0005313 // L-glutamate transmembrane transporter activity // traceable author statement /// 0015293 // symporter activity // inferred from electronic annotation /// 0017153 // sodium:dicarboxylate symporter activity // inferred from electronic annotation	chr1:53580247-53584281 (+) // 83.97 // p32.3
11746180_a_at	-0.187742	-0.237076	-0.201754	0.371668	0.372481	0.187743	0.0440745	0.00119214	-1.43345	-0.519488	1.43345	down	CD55	1604	0006958 // complement activation, classical pathway // inferred from electronic annotation /// 0007204 // elevation of cytosolic calcium ion concentration // inferred from direct assay /// 0030449 // regulation of complement activation // traceable author statement /// 0045087 // innate immune response // traceable author statement /// 0045087 // innate immune response // inferred from electronic…	0005576 // extracellular region // traceable author statement /// 0005625 // soluble fraction // traceable author statement /// 0005886 // plasma membrane // traceable author statement /// 0005886 // plasma membrane // inferred from electronic annotation /// 0005887 // integral to plasma membrane // traceable author statement /// 0009986 // cell surface // inferred from direct assay /// 0016020 /…	0004872 // receptor activity // inferred from electronic annotation	chr1:207495077-207533846 (+) // 96.56 // q32.2
11759203_a_at	0.27756	0.0425749	0.221632	-0.0425749	-0.14854	-0.0781436	0.182003	0.0250679	1.20609	0.270342	1.20609	up	ZNF223 /// ZNF284	342909 /// 7766	0006351 // transcription, DNA-dependent // inferred from electronic annotation /// 0006355 // regulation of transcription, DNA-dependent // inferred from electronic annotation	0005622 // intracellular // inferred from electronic annotation /// 0005634 // nucleus // inferred from electronic annotation /// 0005634 // nucleus // non-traceable author statement	0003676 // nucleic acid binding // inferred from electronic annotation /// 0003677 // DNA binding // inferred from electronic annotation /// 0003677 // DNA binding // non-traceable author statement /// 0008270 // zinc ion binding // inferred from electronic annotation /// 0046872 // metal ion binding // inferred from electronic annotation	chr19:44556163-44572142 (+) // 79.7 // q13.31
11736723_a_at	0.38518	0.285367	0.12474	-0.12474	-0.306693	-0.18373	0.0991659	0.00717252	1.38525	0.47015	1.38525	up	PDLIM7	9260	0001503 // ossification // inferred from electronic annotation /// 0006898 // receptor-mediated endocytosis // traceable author statement /// 0007275 // multicellular organismal development // inferred from electronic annotation /// 0030036 // actin cytoskeleton organization // inferred from electronic annotation /// 0030154 // cell differentiation // inferred from electronic annotation /// 00456…	0001725 // stress fiber // inferred from electronic annotation /// 0001726 // ruffle // inferred from electronic annotation /// 0005737 // cytoplasm // inferred from electronic annotation /// 0005856 // cytoskeleton // inferred from electronic annotation /// 0005925 // focal adhesion // inferred from direct assay /// 0015629 // actin cytoskeleton // inferred from direct assay /// 0030054 // cell …	0005515 // protein binding // inferred from physical interaction /// 0008270 // zinc ion binding // inferred from electronic annotation /// 0046872 // metal ion binding // inferred from electronic annotation	chr5:176910394-176924602 (-) // 100.0 // q35.3
11736662_a_at	0.0993133	-0.0785532	0.165534	-0.096761	-0.0245426	0.0245426	0.627332	0.308535	1.06759	0.0943516	1.06759	up	CADPS2	93664	0006810 // transport // inferred from electronic annotation /// 0006887 // exocytosis // inferred from electronic annotation /// 0015031 // protein transport // inferred from electronic annotation /// 0016082 // synaptic vesicle priming // inferred from electronic annotation /// 0045921 // positive regulation of exocytosis // inferred from electronic annotation	0016020 // membrane // inferred from electronic annotation /// 0016023 // cytoplasmic membrane-bounded vesicle // inferred from electronic annotation /// 0030054 // cell junction // inferred from electronic annotation /// 0030659 // cytoplasmic vesicle membrane // inferred from electronic annotation /// 0031410 // cytoplasmic vesicle // inferred from electronic annotation /// 0042734 // presynapt…	0005543 // phospholipid binding // inferred from electronic annotation /// 0008289 // lipid binding // inferred from electronic annotation /// 0046872 // metal ion binding // inferred from electronic annotation	chr7:121958478-122526554 (-) // 97.07 // q31.32
11725019_a_at	0.172188	-0.0872297	-0.117735	0.208406	0.0392041	-0.0392046	0.791021	0.531319	-1.05731	-0.0803942	1.05731	down	MST1R	4486	0006468 // protein phosphorylation // inferred from electronic annotation /// 0006928 // cellular component movement // traceable author statement /// 0006952 // defense response // traceable author statement /// 0007165 // signal transduction // traceable author statement /// 0007169 // transmembrane receptor protein tyrosine kinase signaling pathway // inferred from electronic annotation /// 00…	0001725 // stress fiber // inferred from electronic annotation /// 0005886 // plasma membrane // inferred from electronic annotation /// 0005887 // integral to plasma membrane // traceable author statement /// 0016020 // membrane // inferred from electronic annotation /// 0016021 // integral to membrane // inferred from electronic annotation	0000166 // nucleotide binding // inferred from electronic annotation /// 0004672 // protein kinase activity // inferred from electronic annotation /// 0004713 // protein tyrosine kinase activity // inferred from electronic annotation /// 0004714 // transmembrane receptor protein tyrosine kinase activity // inferred from electronic annotation /// 0004872 // receptor activity // inferred from elect…	chr3:49924437-49941306 (-) // 96.95 // p21.31
11727803_at	0.0908356	-0.0448179	-0.00493622	0.221272	0.00493622	-0.150402	0.97352	0.924701	-1.00806	-0.0115748	1.00806	down	GJA9-MYCBP /// MYCBP	100527950 /// 26292	0006351 // transcription, DNA-dependent // inferred from electronic annotation /// 0006355 // regulation of transcription, DNA-dependent // inferred from direct assay /// 0006355 // regulation of transcription, DNA-dependent // inferred from electronic annotation /// 0007283 // spermatogenesis // inferred from expression pattern	0005634 // nucleus // inferred from direct assay /// 0005634 // nucleus // inferred from electronic annotation /// 0005737 // cytoplasm // inferred from direct assay /// 0005737 // cytoplasm // inferred from electronic annotation /// 0005739 // mitochondrion // inferred from electronic annotation /// 0005813 // centrosome // inferred from direct assay	0003713 // transcription coactivator activity // inferred from direct assay /// 0005515 // protein binding // inferred from physical interaction	chr1:39328636-39340206 (-) // 88.2 // p34.3
11740937_x_at	-0.052937	-0.0946951	0.0160198	0.0718513	0.114996	-0.0160198	0.391123	0.115448	-1.07238	-0.100813	1.07238	down	LIAS	11019	0001843 // neural tube closure // inferred from electronic annotation /// 0006954 // inflammatory response // inferred from sequence or structural similarity /// 0006954 // inflammatory response // inferred from electronic annotation /// 0006979 // response to oxidative stress // inferred from sequence or structural similarity /// 0006979 // response to oxidative stress // inferred from electroni…	0005739 // mitochondrion // inferred from sequence or structural similarity /// 0005739 // mitochondrion // inferred from electronic annotation	0003824 // catalytic activity // inferred from electronic annotation /// 0016740 // transferase activity // inferred from electronic annotation /// 0016992 // lipoate synthase activity // inferred from sequence or structural similarity /// 0016992 // lipoate synthase activity // inferred from electronic annotation /// 0046872 // metal ion binding // inferred from electronic annotation /// 0051536…	chr4:39460664-39479269 (+) // 80.02 // p14
11740966_a_at	-0.123359	-0.0161657	0.254105	0.00967884	-0.00967884	0.0132332	0.916547	0.778971	1.02369	0.0337824	1.02369	up	LOC391322	391322				chr22:24373110-24376211 (+) // 93.91 // q11.23
11732166_a_at	-0.0210891	0.0588212	-0.0186682	0.0657258	-0.0316248	0.0186682	0.918799	0.784686	-1.00782	-0.0112351	1.00782	down	LMF1	64788	0006888 // ER to Golgi vesicle-mediated transport // inferred from electronic annotation /// 0009306 // protein secretion // inferred from electronic annotation /// 0033578 // protein glycosylation in Golgi // inferred from electronic annotation /// 0034382 // chylomicron remnant clearance // inferred from electronic annotation /// 0051006 // positive regulation of lipoprotein lipase activity // …	0005783 // endoplasmic reticulum // inferred from electronic annotation /// 0005789 // endoplasmic reticulum membrane // inferred from electronic annotation /// 0005794 // Golgi apparatus // inferred from electronic annotation /// 0016020 // membrane // inferred from electronic annotation /// 0016021 // integral to membrane // inferred from electronic annotation		chr16:903629-1020999 (-) // 98.26 // p13.3
11715128_s_at	-0.301429	0.0504594	-0.0189972	-0.297848	0.0755668	0.0189972	0.962755	0.895165	-1.01553	-0.0222274	1.01553	down	PCDHGB5	56101	0007155 // cell adhesion // inferred from electronic annotation /// 0007156 // homophilic cell adhesion // inferred from electronic annotation	0005886 // plasma membrane // inferred from electronic annotation /// 0016020 // membrane // inferred from electronic annotation /// 0016021 // integral to membrane // inferred from electronic annotation	0005509 // calcium ion binding // inferred from electronic annotation	chr5:140777694-140780151 (+) // 100.0 // q31.3
11728841_a_at	-0.0311899	-0.107809	-0.0304809	0.0750642	0.114713	0.0304809	0.167763	0.0213151	-1.09423	-0.129912	1.09423	down	PLEKHA5	54477			0005515 // protein binding // inferred from physical interaction /// 0005543 // phospholipid binding // inferred from electronic annotation /// 0005545 // 1-phosphatidylinositol binding // non-traceable author statement	chr12:19282628-19529334 (+) // 96.91 // p12.3
11724615_at	0.777427	-0.158404	-0.119628	0.46757	0.119628	-0.178237	0.97808	0.936967	1.02111	0.0301446	1.02111	up	LIMK1	3984	0006468 // protein phosphorylation // inferred from direct assay /// 0006468 // protein phosphorylation // non-traceable author statement /// 0006468 // protein phosphorylation // inferred from electronic annotation /// 0006468 // protein phosphorylation // traceable author statement /// 0007165 // signal transduction // traceable author statement /// 0007266 // Rho protein signal transduction //…	0005634 // nucleus // inferred from direct assay /// 0005634 // nucleus // inferred from electronic annotation /// 0005730 // nucleolus // inferred from direct assay /// 0005737 // cytoplasm // inferred from direct assay /// 0005737 // cytoplasm // inferred from electronic annotation /// 0005829 // cytosol // traceable author statement /// 0043005 // neuron projection // inferred from sequence or…	0000166 // nucleotide binding // inferred from electronic annotation /// 0004672 // protein kinase activity // non-traceable author statement /// 0004672 // protein kinase activity // inferred from electronic annotation /// 0004674 // protein serine/threonine kinase activity // traceable author statement /// 0004674 // protein serine/threonine kinase activity // inferred from electronic annotatio…	chr7:73498155-73536855 (+) // 95.33 // q11.23
11723313_s_at	0.218212	0.0610161	0.0694876	-0.0610161	-0.196679	-0.23946	0.158459	0.0190655	1.21584	0.281957	1.21584	up	PXMP2	5827		0005737 // cytoplasm // inferred from direct assay /// 0005739 // mitochondrion // inferred from electronic annotation /// 0005777 // peroxisome // inferred from electronic annotation /// 0005778 // peroxisomal membrane // inferred from direct assay /// 0005778 // peroxisomal membrane // inferred from electronic annotation /// 0016020 // membrane // inferred from electronic annotation /// 0016021…	0005515 // protein binding // inferred from physical interaction	chr12:133264125-133281571 (+) // 97.22 // q24.33
11726087_at	0.116122	0.049747	0.122343	-0.220611	-0.141597	-0.049747	0.130648	0.0128741	1.17559	0.233389	1.17559	up	HSPB3	8988	0006950 // response to stress // inferred from electronic annotation /// 0006986 // response to unfolded protein // traceable author statement /// 0008219 // cell death // inferred from electronic annotation	0005634 // nucleus // inferred from direct assay /// 0005634 // nucleus // inferred from electronic annotation /// 0005737 // cytoplasm // inferred from direct assay /// 0005737 // cytoplasm // inferred from electronic annotation		chr5:53751430-53752207 (+) // 98.73 // q11.2
11723247_a_at	-0.217378	0.0253983	-0.00960255	-0.16559	0.00960255	0.129746	0.849941	0.636406	-1.04134	-0.0584471	1.04134	down	SFRP1	6422	0001649 // osteoblast differentiation // inferred from expression pattern /// 0001649 // osteoblast differentiation // inferred from electronic annotation /// 0001657 // ureteric bud development // inferred from electronic annotation /// 0001756 // somitogenesis // inferred from electronic annotation /// 0001843 // neural tube closure // inferred from electronic annotation /// 0001944 // vasculat…	0005576 // extracellular region // inferred from electronic annotation /// 0005578 // proteinaceous extracellular matrix // inferred from direct assay /// 0005615 // extracellular space // inferred from direct assay /// 0005622 // intracellular // inferred from direct assay /// 0005829 // cytosol // inferred from direct assay /// 0005886 // plasma membrane // not recorded /// 0005886 // plasma me…	0004197 // cysteine-type endopeptidase activity // inferred from mutant phenotype /// 0005109 // frizzled binding // inferred from physical interaction /// 0008144 // drug binding // inferred from direct assay /// 0008201 // heparin binding // inferred from direct assay /// 0017147 // Wnt-protein binding // inferred from physical interaction /// 0017147 // Wnt-protein binding // inferred from ele…	chr8:41119477-41166990 (-) // 97.65 // p11.21
11745412_s_at	-0.162178	-0.0459752	-0.0534468	0.0459752	0.0618358	0.250887	0.263083	0.0525207	-1.1541	-0.206766	1.1541	down	LOC441178	441178				chr6:168083767-168084736 (-) // 99.38 // q27
11757242_x_at	-0.45577	-0.0463858	0.0866637	-0.193389	0.0463858	0.263321	0.735739	0.445818	-1.13074	-0.17727	1.13074	down	LOC339240	339240		0005576 // extracellular region // inferred from electronic annotation		chr17:18325494-18328647 (+) // 80.24 // p11.2 /// chr17:20422385-20425541 (-) // 82.71 // p11.2 /// chr17:16750714-16753867 (-) // 73.04 // p11.2
11744034_a_at	0.089675	0.0667286	-0.0230398	0.0230398	-0.299309	-0.171299	0.405846	0.124387	1.14365	0.193644	1.14365	up	VASP	7408	0001843 // neural tube closure // inferred from electronic annotation /// 0007411 // axon guidance // traceable author statement /// 0007411 // axon guidance // inferred from electronic annotation /// 0008154 // actin polymerization or depolymerization // inferred from electronic annotation /// 0030036 // actin cytoskeleton organization // inferred from electronic annotation /// 0034329 // cell j…	0005737 // cytoplasm // inferred from direct assay /// 0005737 // cytoplasm // inferred from electronic annotation /// 0005829 // cytosol // traceable author statement /// 0005856 // cytoskeleton // inferred from electronic annotation /// 0005886 // plasma membrane // inferred from direct assay /// 0005886 // plasma membrane // inferred from electronic annotation /// 0005925 // focal adhesion // …	0003779 // actin binding // inferred from electronic annotation /// 0005515 // protein binding // inferred from physical interaction /// 0005522 // profilin binding // inferred from physical interaction /// 0017124 // SH3 domain binding // inferred from electronic annotation	chr19:46010694-46030241 (+) // 89.99 // q13.32
11741280_s_at	0.222019	-0.138415	-0.0605094	0.0926933	-0.206272	0.0605094	0.953645	0.869334	1.01775	0.0253882	1.01775	up	CASC1	55259		0005881 // cytoplasmic microtubule // inferred from electronic annotation	0008017 // microtubule binding // inferred from electronic annotation /// 0048487 // beta-tubulin binding // inferred from electronic annotation	chr12:25261223-25348094 (-) // 99.41 // p12.1
11757313_s_at	0.296321	0.0488968	-0.0590496	0.250171	-0.0488968	-0.137554	0.86329	0.662413	1.05274	0.0741495	1.05274	up	VAT1	10493	0010637 // negative regulation of mitochondrial fusion // inferred from mutant phenotype /// 0016049 // cell growth // non-traceable author statement /// 0055114 // oxidation-reduction process // inferred from electronic annotation	0005634 // nucleus // non-traceable author statement /// 0005737 // cytoplasm // inferred from electronic annotation /// 0005739 // mitochondrion // inferred from electronic annotation /// 0005741 // mitochondrial outer membrane // inferred from electronic annotation /// 0016020 // membrane // inferred from electronic annotation /// 0016021 // integral to membrane // traceable author statement	0000166 // nucleotide binding // inferred from electronic annotation /// 0003677 // DNA binding // non-traceable author statement /// 0008270 // zinc ion binding // inferred from electronic annotation /// 0016491 // oxidoreductase activity // inferred from electronic annotation	chr17:41166623-41167974 (-) // 92.54 // q21.31
11727264_at	0.163248	-0.0863767	0.0570364	0.0668802	-0.0570364	-0.223803	0.6676	0.355203	1.08369	0.115956	1.08369	up	LRRC8E	80131		0016020 // membrane // inferred from electronic annotation /// 0016021 // integral to membrane // inferred from electronic annotation		chr19:7953389-7966901 (+) // 85.61 // p13.2
11751320_a_at	0.00441074	0.0260797	-0.00441027	-0.0900459	-0.109082	0.0101309	0.419344	0.132786	1.05095	0.0716923	1.05095	up	POLL	27343	0006260 // DNA replication // non-traceable author statement /// 0006260 // DNA replication // inferred from electronic annotation /// 0006281 // DNA repair // inferred from electronic annotation /// 0006289 // nucleotide-excision repair // inferred from direct assay /// 0006974 // response to DNA damage stimulus // inferred from electronic annotation /// 0016446 // somatic hypermutation of immun…	0005622 // intracellular // inferred from electronic annotation /// 0005634 // nucleus // non-traceable author statement /// 0005634 // nucleus // inferred from electronic annotation	0003677 // DNA binding // inferred from electronic annotation /// 0003677 // DNA binding // non-traceable author statement /// 0003824 // catalytic activity // inferred from electronic annotation /// 0003887 // DNA-directed DNA polymerase activity // inferred from electronic annotation /// 0003887 // DNA-directed DNA polymerase activity // non-traceable author statement /// 0016740 // transferase…	chr10:103338990-103348006 (-) // 99.86 // q24.32
11722091_a_at	0.0275483	0.0593562	-0.0275483	0.214676	-0.0377331	-0.119776	0.99785	0.994727	1.00051	0.00072971	1.00051	up	PRR5	55615	0007049 // cell cycle // inferred from electronic annotation /// 0007165 // signal transduction // inferred from electronic annotation /// 0007264 // small GTPase mediated signal transduction // traceable author statement /// 0030036 // actin cytoskeleton organization // inferred from direct assay /// 0030335 // positive regulation of cell migration // inferred from direct assay /// 0032321 // po…	0005622 // intracellular // inferred from electronic annotation /// 0005829 // cytosol // traceable author statement	0005096 // GTPase activator activity // inferred from electronic annotation /// 0005096 // GTPase activator activity // inferred from direct assay /// 0005100 // Rho GTPase activator activity // inferred from direct assay /// 0005515 // protein binding // inferred from physical interaction	chr22:45072687-45133561 (+) // 97.79 // q13.31
11718474_a_at	0.0850315	0.062377	0.0348053	-0.0348053	-0.215156	-0.225731	0.185805	0.0261425	1.16417	0.219302	1.16417	up	IDH1	3417	0006097 // glyoxylate cycle // inferred from electronic annotation /// 0006099 // tricarboxylic acid cycle // inferred from electronic annotation /// 0006102 // isocitrate metabolic process // inferred from direct assay /// 0006102 // isocitrate metabolic process // inferred from electronic annotation /// 0006103 // 2-oxoglutarate metabolic process // inferred from direct assay /// 0006103 // 2-o…	0005737 // cytoplasm // inferred from direct assay /// 0005737 // cytoplasm // inferred from electronic annotation /// 0005739 // mitochondrion // inferred from electronic annotation /// 0005777 // peroxisome // inferred from direct assay /// 0005777 // peroxisome // inferred from electronic annotation /// 0005782 // peroxisomal matrix // traceable author statement /// 0005829 // cytosol // infer…	0000287 // magnesium ion binding // inferred from direct assay /// 0000287 // magnesium ion binding // inferred from electronic annotation /// 0004450 // isocitrate dehydrogenase (NADP+) activity // not recorded /// 0004450 // isocitrate dehydrogenase (NADP+) activity // inferred from direct assay /// 0004450 // isocitrate dehydrogenase (NADP+) activity // inferred from electronic annotation /// …	chr2:209100952-209120522 (-) // 92.68 // q34
11745815_x_at	0.336295	0.0779152	-0.113862	0.114092	-0.218939	-0.0779152	0.684495	0.37712	1.11809	0.161037	1.11809	up	C16orf5	29965	0006915 // apoptotic process // inferred from genetic interaction /// 0006917 // induction of apoptosis // inferred from direct assay /// 0033209 // tumor necrosis factor-mediated signaling pathway // inferred from genetic interaction /// 0042771 // DNA damage response, signal transduction by p53 class mediator resulting in induction of apoptosis // inferred from mutant phenotype	0005634 // nucleus // inferred from direct assay /// 0005634 // nucleus // non-traceable author statement		chr16:4560706-4565107 (-) // 95.22 // p13.3
11717432_a_at	-0.12185	-0.0956774	-0.0664711	0.106841	0.175714	0.0664711	0.0764652	0.00409244	-1.1575	-0.211008	1.1575	down	ECHDC1	55862	0008152 // metabolic process // inferred from electronic annotation	0005737 // cytoplasm // inferred from electronic annotation /// 0005829 // cytosol // inferred from sequence or structural similarity /// 0005829 // cytosol // inferred from electronic annotation	0003824 // catalytic activity // inferred from electronic annotation /// 0004492 // methylmalonyl-CoA decarboxylase activity // inferred from electronic annotation /// 0016829 // lyase activity // inferred from electronic annotation /// 0016831 // carboxy-lyase activity // inferred from sequence or structural similarity /// 0016831 // carboxy-lyase activity // inferred from electronic annotation …	chr6:127609856-127665037 (-) // 98.5 // q22.33
11720731_a_at	-0.0182972	0.0182972	-0.0184946	0.120631	0.0514908	-0.078826	0.811335	0.56659	-1.02617	-0.0372636	1.02617	down	SUMF1	285362	0055114 // oxidation-reduction process // inferred from electronic annotation	0005783 // endoplasmic reticulum // inferred from electronic annotation /// 0005788 // endoplasmic reticulum lumen // inferred from electronic annotation	0016491 // oxidoreductase activity // inferred from electronic annotation /// 0042803 // protein homodimerization activity // inferred from electronic annotation /// 0046872 // metal ion binding // inferred from electronic annotation	chr3:4402829-4508954 (-) // 90.13 // p26.1
11741989_a_at	-0.233406	0.000944614	-0.000944614	-0.153114	0.00149536	0.0193162	0.900973	0.741043	-1.02363	-0.0337011	1.02363	down	P2RX2	22953	0006810 // transport // inferred from electronic annotation /// 0006811 // ion transport // inferred from electronic annotation /// 0006812 // cation transport // not recorded /// 0010524 // positive regulation of calcium ion transport into cytosol // non-traceable author statement /// 0035590 // purinergic nucleotide receptor signaling pathway // not recorded /// 0035590 // purinergic nucleotide…	0016020 // membrane // not recorded /// 0016020 // membrane // inferred from electronic annotation /// 0016021 // integral to membrane // inferred from electronic annotation	0001614 // purinergic nucleotide receptor activity // not recorded /// 0001614 // purinergic nucleotide receptor activity // non-traceable author statement /// 0004872 // receptor activity // inferred from electronic annotation /// 0004931 // extracellular ATP-gated cation channel activity // not recorded /// 0004931 // extracellular ATP-gated cation channel activity // non-traceable author state…	chr12:133195402-133198972 (+) // 96.32 // q24.33
11741321_a_at	0.0524149	-0.23818	0.0194259	0.211307	-0.0194254	-0.264771	0.949377	0.859722	-1.02183	-0.0311499	1.02183	down	CREM	1390	0006006 // glucose metabolic process // inferred from electronic annotation /// 0006351 // transcription, DNA-dependent // inferred from electronic annotation /// 0006355 // regulation of transcription, DNA-dependent // inferred from direct assay /// 0006355 // regulation of transcription, DNA-dependent // non-traceable author statement /// 0006355 // regulation of transcription, DNA-dependent //…	0005634 // nucleus // inferred from electronic annotation /// 0005634 // nucleus // non-traceable author statement /// 0005634 // nucleus // traceable author statement /// 0005667 // transcription factor complex // inferred from electronic annotation	0003677 // DNA binding // non-traceable author statement /// 0003677 // DNA binding // inferred from electronic annotation /// 0003700 // sequence-specific DNA binding transcription factor activity // inferred from electronic annotation /// 0005515 // protein binding // inferred from physical interaction /// 0008140 // cAMP response element binding protein binding // non-traceable author statemen…	chr10:35484829-35501885 (+) // 99.52 // p11.21
11753889_a_at	-0.124372	0.144577	-0.0870523	-0.007658	0.00765848	0.215831	0.733228	0.442922	-1.06749	-0.0942266	1.06749	down	STAT6	6778	0000122 // negative regulation of transcription from RNA polymerase II promoter // inferred from electronic annotation /// 0002296 // T-helper 1 cell lineage commitment // inferred from electronic annotation /// 0002829 // negative regulation of type 2 immune response // inferred from electronic annotation /// 0006351 // transcription, DNA-dependent // inferred from electronic annotation /// 0006…	0000790 // nuclear chromatin // inferred from electronic annotation /// 0005634 // nucleus // inferred from direct assay /// 0005634 // nucleus // inferred from electronic annotation /// 0005730 // nucleolus // inferred from direct assay /// 0005737 // cytoplasm // inferred from direct assay /// 0005737 // cytoplasm // inferred from electronic annotation /// 0005829 // cytosol // traceable author…	0003677 // DNA binding // inferred from electronic annotation /// 0003700 // sequence-specific DNA binding transcription factor activity // inferred from electronic annotation /// 0003700 // sequence-specific DNA binding transcription factor activity // traceable author statement /// 0004871 // signal transducer activity // inferred from electronic annotation /// 0005509 // calcium ion binding //…	chr12:57501945-57502061 (-) // 99.15 // q13.3
11735141_at	-0.0411837	0.156899	0.0411837	-0.195171	-0.14561	0.0636687	0.52858	0.2137	1.10548	0.144671	1.10548	up	SORCS3	22986	0007218 // neuropeptide signaling pathway // non-traceable author statement /// 0048011 // nerve growth factor receptor signaling pathway // traceable author statement	0005886 // plasma membrane // traceable author statement /// 0016020 // membrane // non-traceable author statement /// 0016020 // membrane // inferred from electronic annotation /// 0016021 // integral to membrane // inferred from electronic annotation	0004872 // receptor activity // inferred from electronic annotation /// 0008188 // neuropeptide receptor activity // non-traceable author statement	chr10:106400858-107024999 (+) // 99.71 // q25.1
11756090_s_at	-0.0871658	0.0403099	0.0724287	-0.164421	0.235222	-0.0403099	0.996266	0.990376	-1.00114	-0.00163944	1.00114	down	ZHX1	11244	0000122 // negative regulation of transcription from RNA polymerase II promoter // inferred from direct assay /// 0006351 // transcription, DNA-dependent // inferred from electronic annotation /// 0006355 // regulation of transcription, DNA-dependent // inferred from electronic annotation /// 0030154 // cell differentiation // inferred from electronic annotation /// 0045892 // negative regulation…	0005622 // intracellular // inferred from electronic annotation /// 0005634 // nucleus // inferred from direct assay /// 0005634 // nucleus // inferred from electronic annotation	0003677 // DNA binding // inferred from electronic annotation /// 0003700 // sequence-specific DNA binding transcription factor activity // inferred from direct assay /// 0003700 // sequence-specific DNA binding transcription factor activity // inferred from electronic annotation /// 0003714 // transcription corepressor activity // inferred from direct assay /// 0005515 // protein binding // infe…	chr14:63763014-63764134 (+) // 49.18 // q23.2
11740919_a_at	-0.0787649	0.236543	-0.121243	0.0968542	-0.0312409	0.0312409	0.955312	0.873771	-1.01403	-0.0201062	1.01403	down	RSPO1	284654	0002090 // regulation of receptor internalization // inferred from direct assay /// 0016055 // Wnt receptor signaling pathway // inferred from electronic annotation /// 0030177 // positive regulation of Wnt receptor signaling pathway // inferred from direct assay /// 0050896 // response to stimulus // inferred from electronic annotation /// 0060070 // canonical Wnt receptor signaling pathway // i…	0005576 // extracellular region // inferred from electronic annotation /// 0005615 // extracellular space // inferred from electronic annotation /// 0005634 // nucleus // inferred from electronic annotation	0005102 // receptor binding // inferred from electronic annotation /// 0005515 // protein binding // inferred from physical interaction /// 0008201 // heparin binding // inferred from electronic annotation	chr1:38076950-38100491 (-) // 84.99 // p34.3
11730501_a_at	0.0568504	0.0930095	-0.0227914	0.0227919	-0.297459	-0.335328	0.376811	0.107098	1.18566	0.245688	1.18566	up	CACNA2D3	55799	0006810 // transport // inferred from electronic annotation /// 0006811 // ion transport // inferred from electronic annotation /// 0006816 // calcium ion transport // inferred from electronic annotation /// 0034765 // regulation of ion transmembrane transport // inferred from electronic annotation /// 0051925 // regulation of calcium ion transport via voltage-gated calcium channel activity // in…	0016020 // membrane // inferred from electronic annotation /// 0016021 // integral to membrane // inferred from electronic annotation	0005216 // ion channel activity // inferred from electronic annotation /// 0005244 // voltage-gated ion channel activity // inferred from electronic annotation /// 0005245 // voltage-gated calcium channel activity // inferred from electronic annotation /// 0005262 // calcium channel activity // inferred from electronic annotation /// 0046872 // metal ion binding // inferred from electronic annota…	chr3:54156650-55108582 (+) // 97.56 // p21.1
11743248_at	-0.175158	-0.132705	0.253581	-0.281815	0.192218	0.132705	0.957932	0.880146	-1.02276	-0.0324638	1.02276	down	ONECUT3	390874	0006351 // transcription, DNA-dependent // inferred from electronic annotation /// 0006355 // regulation of transcription, DNA-dependent // inferred from electronic annotation /// 0006357 // regulation of transcription from RNA polymerase II promoter // inferred from electronic annotation /// 0031018 // endocrine pancreas development // traceable author statement	0005634 // nucleus // inferred from electronic annotation /// 0005667 // transcription factor complex // inferred from electronic annotation	0003677 // DNA binding // inferred from electronic annotation /// 0003700 // sequence-specific DNA binding transcription factor activity // inferred from electronic annotation /// 0043565 // sequence-specific DNA binding // inferred from electronic annotation	chr19:1753661-1775602 (+) // 63.32 // p13.3
11761537_at	-0.210113	0.0843835	-0.128986	-0.0310688	0.0310688	0.293986	0.559396	0.240502	-1.13516	-0.1829	1.13516	down	TM2D3	80213		0016020 // membrane // inferred from electronic annotation /// 0016021 // integral to membrane // inferred from electronic annotation		chr15:102173275-102192579 (-) // 53.12 // q26.3
11745685_a_at	0.142641	0.0283012	-0.0283012	0.436261	-0.144516	-0.471513	0.886596	0.711097	1.07734	0.107469	1.07734	up	SCLT1	132320	0045162 // clustering of voltage-gated sodium channels // inferred from electronic annotation	0005737 // cytoplasm // inferred from direct assay /// 0005737 // cytoplasm // inferred from electronic annotation /// 0005813 // centrosome // inferred from direct assay /// 0005886 // plasma membrane // inferred from electronic annotation /// 0045111 // intermediate filament cytoskeleton // inferred from direct assay	0017080 // sodium channel regulator activity // inferred from electronic annotation	chr4:129805500-130014567 (-) // 99.93 // q28.2
11764008_at	-0.345986	-0.279092	0.00417471	-0.00417471	0.0459628	0.167862	0.325635	0.08032	-1.21155	-0.276851	1.21155	down						chr9:121450030-121468238 (-) // 43.26 // q33.1
11731749_at	-0.00188541	0.00188541	-0.262569	-0.199071	0.0221319	0.320045	0.758643	0.480505	-1.09826	-0.135225	1.09826	down	SNX32	254122	0006810 // transport // inferred from electronic annotation /// 0007154 // cell communication // inferred from electronic annotation /// 0015031 // protein transport // inferred from electronic annotation		0035091 // phosphatidylinositol binding // inferred from electronic annotation	chr11:65601409-65621172 (+) // 95.15 // q13.1
11719543_a_at	-0.0578322	-0.0967908	-0.160312	0.0578327	0.244454	0.0611057	0.198408	0.0299362	-1.16968	-0.226109	1.16968	down	C3orf18	51161		0016020 // membrane // inferred from electronic annotation /// 0016021 // integral to membrane // inferred from electronic annotation		chr3:50595461-50605199 (-) // 95.98 // p21.31
11756854_a_at	0.165025	-0.0374794	0.0495114	-0.129421	-0.0966682	0.0374789	0.501388	0.192073	1.08816	0.121889	1.08816	up	EHBP1	23301		0005737 // cytoplasm // inferred from direct assay /// 0005737 // cytoplasm // inferred from electronic annotation /// 0016020 // membrane // inferred from electronic annotation		chr2:63192096-63272798 (+) // 100.0 // p15
11749575_at	-0.245158	-0.0628338	0.0688295	-0.373316	0.0628338	0.257936	0.916697	0.779401	-1.04406	-0.0622051	1.04406	down	LOC100287329	100287329				chr6:31527069-31540480 (-) // 96.53 // p21.33
11717457_a_at	0.181607	-0.0590181	0.0590181	0.159347	-0.134775	-0.243282	0.695977	0.391097	1.09691	0.133439	1.09691	up	NLGN2	57555	0007155 // cell adhesion // inferred from electronic annotation /// 0007158 // neuron cell-cell adhesion // inferred from sequence or structural similarity /// 0007416 // synapse assembly // not recorded /// 0007416 // synapse assembly // inferred from sequence or structural similarity /// 0007416 // synapse assembly // non-traceable author statement /// 0016337 // cell-cell adhesion // non-trace…	0005886 // plasma membrane // inferred from electronic annotation /// 0005887 // integral to plasma membrane // not recorded /// 0005887 // integral to plasma membrane // inferred from sequence or structural similarity /// 0009986 // cell surface // not recorded /// 0009986 // cell surface // inferred from sequence or structural similarity /// 0016020 // membrane // non-traceable author statement…	0004091 // carboxylesterase activity // not recorded /// 0004872 // receptor activity // not recorded /// 0042043 // neurexin family protein binding // not recorded /// 0042043 // neurexin family protein binding // inferred from sequence or structural similarity /// 0042043 // neurexin family protein binding // non-traceable author statement /// 0050839 // cell adhesion molecule binding // inferr…	chr17:7311501-7323179 (+) // 94.41 // p13.1
11735338_at	0.0486603	-0.179305	-0.241507	0.160942	-0.0486608	0.131178	0.42269	0.135131	-1.15285	-0.205204	1.15285	down	LINC00482	284185				chr17:79276623-79283053 (-) // 77.12 // q25.3
11716992_at	0.192701	-0.0560212	-0.0721026	0.0841951	0	0	0.981117	0.945682	-1.00454	-0.00653924	1.00454	down	CIC	23152	0006351 // transcription, DNA-dependent // inferred from electronic annotation /// 0006355 // regulation of transcription, DNA-dependent // inferred from electronic annotation	0005634 // nucleus // inferred from electronic annotation	0003677 // DNA binding // inferred from electronic annotation /// 0005515 // protein binding // inferred from physical interaction	chr19:42788816-42799948 (+) // 95.51 // q13.2
11738637_a_at	0.458529	-0.0661678	-0.157665	0.51906	0.0195684	-0.0195684	0.8965	0.732609	-1.06791	-0.0947879	1.06791	down	CTBP1	1487	0000122 // negative regulation of transcription from RNA polymerase II promoter // inferred from direct assay /// 0000122 // negative regulation of transcription from RNA polymerase II promoter // inferred from mutant phenotype /// 0000122 // negative regulation of transcription from RNA polymerase II promoter // inferred from electronic annotation /// 0006351 // transcription, DNA-dependent // i…	0005634 // nucleus // inferred from direct assay /// 0005634 // nucleus // inferred from sequence or structural similarity /// 0005634 // nucleus // inferred from electronic annotation /// 0005667 // transcription factor complex // inferred from electronic annotation /// 0005730 // nucleolus // inferred from direct assay /// 0005737 // cytoplasm // inferred from electronic annotation /// 0017053 …	0000166 // nucleotide binding // inferred from electronic annotation /// 0001106 // RNA polymerase II transcription corepressor activity // inferred from direct assay /// 0003700 // sequence-specific DNA binding transcription factor activity // inferred from electronic annotation /// 0005515 // protein binding // inferred from physical interaction /// 0008022 // protein C-terminus binding // trac…	chr4:1205232-1242914 (-) // 90.98 // p16.3
11720930_s_at	0.442179	0.01227	-0.0122695	0.0652332	-0.178228	-0.0649924	0.594746	0.27468	1.15406	0.206722	1.15406	up	DLST	1743	0006091 // generation of precursor metabolites and energy // traceable author statement /// 0006099 // tricarboxylic acid cycle // traceable author statement /// 0006099 // tricarboxylic acid cycle // inferred from electronic annotation /// 0006103 // 2-oxoglutarate metabolic process // inferred from electronic annotation /// 0006554 // lysine catabolic process // traceable author statement /// 0…	0005634 // nucleus // inferred from direct assay /// 0005737 // cytoplasm // inferred from direct assay /// 0005739 // mitochondrion // inferred from direct assay /// 0005739 // mitochondrion // inferred from electronic annotation /// 0005759 // mitochondrial matrix // traceable author statement /// 0005792 // microsome // inferred from electronic annotation /// 0005886 // plasma membrane // infe…	0004149 // dihydrolipoyllysine-residue succinyltransferase activity // inferred from electronic annotation /// 0016740 // transferase activity // inferred from electronic annotation /// 0016746 // transferase activity, transferring acyl groups // inferred from electronic annotation /// 0031072 // heat shock protein binding // inferred from electronic annotation /// 0051087 // chaperone binding //…	chr14:75348595-75370443 (+) // 98.64 // q24.3
11723309_at	-0.0490031	0.246614	-0.0170217	-0.0890961	0.0170217	0.161384	0.929645	0.810025	1.02131	0.0304267	1.02131	up	TNFRSF10D	8793	0006915 // apoptotic process // inferred from electronic annotation /// 0006916 // anti-apoptosis // traceable author statement /// 0007165 // signal transduction // traceable author statement	0016020 // membrane // inferred from electronic annotation /// 0016021 // integral to membrane // inferred from electronic annotation	0004872 // receptor activity // inferred from electronic annotation /// 0004888 // transmembrane signaling receptor activity // traceable author statement /// 0045569 // TRAIL binding // inferred from electronic annotation	chr8:22993100-23021543 (-) // 89.17 // p21.3
11733872_x_at	-0.20189	-0.150422	-0.0713387	0.0713387	0.116439	0.0760975	0.082122	0.00483861	-1.17216	-0.229175	1.17216	down	LOC100652805 /// LOC100653302 /// PGK1	100652805 /// 100653302 /// 5230	0005975 // carbohydrate metabolic process // traceable author statement /// 0006006 // glucose metabolic process // traceable author statement /// 0006094 // gluconeogenesis // traceable author statement /// 0006096 // glycolysis // inferred from electronic annotation /// 0006096 // glycolysis // traceable author statement /// 0016310 // phosphorylation // inferred from sequence or structural sim…	0005737 // cytoplasm // inferred from electronic annotation /// 0005829 // cytosol // traceable author statement	0000166 // nucleotide binding // inferred from electronic annotation /// 0004618 // phosphoglycerate kinase activity // not recorded /// 0004618 // phosphoglycerate kinase activity // inferred from sequence or structural similarity /// 0004618 // phosphoglycerate kinase activity // inferred from electronic annotation /// 0004618 // phosphoglycerate kinase activity // traceable author statement //…	chrX:77359665-77382323 (+) // 82.0 // q21.1
11752991_at	-0.142258	0.0214801	-0.0214801	-0.202545	0.0679746	0.208573	0.834909	0.609343	-1.05124	-0.0720866	1.05124	down	HSP90B3P	343477	0006457 // protein folding // inferred from electronic annotation /// 0006950 // response to stress // inferred from electronic annotation		0005524 // ATP binding // inferred from electronic annotation /// 0051082 // unfolded protein binding // inferred from electronic annotation	chr1:92100567-92109335 (+) // 94.13 // p22.1
11758326_s_at	-0.0737066	-0.148113	-0.179233	0.330626	0.107032	0.0737066	0.180422	0.0245581	-1.23468	-0.304139	1.23468	down	THEM4	117145	0007173 // epidermal growth factor receptor signaling pathway // traceable author statement /// 0008286 // insulin receptor signaling pathway // traceable author statement /// 0008543 // fibroblast growth factor receptor signaling pathway // traceable author statement /// 0048011 // nerve growth factor receptor signaling pathway // traceable author statement /// 0048015 // phosphatidylinositol-me…	0005737 // cytoplasm // inferred from electronic annotation /// 0005739 // mitochondrion // inferred from electronic annotation /// 0005829 // cytosol // traceable author statement /// 0005886 // plasma membrane // traceable author statement /// 0005886 // plasma membrane // inferred from electronic annotation /// 0016020 // membrane // inferred from electronic annotation /// 0032587 // ruffle me…		chr1:151849535-151881964 (-) // 98.49 // q21.3 /// chr15:55734929-55735594 (-) // 94.86 // q21.3
11724297_a_at	-0.0125723	-0.0387912	0.0125723	-0.162683	0.0582862	0.0761027	0.988628	0.966461	-1.00243	-0.00349921	1.00243	down	BMP7	655	0001501 // skeletal system development // traceable author statement /// 0001503 // ossification // inferred from electronic annotation /// 0001654 // eye development // inferred from electronic annotation /// 0001656 // metanephros development // inferred from expression pattern /// 0001657 // ureteric bud development // inferred from sequence or structural similarity /// 0001657 // ureteric bud…	0005576 // extracellular region // inferred from electronic annotation /// 0005615 // extracellular space // inferred from direct assay /// 0005615 // extracellular space // inferred from electronic annotation	0005125 // cytokine activity // inferred from electronic annotation /// 0005515 // protein binding // inferred from physical interaction /// 0008083 // growth factor activity // inferred from electronic annotation	chr20:55743808-55841708 (-) // 89.56 // q13.31
11721212_a_at	0.0594795	-0.133308	-0.0156488	-0.154575	0.0681894	0.0156486	0.981545	0.946551	-1.00434	-0.00624697	1.00434	down	THBS4	7060	0001938 // positive regulation of endothelial cell proliferation // inferred from direct assay /// 0007155 // cell adhesion // inferred from electronic annotation /// 0007399 // nervous system development // inferred from electronic annotation /// 0016525 // negative regulation of angiogenesis // inferred from expression pattern /// 0048812 // neuron projection morphogenesis // inferred from elec…	0005576 // extracellular region // traceable author statement /// 0005576 // extracellular region // inferred from electronic annotation /// 0005578 // proteinaceous extracellular matrix // inferred from electronic annotation /// 0005604 // basement membrane // inferred from direct assay /// 0005615 // extracellular space // inferred from direct assay /// 0031594 // neuromuscular junction // infe…	0001968 // fibronectin binding // inferred from electronic annotation /// 0005178 // integrin binding // inferred from direct assay /// 0005509 // calcium ion binding // inferred from direct assay /// 0005509 // calcium ion binding // inferred from electronic annotation /// 0005518 // collagen binding // inferred from electronic annotation /// 0008083 // growth factor activity // inferred from el…	chr5:79330990-79379110 (+) // 98.43 // q14.1
11735472_a_at	-0.148369	0.0656095	0.024612	0.0757937	-0.0729661	-0.024612	0.959634	0.885284	-1.00844	-0.0121212	1.00844	down	CCDC169 /// CCDC169-SOHLH2 /// SOHLH2	100526761 /// 54937 /// 728591	0006351 // transcription, DNA-dependent // inferred from electronic annotation /// 0006355 // regulation of transcription, DNA-dependent // inferred from electronic annotation /// 0007275 // multicellular organismal development // inferred from electronic annotation /// 0007283 // spermatogenesis // inferred from electronic annotation /// 0030154 // cell differentiation // inferred from electroni…	0005634 // nucleus // inferred from electronic annotation	0003677 // DNA binding // inferred from electronic annotation	chr13:36804911-36871992 (-) // 100.0 // q13.3
11715686_s_at	0.0117416	0.116011	0.144226	-0.213009	-0.133137	-0.0117416	0.234749	0.0417459	1.15665	0.209955	1.15665	up	ARPC5	10092	0006928 // cellular component movement // traceable author statement /// 0030036 // actin cytoskeleton organization // traceable author statement /// 0030833 // regulation of actin filament polymerization // inferred from electronic annotation	0005737 // cytoplasm // inferred from electronic annotation /// 0005737 // cytoplasm // traceable author statement /// 0005856 // cytoskeleton // inferred from electronic annotation /// 0005885 // Arp2/3 protein complex // traceable author statement /// 0015629 // actin cytoskeleton // traceable author statement /// 0042995 // cell projection // inferred from electronic annotation	0003779 // actin binding // inferred from electronic annotation /// 0005200 // structural constituent of cytoskeleton // traceable author statement /// 0005515 // protein binding // inferred from physical interaction	chr1:183595327-183605076 (-) // 91.38 // q25.3
11753825_x_at	0.0989656	0.0708122	-0.0350714	-0.191073	-0.183361	0.0350714	0.422824	0.135223	1.11576	0.158023	1.11576	up	FKBP1A	2280	0000413 // protein peptidyl-prolyl isomerization // inferred from direct assay /// 0000413 // protein peptidyl-prolyl isomerization // traceable author statement /// 0000413 // protein peptidyl-prolyl isomerization // inferred from electronic annotation /// 0003007 // heart morphogenesis // inferred from sequence or structural similarity /// 0006457 // protein folding // inferred from electronic …	0005737 // cytoplasm // inferred from electronic annotation /// 0005829 // cytosol // inferred from direct assay /// 0014802 // terminal cisterna // inferred from sequence or structural similarity /// 0030424 // axon // not recorded /// 0033017 // sarcoplasmic reticulum membrane // not recorded	0003755 // peptidyl-prolyl cis-trans isomerase activity // inferred from direct assay /// 0003755 // peptidyl-prolyl cis-trans isomerase activity // inferred from electronic annotation /// 0003755 // peptidyl-prolyl cis-trans isomerase activity // traceable author statement /// 0004871 // signal transducer activity // inferred from mutant phenotype /// 0005024 // transforming growth factor beta-a…	chr6:63921461-63921788 (+) // 99.28 // q12 /// chr20:1352755-1373642 (-) // 100.0 // p13
11728376_s_at	-0.133506	0.00421906	-0.00421906	-0.266875	0.0565763	0.025995	0.960334	0.887468	1.01181	0.0169325	1.01181	up	NMU	10874	0001696 // gastric acid secretion // inferred from electronic annotation /// 0006940 // regulation of smooth muscle contraction // traceable author statement /// 0006940 // regulation of smooth muscle contraction // inferred from electronic annotation /// 0006950 // response to stress // inferred from electronic annotation /// 0007165 // signal transduction // traceable author statement /// 00071…	0005576 // extracellular region // traceable author statement /// 0005576 // extracellular region // inferred from electronic annotation /// 0043195 // terminal button // inferred from electronic annotation	0005102 // receptor binding // traceable author statement /// 0042922 // neuromedin U receptor binding // inferred from electronic annotation	chr4:56461397-56502465 (-) // 93.62 // q12
11717341_at	-0.0226402	-0.104444	-0.23281	0.245986	0.0693045	0.0226402	0.29056	0.0637869	-1.17496	-0.232608	1.17496	down	PTGFRN	5738	0034389 // lipid particle organization // inferred from electronic annotation	0005783 // endoplasmic reticulum // inferred from electronic annotation /// 0005789 // endoplasmic reticulum membrane // inferred from electronic annotation /// 0005794 // Golgi apparatus // inferred from electronic annotation /// 0016020 // membrane // inferred from electronic annotation /// 0016021 // integral to membrane // inferred from electronic annotation	0005515 // protein binding // inferred from physical interaction	chr1:117452572-117532975 (+) // 96.47 // p13.1
11759881_at	-0.144089	0.0648761	-0.0457511	-0.164526	0.167434	0.0457511	0.851191	0.639001	-1.04093	-0.0578744	1.04093	down	PPIA	5478	0000413 // protein peptidyl-prolyl isomerization // inferred from direct assay /// 0000413 // protein peptidyl-prolyl isomerization // inferred from electronic annotation /// 0002576 // platelet degranulation // traceable author statement /// 0006278 // RNA-dependent DNA replication // traceable author statement /// 0006457 // protein folding // inferred from electronic annotation /// 0006457 // …	0005576 // extracellular region // traceable author statement /// 0005634 // nucleus // inferred from direct assay /// 0005829 // cytosol // inferred from direct assay /// 0005829 // cytosol // traceable author statement	0003755 // peptidyl-prolyl cis-trans isomerase activity // inferred from direct assay /// 0003755 // peptidyl-prolyl cis-trans isomerase activity // inferred from electronic annotation /// 0005515 // protein binding // inferred from physical interaction /// 0016853 // isomerase activity // inferred from electronic annotation /// 0042277 // peptide binding // inferred from electronic annotation //…	chr11:3913430-3914122 (-) // 75.66 // p15.4
11735609_a_at	-0.117082	0.0416718	0.497221	-0.100482	0.0178869	-0.0178871	0.70632	0.405491	1.12826	0.174098	1.12826	up	FER1L5	90342		0016020 // membrane // inferred from electronic annotation /// 0016021 // integral to membrane // inferred from electronic annotation		chr2:97308573-97370624 (+) // 99.98 // q11.2
11734876_a_at	-0.0366797	-0.00787878	0.0504036	-0.236377	0.16844	0.00787878	0.95119	0.864149	1.01534	0.0219678	1.01534	up	TMEM30B	161291	0070863 // positive regulation of protein exit from endoplasmic reticulum // inferred from direct assay	0016020 // membrane // inferred from electronic annotation /// 0016021 // integral to membrane // inferred from electronic annotation	0005515 // protein binding // inferred from physical interaction	chr14:61744087-61748558 (-) // 92.78 // q23.1
11721891_at	-0.176419	-0.0156465	0.0156465	-0.232701	0.0216784	0.127067	0.931075	0.813359	-1.02159	-0.0308214	1.02159	down	LPHN1	22859	0007165 // signal transduction // inferred from electronic annotation /// 0007166 // cell surface receptor signaling pathway // inferred from electronic annotation /// 0007186 // G-protein coupled receptor signaling pathway // traceable author statement /// 0007186 // G-protein coupled receptor signaling pathway // inferred from electronic annotation /// 0007218 // neuropeptide signaling pathway …	0005886 // plasma membrane // inferred from electronic annotation /// 0014069 // postsynaptic density // inferred from electronic annotation /// 0016020 // membrane // inferred from electronic annotation /// 0016021 // integral to membrane // inferred from electronic annotation /// 0016021 // integral to membrane // traceable author statement	0004871 // signal transducer activity // inferred from electronic annotation /// 0004872 // receptor activity // inferred from electronic annotation /// 0004888 // transmembrane signaling receptor activity // inferred from electronic annotation /// 0004930 // G-protein coupled receptor activity // inferred from electronic annotation /// 0004930 // G-protein coupled receptor activity // traceable …	chr19:14258548-14316999 (-) // 97.96 // p13.12
11731997_at	-0.350438	0.013113	-0.0154982	0.245736	-0.013113	0.16846	0.440349	0.146355	-1.19028	-0.251302	1.19028	down	TRIM58	25893		0005622 // intracellular // inferred from electronic annotation	0008270 // zinc ion binding // inferred from electronic annotation /// 0046872 // metal ion binding // inferred from electronic annotation	chr1:248020471-248042611 (+) // 61.22 // q44
11725741_x_at	-0.0703373	0.0594416	-0.0565944	-0.522215	0.0565944	0.0888476	0.850469	0.637882	1.07407	0.103094	1.07407	up	SMPDL3B	27293	0006685 // sphingomyelin catabolic process // inferred from electronic annotation /// 0008152 // metabolic process // inferred from electronic annotation	0005576 // extracellular region // inferred from electronic annotation /// 0005615 // extracellular space // inferred from electronic annotation	0004767 // sphingomyelin phosphodiesterase activity // inferred from electronic annotation /// 0016787 // hydrolase activity // inferred from electronic annotation /// 0016798 // hydrolase activity, acting on glycosyl bonds // inferred from electronic annotation	chr1:28261466-28285663 (+) // 94.1 // p35.3
11751294_a_at	-0.0236244	0.192518	0.311069	-0.129532	-0.0405674	0.0236244	0.40564	0.124209	1.15574	0.208813	1.15574	up	ST6GALNAC5	81849	0006486 // protein glycosylation // inferred from electronic annotation /// 0006688 // glycosphingolipid biosynthetic process // inferred from sequence or structural similarity /// 0006688 // glycosphingolipid biosynthetic process // inferred from electronic annotation /// 0009312 // oligosaccharide biosynthetic process // inferred from sequence or structural similarity /// 0009312 // oligosaccha…	0000139 // Golgi membrane // inferred from electronic annotation /// 0005794 // Golgi apparatus // inferred from electronic annotation /// 0016020 // membrane // inferred from electronic annotation /// 0016021 // integral to membrane // inferred from electronic annotation /// 0030173 // integral to Golgi membrane // inferred from electronic annotation	0001665 // alpha-N-acetylgalactosaminide alpha-2,6-sialyltransferase activity // inferred from sequence or structural similarity /// 0001665 // alpha-N-acetylgalactosaminide alpha-2,6-sialyltransferase activity // inferred from electronic annotation /// 0008373 // sialyltransferase activity // inferred from sequence or structural similarity /// 0008373 // sialyltransferase activity // inferred fr…	chr1:77333170-77529522 (+) // 81.07 // p31.1
11717275_s_at	0.20345	-0.00517654	0.00517654	0.316738	-0.0439396	-0.142406	0.959026	0.882914	1.01702	0.0243524	1.01702	up	COL5A1	1289	0001568 // blood vessel development // inferred from electronic annotation /// 0003007 // heart morphogenesis // inferred from electronic annotation /// 0007155 // cell adhesion // inferred from mutant phenotype /// 0007411 // axon guidance // traceable author statement /// 0016477 // cell migration // inferred from mutant phenotype /// 0030199 // collagen fibril organization // inferred from mut…	0005576 // extracellular region // traceable author statement /// 0005576 // extracellular region // inferred from electronic annotation /// 0005578 // proteinaceous extracellular matrix // inferred from electronic annotation /// 0005581 // collagen // inferred from electronic annotation /// 0005588 // collagen type V // inferred from mutant phenotype /// 0005588 // collagen type V // traceable a…	0005178 // integrin binding // non-traceable author statement /// 0005201 // extracellular matrix structural constituent // inferred from electronic annotation /// 0008201 // heparin binding // inferred from direct assay /// 0008201 // heparin binding // inferred from electronic annotation /// 0043394 // proteoglycan binding // inferred from physical interaction /// 0048407 // platelet-derived gr…	chr9:137533565-137736689 (+) // 98.38 // q34.3
11739947_a_at	0.164612	-0.0665421	-0.140928	-0.0489459	0.0489459	0.113837	0.85177	0.64016	-1.03687	-0.0522317	1.03687	down	PFKFB2	5208	0005975 // carbohydrate metabolic process // traceable author statement /// 0006000 // fructose metabolic process // traceable author statement /// 0006000 // fructose metabolic process // inferred from electronic annotation /// 0006003 // fructose 2,6-bisphosphate metabolic process // inferred from electronic annotation /// 0006006 // glucose metabolic process // traceable author statement /// 0…	0005737 // cytoplasm // inferred from electronic annotation /// 0005829 // cytosol // traceable author statement	0000166 // nucleotide binding // inferred from electronic annotation /// 0003824 // catalytic activity // inferred from electronic annotation /// 0003873 // 6-phosphofructo-2-kinase activity // inferred from direct assay /// 0003873 // 6-phosphofructo-2-kinase activity // inferred from electronic annotation /// 0003873 // 6-phosphofructo-2-kinase activity // traceable author statement /// 0004331…	chr1:207226592-207254369 (+) // 99.21 // q32.2
11752129_a_at	0.0546284	0.0671177	0.0406036	-0.0406036	-0.234948	-0.158508	0.18246	0.0252336	1.14775	0.198803	1.14775	up	BIVM-ERCC5 /// ERCC5	100533467 /// 2073	0000718 // nucleotide-excision repair, DNA damage removal // traceable author statement /// 0006281 // DNA repair // traceable author statement /// 0006281 // DNA repair // inferred from electronic annotation /// 0006283 // transcription-coupled nucleotide-excision repair // inferred from mutant phenotype /// 0006283 // transcription-coupled nucleotide-excision repair // traceable author statemen…	0005634 // nucleus // inferred from direct assay /// 0005634 // nucleus // inferred from electronic annotation /// 0005654 // nucleoplasm // traceable author statement /// 0005675 // holo TFIIH complex // inferred from direct assay /// 0016591 // DNA-directed RNA polymerase II, holoenzyme // inferred from direct assay	0000405 // bubble DNA binding // inferred from direct assay /// 0003677 // DNA binding // inferred from electronic annotation /// 0003690 // double-stranded DNA binding // inferred from direct assay /// 0003697 // single-stranded DNA binding // inferred from direct assay /// 0003697 // single-stranded DNA binding // inferred from electronic annotation /// 0003824 // catalytic activity // inferred…	chr13:103498396-103524611 (+) // 97.64 // q33.1
11717129_s_at	-0.0507336	0.0147209	0.0852394	0.118999	-0.0147209	-0.126848	0.91795	0.782827	1.01673	0.0239321	1.01673	up	SAR1A	56681	0006184 // GTP catabolic process // non-traceable author statement /// 0006810 // transport // inferred from electronic annotation /// 0006886 // intracellular protein transport // inferred from electronic annotation /// 0006888 // ER to Golgi vesicle-mediated transport // non-traceable author statement /// 0015031 // protein transport // inferred from electronic annotation /// 0016192 // vesicle…	0005622 // intracellular // inferred from electronic annotation /// 0005737 // cytoplasm // non-traceable author statement /// 0005783 // endoplasmic reticulum // inferred from direct assay /// 0005783 // endoplasmic reticulum // inferred from electronic annotation /// 0005794 // Golgi apparatus // inferred from electronic annotation /// 0016529 // sarcoplasmic reticulum // inferred from electron…	0000166 // nucleotide binding // inferred from electronic annotation /// 0003924 // GTPase activity // non-traceable author statement /// 0005525 // GTP binding // inferred from electronic annotation	chr10:71909325-71930279 (-) // 84.52 // q22.1
11740589_s_at	-0.108625	0.00680351	0.00450993	-0.0244808	-0.00450993	0.0116072	0.794051	0.537003	-1.01864	-0.0266428	1.01864	down	RYK	6259	0006468 // protein phosphorylation // inferred from direct assay /// 0006468 // protein phosphorylation // inferred from electronic annotation /// 0007165 // signal transduction // traceable author statement /// 0007409 // axonogenesis // inferred from electronic annotation /// 0007411 // axon guidance // inferred from sequence or structural similarity /// 0007411 // axon guidance // inferred fro…	0005624 // membrane fraction // inferred from electronic annotation /// 0005634 // nucleus // inferred from sequence or structural similarity /// 0005634 // nucleus // inferred from electronic annotation /// 0005737 // cytoplasm // inferred from sequence or structural similarity /// 0005737 // cytoplasm // inferred from electronic annotation /// 0005886 // plasma membrane // inferred from electro…	0000166 // nucleotide binding // inferred from electronic annotation /// 0004672 // protein kinase activity // inferred from electronic annotation /// 0004713 // protein tyrosine kinase activity // inferred from direct assay /// 0004713 // protein tyrosine kinase activity // inferred from electronic annotation /// 0004714 // transmembrane receptor protein tyrosine kinase activity // inferred from…	chr3:133875977-133969586 (-) // 92.38 // q22.2
11715690_x_at	0.176951	-0.109974	-0.131667	0.16074	0.0218391	-0.0218391	0.798725	0.544708	-1.05347	-0.0751432	1.05347	down	CD164	8763	0006955 // immune response // traceable author statement /// 0007155 // cell adhesion // inferred from direct assay /// 0007155 // cell adhesion // inferred from electronic annotation /// 0007155 // cell adhesion // traceable author statement /// 0007157 // heterophilic cell-cell adhesion // inferred from direct assay /// 0007162 // negative regulation of cell adhesion // non-traceable author sta…	0005576 // extracellular region // inferred from electronic annotation /// 0005764 // lysosome // inferred from direct assay /// 0005764 // lysosome // inferred from electronic annotation /// 0005765 // lysosomal membrane // inferred from electronic annotation /// 0005768 // endosome // inferred from direct assay /// 0005768 // endosome // inferred from electronic annotation /// 0005886 // plasma…	0005515 // protein binding // inferred from physical interaction	chr6:109687716-109703978 (-) // 97.26 // q21
11741555_s_at	-0.189081	-0.0881901	-0.0482321	0.153498	0.0550909	0.0482321	0.173886	0.0228247	-1.14402	-0.194108	1.14402	down	LIPA /// LOC100507575	100507575 /// 3988	0000902 // cell morphogenesis // inferred from electronic annotation /// 0001816 // cytokine production // inferred from electronic annotation /// 0006629 // lipid metabolic process // inferred from electronic annotation /// 0006631 // fatty acid metabolic process // inferred from electronic annotation /// 0006954 // inflammatory response // inferred from electronic annotation /// 0008283 // cell…	0005764 // lysosome // inferred from electronic annotation /// 0005764 // lysosome // traceable author statement	0004771 // sterol esterase activity // inferred from direct assay /// 0004771 // sterol esterase activity // inferred from electronic annotation /// 0016298 // lipase activity // inferred from direct assay /// 0016298 // lipase activity // inferred from electronic annotation /// 0016787 // hydrolase activity // inferred from electronic annotation /// 0016788 // hydrolase activity, acting on ester…	chr10:90973327-91011660 (-) // 97.23 // q23.31
11758631_s_at	0.066431	0.0313365	0.25455	-0.256009	-0.142079	-0.0313365	0.260886	0.0516205	1.19796	0.260581	1.19796	up	FOXO4	4303	0000080 // G1 phase of mitotic cell cycle // inferred from direct assay /// 0006351 // transcription, DNA-dependent // inferred from electronic annotation /// 0006355 // regulation of transcription, DNA-dependent // inferred from direct assay /// 0006355 // regulation of transcription, DNA-dependent // inferred from electronic annotation /// 0006366 // transcription from RNA polymerase II promote…	0005634 // nucleus // inferred from direct assay /// 0005634 // nucleus // inferred from electronic annotation /// 0005654 // nucleoplasm // traceable author statement /// 0005667 // transcription factor complex // not recorded /// 0005737 // cytoplasm // inferred from direct assay /// 0005737 // cytoplasm // inferred from electronic annotation /// 0005829 // cytosol // inferred from direct assay…	0003677 // DNA binding // inferred from direct assay /// 0003677 // DNA binding // inferred from electronic annotation /// 0003690 // double-stranded DNA binding // not recorded /// 0003700 // sequence-specific DNA binding transcription factor activity // inferred from direct assay /// 0003700 // sequence-specific DNA binding transcription factor activity // inferred from electronic annotation //…	chrX:70321367-70323384 (+) // 98.84 // q13.1
11744193_x_at	0.107896	0.0638886	0.109616	-0.186237	-0.0638886	-0.0957747	0.092329	0.00615835	1.15597	0.2091	1.15597	up	SUMO1	7341	0006281 // DNA repair // traceable author statement /// 0006355 // regulation of transcription, DNA-dependent // inferred from electronic annotation /// 0016925 // protein sumoylation // inferred from direct assay /// 0016925 // protein sumoylation // inferred from electronic annotation /// 0019221 // cytokine-mediated signaling pathway // traceable author statement /// 0031334 // positive regula…	0005634 // nucleus // inferred from direct assay /// 0005634 // nucleus // inferred from electronic annotation /// 0005634 // nucleus // traceable author statement /// 0005643 // nuclear pore // traceable author statement /// 0005654 // nucleoplasm // traceable author statement /// 0005737 // cytoplasm // inferred from electronic annotation /// 0016020 // membrane // inferred from electronic anno…	0005515 // protein binding // inferred from physical interaction /// 0008134 // transcription factor binding // inferred from electronic annotation /// 0019789 // SUMO ligase activity // inferred from electronic annotation /// 0031625 // ubiquitin protein ligase binding // inferred from physical interaction	chr2:203070904-203103322 (-) // 91.91 // q33.1
11761061_at	0.0170593	0.162068	-0.0170593	-0.149161	-0.101735	0.0719633	0.580245	0.260474	1.08197	0.113667	1.08197	up	UQCRC1	7384	0006119 // oxidative phosphorylation // traceable author statement /// 0006122 // mitochondrial electron transport, ubiquinol to cytochrome c // inferred from electronic annotation /// 0006508 // proteolysis // inferred from electronic annotation /// 0009060 // aerobic respiration // traceable author statement /// 0014823 // response to activity // inferred from electronic annotation /// 0022900 …	0005739 // mitochondrion // inferred from direct assay /// 0005739 // mitochondrion // inferred from electronic annotation /// 0005743 // mitochondrial inner membrane // traceable author statement /// 0005743 // mitochondrial inner membrane // inferred from electronic annotation /// 0005746 // mitochondrial respiratory chain // traceable author statement /// 0005750 // mitochondrial respiratory c…	0003824 // catalytic activity // inferred from electronic annotation /// 0004222 // metalloendopeptidase activity // inferred from electronic annotation /// 0008121 // ubiquinol-cytochrome-c reductase activity // traceable author statement /// 0008270 // zinc ion binding // inferred from electronic annotation /// 0032403 // protein complex binding // inferred from electronic annotation /// 004687…	chr3:48641403-48647069 (-) // 99.38 // p21.31
11751683_a_at	0.0510955	0.0909257	0.101443	-0.0510955	-0.061347	-0.15805	0.117169	0.010143	1.12609	0.171319	1.12609	up	RAB11A	8766	0000910 // cytokinesis // inferred from mutant phenotype /// 0006184 // GTP catabolic process // inferred from direct assay /// 0006810 // transport // inferred from electronic annotation /// 0006833 // water transport // traceable author statement /// 0007049 // cell cycle // inferred from electronic annotation /// 0007264 // small GTPase mediated signal transduction // inferred from electronic …	0005739 // mitochondrion // inferred from electronic annotation /// 0005768 // endosome // inferred from electronic annotation /// 0005802 // trans-Golgi network // inferred from direct assay /// 0005886 // plasma membrane // inferred from electronic annotation /// 0016020 // membrane // inferred from electronic annotation /// 0030133 // transport vesicle // inferred from electronic annotation //…	0000166 // nucleotide binding // inferred from electronic annotation /// 0003924 // GTPase activity // inferred from direct assay /// 0005515 // protein binding // inferred from physical interaction /// 0005525 // GTP binding // inferred from electronic annotation /// 0019905 // syntaxin binding // non-traceable author statement	chr15:66161793-66180585 (+) // 99.8 // q22.31
11738815_at	0.156755	0.0336256	-0.188122	-0.0336256	0.0426564	-0.219101	0.834113	0.608043	1.05028	0.0707763	1.05028	up	EGFR	1956	0000165 // MAPK cascade // non-traceable author statement /// 0000186 // activation of MAPKK activity // non-traceable author statement /// 0000902 // cell morphogenesis // inferred from electronic annotation /// 0001503 // ossification // non-traceable author statement /// 0001892 // embryonic placenta development // inferred from electronic annotation /// 0001942 // hair follicle development //…	0000139 // Golgi membrane // inferred from electronic annotation /// 0005576 // extracellular region // inferred from electronic annotation /// 0005615 // extracellular space // non-traceable author statement /// 0005622 // intracellular // inferred from electronic annotation /// 0005634 // nucleus // inferred from direct assay /// 0005634 // nucleus // inferred from electronic annotation /// 000…	0000166 // nucleotide binding // inferred from electronic annotation /// 0003690 // double-stranded DNA binding // non-traceable author statement /// 0004672 // protein kinase activity // inferred from electronic annotation /// 0004709 // MAP kinase kinase kinase activity // non-traceable author statement /// 0004713 // protein tyrosine kinase activity // inferred from direct assay /// 0004713 //…	chr7:55086724-55238738 (+) // 96.65 // p11.2
11753382_a_at	-0.210416	0.0107298	-0.249178	-0.000968456	0.000968456	0.172393	0.373699	0.105311	-1.15435	-0.207086	1.15435	down	ZC4H2	55906			0046872 // metal ion binding // inferred from electronic annotation	chrX:64137300-64196330 (-) // 100.0 // q11.2
11732621_a_at	-0.00156879	0.00156879	-0.0722599	-0.159592	0.0633006	0.136031	0.884768	0.706084	-1.02622	-0.0373333	1.02622	down	CRB3	92359	0034329 // cell junction assembly // traceable author statement /// 0045216 // cell-cell junction organization // traceable author statement /// 0070830 // tight junction assembly // traceable author statement /// 0072659 // protein localization in plasma membrane // inferred from direct assay	0005886 // plasma membrane // traceable author statement /// 0005886 // plasma membrane // inferred from electronic annotation /// 0005923 // tight junction // inferred from electronic annotation /// 0016020 // membrane // inferred from electronic annotation /// 0016021 // integral to membrane // inferred from electronic annotation /// 0016324 // apical plasma membrane // inferred from electronic…	0017124 // SH3 domain binding // inferred from physical interaction /// 0019904 // protein domain specific binding // inferred from physical interaction	chr19:6464248-6467228 (+) // 96.64 // p13.3
11726910_x_at	-0.0112982	-0.172404	-0.192612	0.0975971	0.0112982	0.0219107	0.272216	0.0562122	-1.12431	-0.16904	1.12431	down	MRI1	84245	0000096 // sulfur amino acid metabolic process // traceable author statement /// 0006595 // polyamine metabolic process // traceable author statement /// 0008652 // cellular amino acid biosynthetic process // inferred from electronic annotation /// 0009086 // methionine biosynthetic process // inferred from electronic annotation /// 0019509 // L-methionine salvage from methylthioadenosine // not …	0005634 // nucleus // inferred from electronic annotation /// 0005737 // cytoplasm // not recorded /// 0005737 // cytoplasm // inferred from electronic annotation /// 0005829 // cytosol // traceable author statement /// 0042995 // cell projection // inferred from electronic annotation	0016853 // isomerase activity // inferred from electronic annotation /// 0042802 // identical protein binding // inferred from physical interaction /// 0046523 // S-methyl-5-thioribose-1-phosphate isomerase activity // not recorded /// 0046523 // S-methyl-5-thioribose-1-phosphate isomerase activity // inferred from electronic annotation	chr19:13875361-13885095 (+) // 38.97 // p13.2
11729067_a_at	-0.516412	0.0072732	0.0387883	-0.0072732	-0.0397306	0.289484	0.635562	0.317646	-1.17904	-0.23761	1.17904	down	PM20D1	148811	0006508 // proteolysis // inferred from electronic annotation /// 0008152 // metabolic process // inferred from electronic annotation	0005576 // extracellular region // inferred from electronic annotation	0008233 // peptidase activity // inferred from electronic annotation /// 0016787 // hydrolase activity // inferred from electronic annotation /// 0046872 // metal ion binding // inferred from electronic annotation	chr1:205797153-205819270 (-) // 94.85 // q32.1
11735923_x_at	-0.135825	0.00243568	-0.00243568	-0.207419	0.250917	0.46494	0.664792	0.350653	-1.16051	-0.214754	1.16051	down	AMELY	266	0007275 // multicellular organismal development // inferred from electronic annotation /// 0031214 // biomineral tissue development // inferred from electronic annotation	0005576 // extracellular region // inferred from electronic annotation /// 0005578 // proteinaceous extracellular matrix // inferred from electronic annotation /// 0044420 // extracellular matrix part // inferred by curator	0030345 // structural constituent of tooth enamel // inferred from direct assay	chrY:6733958-6742068 (-) // 100.0 // p11.2
11715838_a_at	-0.240251	-0.0799265	-0.0975809	0.106159	0.0799265	0.132752	0.114948	0.00978554	-1.18553	-0.245532	1.18553	down	NEU1	4758	0006665 // sphingolipid metabolic process // traceable author statement /// 0006687 // glycosphingolipid metabolic process // traceable author statement /// 0008152 // metabolic process // inferred from electronic annotation /// 0044281 // small molecule metabolic process // traceable author statement	0005764 // lysosome // traceable author statement /// 0005764 // lysosome // inferred from electronic annotation /// 0005765 // lysosomal membrane // inferred from electronic annotation /// 0005886 // plasma membrane // inferred from electronic annotation /// 0016020 // membrane // inferred from electronic annotation /// 0016023 // cytoplasmic membrane-bounded vesicle // inferred from electronic …	0004308 // exo-alpha-sialidase activity // traceable author statement /// 0004308 // exo-alpha-sialidase activity // inferred from electronic annotation /// 0016787 // hydrolase activity // inferred from electronic annotation /// 0016798 // hydrolase activity, acting on glycosyl bonds // inferred from electronic annotation /// 0052794 // exo-alpha-(2->3)-sialidase activity // inferred from electr…	chr6:31826829-31830709 (-) // 98.05 // p21.33
11724977_a_at	0.00850725	0.0461087	-0.0714083	-0.00850725	-0.0157685	0.15873	0.766068	0.49181	-1.03556	-0.0504155	1.03556	down	ITGB4	3691	0007154 // cell communication // inferred from electronic annotation /// 0007155 // cell adhesion // non-traceable author statement /// 0007155 // cell adhesion // inferred from electronic annotation /// 0007160 // cell-matrix adhesion // inferred from electronic annotation /// 0007229 // integrin-mediated signaling pathway // inferred from electronic annotation /// 0007275 // multicellular organ…	0005604 // basement membrane // inferred from electronic annotation /// 0005886 // plasma membrane // inferred from direct assay /// 0005886 // plasma membrane // traceable author statement /// 0008305 // integrin complex // inferred from electronic annotation /// 0008305 // integrin complex // traceable author statement /// 0009925 // basal plasma membrane // inferred from electronic annotation …	0004872 // receptor activity // inferred from electronic annotation /// 0005102 // receptor binding // inferred from electronic annotation /// 0005515 // protein binding // inferred from physical interaction	chr17:73720775-73753899 (+) // 97.34 // q25.1
11727630_s_at	0.0268908	0.0146713	-0.0146713	-0.111536	0.0544085	-0.0544085	0.709508	0.410111	1.0325	0.0461423	1.0325	up	APBA2	321	0001701 // in utero embryonic development // inferred from electronic annotation /// 0006810 // transport // inferred from electronic annotation /// 0007399 // nervous system development // traceable author statement /// 0007626 // locomotory behavior // inferred from electronic annotation /// 0015031 // protein transport // inferred from electronic annotation /// 0035264 // multicellular organis…	0005886 // plasma membrane // inferred from electronic annotation	0001540 // beta-amyloid binding // inferred from electronic annotation /// 0005515 // protein binding // inferred from physical interaction	chr15:29131174-29410518 (+) // 97.63 // q13.1
11721492_a_at	-0.0540149	0.230299	0.0061295	-0.0906095	0.103913	-0.00612927	0.831686	0.601703	1.04132	0.0584133	1.04132	up	ANKRD7	56311	0008584 // male gonad development // traceable author statement			chr7:117864158-117882761 (+) // 77.6 // q31.31
11745824_x_at	-0.306311	-0.127086	-0.00533962	0.00614262	0.0202131	0.00533962	0.4424	0.147736	-1.11482	-0.156811	1.11482	down	ACAA1	30	0000038 // very long-chain fatty acid metabolic process // inferred from mutant phenotype /// 0006629 // lipid metabolic process // inferred from electronic annotation /// 0006631 // fatty acid metabolic process // inferred from electronic annotation /// 0006635 // fatty acid beta-oxidation // inferred from mutant phenotype /// 0008152 // metabolic process // inferred from electronic annotation /…	0005777 // peroxisome // inferred from direct assay /// 0005777 // peroxisome // inferred from electronic annotation /// 0005782 // peroxisomal matrix // traceable author statement /// 0043231 // intracellular membrane-bounded organelle // inferred from direct assay	0003824 // catalytic activity // inferred from electronic annotation /// 0003988 // acetyl-CoA C-acyltransferase activity // inferred from electronic annotation /// 0005515 // protein binding // inferred from physical interaction /// 0016401 // palmitoyl-CoA oxidase activity // inferred from mutant phenotype /// 0016740 // transferase activity // inferred from electronic annotation /// 0016746 //…	chr3:38164206-38178628 (-) // 96.78 // p22.2
11753172_a_at	-0.346144	-0.00836229	0.105183	-0.0810618	0.00836229	0.100182	0.807758	0.559895	-1.06605	-0.0922686	1.06605	down	GRB7	2886	0007165 // signal transduction // inferred from electronic annotation /// 0007173 // epidermal growth factor receptor signaling pathway // traceable author statement /// 0007596 // blood coagulation // traceable author statement /// 0017148 // negative regulation of translation // inferred from sequence or structural similarity /// 0017148 // negative regulation of translation // inferred from el…	0005737 // cytoplasm // inferred from electronic annotation /// 0005829 // cytosol // inferred from direct assay /// 0005829 // cytosol // traceable author statement /// 0005886 // plasma membrane // inferred from electronic annotation /// 0005925 // focal adhesion // inferred from direct assay /// 0005925 // focal adhesion // inferred from electronic annotation /// 0010494 // cytoplasmic stress …	0003723 // RNA binding // inferred from electronic annotation /// 0004872 // receptor activity // inferred from electronic annotation /// 0005070 // SH3/SH2 adaptor activity // traceable author statement /// 0005515 // protein binding // inferred from physical interaction /// 0005543 // phospholipid binding // inferred from electronic annotation /// 0008289 // lipid binding // inferred from elect…	chr17:37894558-37900857 (+) // 99.74 // q12
11760649_a_at	0.0865407	0.320999	0.175488	-0.305069	-0.0865407	-0.099432	0.170282	0.0219903	1.28167	0.358023	1.28167	up	MKNK1	8569	0006417 // regulation of translation // inferred from electronic annotation /// 0006468 // protein phosphorylation // inferred from direct assay /// 0006468 // protein phosphorylation // inferred from electronic annotation /// 0007243 // intracellular protein kinase cascade // inferred from direct assay /// 0008543 // fibroblast growth factor receptor signaling pathway // traceable author stateme…	0005634 // nucleus // inferred from electronic annotation /// 0005737 // cytoplasm // inferred from electronic annotation /// 0005829 // cytosol // traceable author statement	0000166 // nucleotide binding // inferred from electronic annotation /// 0004672 // protein kinase activity // inferred from electronic annotation /// 0004674 // protein serine/threonine kinase activity // inferred from direct assay /// 0004674 // protein serine/threonine kinase activity // inferred from electronic annotation /// 0005515 // protein binding // inferred from physical interaction //…	chr1:47023089-47082515 (-) // 99.93 // p33
11738270_a_at	-0.0385137	-0.0841756	0.0393052	0.0385137	-0.0486803	0.248173	0.640846	0.323323	-1.07708	-0.10713	1.07708	down	SERP2	387923	0006810 // transport // inferred from electronic annotation /// 0015031 // protein transport // inferred from electronic annotation	0005783 // endoplasmic reticulum // inferred from electronic annotation /// 0005789 // endoplasmic reticulum membrane // inferred from electronic annotation /// 0016020 // membrane // inferred from electronic annotation /// 0016021 // integral to membrane // inferred from electronic annotation		chr13:44947886-44971849 (+) // 91.7 // q14.11
11735541_at	-0.128355	0.083287	-0.0484278	0.0932624	-0.100323	0.0484278	0.843649	0.625	-1.03165	-0.044954	1.03165	down	CCDC122	160857				chr13:44410490-44454599 (-) // 80.6 // q14.11
11745604_x_at	0.0618157	-0.0314536	-0.174807	0.0687904	-0.0688162	0.0314531	0.774899	0.505044	-1.04147	-0.058624	1.04147	down	NFKBIB	4793	0002224 // toll-like receptor signaling pathway // traceable author statement /// 0002755 // MyD88-dependent toll-like receptor signaling pathway // traceable author statement /// 0002756 // MyD88-independent toll-like receptor signaling pathway // traceable author statement /// 0006351 // transcription, DNA-dependent // traceable author statement /// 0007165 // signal transduction // traceable a…	0005634 // nucleus // inferred from electronic annotation /// 0005737 // cytoplasm // inferred from electronic annotation /// 0005829 // cytosol // traceable author statement /// 0005829 // cytosol // inferred from electronic annotation	0003713 // transcription coactivator activity // traceable author statement /// 0004871 // signal transducer activity // traceable author statement /// 0005515 // protein binding // inferred from physical interaction	chr19:39390672-39399458 (+) // 96.25 // q13.2
11754940_s_at	0.118092	0.0416822	0.160995	-0.0416822	-0.0891771	-0.228065	0.186731	0.0263567	1.17005	0.226564	1.17005	up	TSN	7247	0006310 // DNA recombination // traceable author statement /// 0090305 // nucleic acid phosphodiester bond hydrolysis // inferred from electronic annotation	0005634 // nucleus // inferred from electronic annotation /// 0005634 // nucleus // traceable author statement /// 0005737 // cytoplasm // inferred from electronic annotation	0003677 // DNA binding // traceable author statement /// 0003677 // DNA binding // inferred from electronic annotation /// 0003723 // RNA binding // inferred from electronic annotation /// 0003729 // mRNA binding // inferred from electronic annotation /// 0004518 // nuclease activity // inferred from electronic annotation /// 0004519 // endonuclease activity // inferred from electronic annotation…	chr2:122523605-122524869 (+) // 82.15 // q14.3
11734199_a_at	-0.370548	-0.00134969	0.00134945	-0.159463	0.146952	0.317877	0.613423	0.293392	-1.16902	-0.225305	1.16902	down	ZNF844	284391	0006351 // transcription, DNA-dependent // inferred from electronic annotation /// 0006355 // regulation of transcription, DNA-dependent // inferred from electronic annotation	0005622 // intracellular // inferred from electronic annotation /// 0005634 // nucleus // inferred from electronic annotation	0003676 // nucleic acid binding // inferred from electronic annotation /// 0003677 // DNA binding // inferred from electronic annotation /// 0008270 // zinc ion binding // inferred from electronic annotation /// 0046872 // metal ion binding // inferred from electronic annotation	chr19:12175527-12191178 (+) // 67.75 // p13.2
11721375_a_at	-0.0554376	0.158932	-0.000275135	-0.22055	0.000275135	0.103698	0.807529	0.559404	1.0521	0.0732654	1.0521	up	BCL2	596	0000082 // G1/S transition of mitotic cell cycle // inferred from electronic annotation /// 0000209 // protein polyubiquitination // inferred from direct assay /// 0000902 // cell morphogenesis // inferred from electronic annotation /// 0001101 // response to acid // inferred from electronic annotation /// 0001503 // ossification // inferred from electronic annotation /// 0001541 // ovarian folli…	0005622 // intracellular // inferred from electronic annotation /// 0005624 // membrane fraction // inferred from electronic annotation /// 0005634 // nucleus // inferred from direct assay /// 0005634 // nucleus // inferred from electronic annotation /// 0005737 // cytoplasm // inferred from direct assay /// 0005737 // cytoplasm // inferred from electronic annotation /// 0005739 // mitochondrion …	0002020 // protease binding // inferred from direct assay /// 0005515 // protein binding // inferred from physical interaction /// 0008134 // transcription factor binding // inferred from electronic annotation /// 0015267 // channel activity // inferred from direct assay /// 0019903 // protein phosphatase binding // inferred from electronic annotation /// 0031625 // ubiquitin protein ligase bindi…	chr18:60790581-60987019 (-) // 96.73 // q21.33
11715890_x_at	0.0895271	-0.0862827	-0.134125	0.291906	0.0771942	-0.0771942	0.645716	0.328671	-1.10261	-0.140929	1.10261	down	ATP5I	521	0006200 // ATP catabolic process // inferred from direct assay /// 0006754 // ATP biosynthetic process // inferred from electronic annotation /// 0006810 // transport // inferred from electronic annotation /// 0006811 // ion transport // inferred from electronic annotation /// 0015986 // ATP synthesis coupled proton transport // inferred from electronic annotation /// 0015992 // proton transport …	0000276 // mitochondrial proton-transporting ATP synthase complex, coupling factor F(o) // inferred from electronic annotation /// 0005739 // mitochondrion // inferred by curator /// 0005739 // mitochondrion // inferred from direct assay /// 0005739 // mitochondrion // inferred from electronic annotation /// 0005743 // mitochondrial inner membrane // traceable author statement /// 0005743 // mito…	0015078 // hydrogen ion transmembrane transporter activity // inferred from electronic annotation /// 0016887 // ATPase activity // inferred from direct assay /// 0022857 // transmembrane transporter activity // inferred by curator	chr4:666224-668127 (-) // 69.88 // p16.3
11741639_a_at	-0.0461397	0.109996	0.11496	0.0461397	-0.051775	-0.0784526	0.568537	0.249206	1.06263	0.0876346	1.06263	up	DIO2	1734	0001514 // selenocysteine incorporation // non-traceable author statement /// 0006590 // thyroid hormone generation // traceable author statement /// 0006590 // thyroid hormone generation // inferred from electronic annotation /// 0009409 // response to cold // inferred from electronic annotation /// 0032496 // response to lipopolysaccharide // inferred from electronic annotation /// 0034641 // c…	0005886 // plasma membrane // traceable author statement /// 0016020 // membrane // inferred by curator /// 0016020 // membrane // inferred from electronic annotation /// 0016021 // integral to membrane // inferred from electronic annotation	0004800 // thyroxine 5'-deiodinase activity // inferred from direct assay /// 0004800 // thyroxine 5'-deiodinase activity // traceable author statement /// 0004800 // thyroxine 5'-deiodinase activity // inferred from electronic annotation /// 0008430 // selenium binding // inferred by curator /// 0008430 // selenium binding // traceable author statement /// 0016491 // oxidoreductase activity // i…	chr14:80663869-80677843 (-) // 97.08 // q31.1
11737705_s_at	-0.0326078	0.0530994	-0.0244205	-0.0326078	0.0244205	0.107597	0.784667	0.520972	-1.02416	-0.0344462	1.02416	down	LOC441956	441956				chr21:15051592-15053459 (-) // 94.97 // q11.2
11745173_a_at	0.0267086	-0.0126514	0.00785255	-0.00785255	0.14211	-0.0254202	0.842416	0.622243	-1.02029	-0.0289758	1.02029	down	ATF6	22926	0006351 // transcription, DNA-dependent // inferred from electronic annotation /// 0006355 // regulation of transcription, DNA-dependent // inferred from electronic annotation /// 0006357 // regulation of transcription from RNA polymerase II promoter // traceable author statement /// 0006457 // protein folding // traceable author statement /// 0006950 // response to stress // traceable author sta…	0000139 // Golgi membrane // traceable author statement /// 0005634 // nucleus // traceable author statement /// 0005634 // nucleus // inferred from electronic annotation /// 0005635 // nuclear envelope // traceable author statement /// 0005654 // nucleoplasm // traceable author statement /// 0005783 // endoplasmic reticulum // inferred from electronic annotation /// 0005789 // endoplasmic reticu…	0003677 // DNA binding // inferred from electronic annotation /// 0003700 // sequence-specific DNA binding transcription factor activity // inferred from electronic annotation /// 0003700 // sequence-specific DNA binding transcription factor activity // traceable author statement /// 0003713 // transcription coactivator activity // traceable author statement /// 0005515 // protein binding // infe…	chr1:161736044-161835750 (+) // 76.51 // q23.3
11743650_s_at	-0.0157776	-0.0658913	-0.0328188	0.163252	0.0758095	0.0157776	0.264582	0.0530289	-1.08908	-0.123109	1.08908	down	DEK	7913	0006357 // regulation of transcription from RNA polymerase II promoter // traceable author statement /// 0006366 // transcription from RNA polymerase II promoter // traceable author statement /// 0007165 // signal transduction // traceable author statement /// 0016568 // chromatin modification // inferred from electronic annotation /// 0019079 // viral genome replication // traceable author state…	0005634 // nucleus // inferred from direct assay /// 0005634 // nucleus // inferred from electronic annotation /// 0005634 // nucleus // traceable author statement	0003676 // nucleic acid binding // inferred from electronic annotation /// 0003677 // DNA binding // inferred from electronic annotation /// 0042393 // histone binding // inferred from direct assay	chr6:18224247-18265054 (-) // 96.95 // p22.3
11722908_a_at	0.188433	-0.0116177	0.0601692	0.0116177	-0.106451	-0.153893	0.366842	0.101605	1.11876	0.161903	1.11876	up	KLHL13	90293	0000910 // cytokinesis // inferred from mutant phenotype /// 0007049 // cell cycle // inferred from electronic annotation /// 0007067 // mitosis // inferred from electronic annotation /// 0016567 // protein ubiquitination // inferred from direct assay /// 0016567 // protein ubiquitination // inferred from electronic annotation /// 0051301 // cell division // inferred from electronic annotation	0031463 // Cul3-RING ubiquitin ligase complex // inferred from direct assay	0004842 // ubiquitin-protein ligase activity // inferred from direct assay	chrX:117031775-117107760 (-) // 96.61 // q24
11736322_a_at	-0.251256	-0.0204134	0.0204129	0.211264	-0.0298052	0.13027	0.464787	0.164141	-1.13892	-0.187662	1.13892	down	BAIAP3	8938	0007186 // G-protein coupled receptor signaling pathway // inferred from physical interaction /// 0007269 // neurotransmitter secretion // traceable author statement		0008022 // protein C-terminus binding // traceable author statement	chr16:1384504-1399440 (+) // 97.1 // p13.3
11727575_a_at	-0.170682	-0.0178723	0.0357699	0.306245	0.0178728	-0.245993	0.87014	0.676018	-1.0548	-0.07697	1.0548	down	TMEM237	65062	0030030 // cell projection organization // inferred from electronic annotation /// 0030111 // regulation of Wnt receptor signaling pathway // inferred from mutant phenotype /// 0030111 // regulation of Wnt receptor signaling pathway // inferred from electronic annotation /// 0042384 // cilium assembly // inferred from mutant phenotype /// 0042384 // cilium assembly // inferred from electronic ann…	0005929 // cilium // inferred from electronic annotation /// 0016020 // membrane // inferred from electronic annotation /// 0016021 // integral to membrane // inferred from electronic annotation /// 0035869 // ciliary transition zone // inferred from direct assay /// 0035869 // ciliary transition zone // inferred from electronic annotation /// 0042995 // cell projection // inferred from electroni…		chr2:202484910-202507686 (-) // 72.55 // q33.1
11752260_a_at	-0.226046	-0.0977471	0.0977468	-0.253856	0.0982199	0.179101	0.849941	0.636482	-1.05934	-0.0831704	1.05934	down	TMC3	342125		0016020 // membrane // inferred from electronic annotation /// 0016021 // integral to membrane // inferred from electronic annotation		chr15:81629982-81666497 (-) // 93.69 // q25.1
11745069_a_at	-0.135153	-0.142806	0.0614448	0.057786	0.436879	-0.0577855	0.573902	0.254076	-1.16296	-0.217798	1.16296	down	C5orf44	80006				chr5:64958926-64961899 (+) // 89.97 // q12.3
11748282_a_at	0.140408	0.0155888	-0.0155883	0.426977	-0.0509706	-0.0367804	0.885187	0.706942	-1.04701	-0.0662727	1.04701	down	PPP3CB	5532	0006468 // protein phosphorylation // inferred from sequence or structural similarity /// 0006470 // protein dephosphorylation // inferred from sequence or structural similarity /// 0007165 // signal transduction // non-traceable author statement /// 0007612 // learning // traceable author statement /// 0007613 // memory // traceable author statement /// 0016311 // dephosphorylation // traceable …	0005829 // cytosol // traceable author statement /// 0005886 // plasma membrane // inferred from sequence or structural similarity /// 0005955 // calcineurin complex // inferred from direct assay	0000166 // nucleotide binding // inferred from electronic annotation /// 0004721 // phosphoprotein phosphatase activity // inferred from electronic annotation /// 0004722 // protein serine/threonine phosphatase activity // non-traceable author statement /// 0005509 // calcium ion binding // inferred from direct assay /// 0005516 // calmodulin binding // inferred from direct assay /// 0005516 // c…	chr10:75196996-75226245 (-) // 98.36 // q22.2
11728165_a_at	-0.11958	0.355652	0.181487	-0.0916018	-0.0880752	0.0880752	0.641086	0.323773	1.12484	0.16972	1.12484	up	SPINLW1 /// SPINLW1-WFDC6	100526773 /// 57119	0006508 // proteolysis // inferred from electronic annotation /// 0010466 // negative regulation of peptidase activity // inferred from electronic annotation	0005576 // extracellular region // inferred from electronic annotation	0004867 // serine-type endopeptidase inhibitor activity // inferred from electronic annotation /// 0008233 // peptidase activity // inferred from electronic annotation /// 0030414 // peptidase inhibitor activity // inferred from electronic annotation	chr20:44169549-44175016 (-) // 46.5 // q13.12
11760927_a_at	0.00256205	0.197071	0.0971398	-0.0373874	-0.00256157	-0.0437546	0.349864	0.0924552	1.09189	0.126825	1.09189	up	LRCH3	84859		0005576 // extracellular region // inferred from electronic annotation		chr3:197518109-197610643 (+) // 99.4 // q29
11762829_at	-0.230379	-0.00633001	0.109861	-0.245528	0.00633001	0.241778	0.93182	0.814859	-1.03036	-0.0431426	1.03036	down	LOC100506242	100506242				chr1:180138711-180139938 (+) // 98.94 // q25.2
11725481_a_at	-0.257513	0.0630259	-0.0510826	-0.179084	0.0510826	0.131559	0.809798	0.563832	-1.05925	-0.0830426	1.05925	down	CD27	939	0006915 // apoptotic process // inferred from electronic annotation /// 0006916 // anti-apoptosis // inferred from direct assay /// 0006916 // anti-apoptosis // inferred from sequence or structural similarity /// 0006916 // anti-apoptosis // inferred from electronic annotation /// 0006917 // induction of apoptosis // inferred from direct assay /// 0006917 // induction of apoptosis // inferred fro…	0005576 // extracellular region // non-traceable author statement /// 0005624 // membrane fraction // inferred from electronic annotation /// 0005887 // integral to plasma membrane // non-traceable author statement /// 0009897 // external side of plasma membrane // inferred from electronic annotation /// 0009986 // cell surface // inferred from electronic annotation /// 0016020 // membrane // inf…	0004872 // receptor activity // inferred from electronic annotation /// 0004888 // transmembrane signaling receptor activity // non-traceable author statement /// 0005515 // protein binding // inferred from physical interaction /// 0043027 // cysteine-type endopeptidase inhibitor activity involved in apoptotic process // inferred from direct assay	chr12:6554005-6560879 (+) // 98.05 // p13.31
11747748_a_at	0.0322928	-0.0322928	0.266625	-0.160256	0.0489473	-0.0821409	0.55185	0.233651	1.11216	0.153358	1.11216	up	ETV1	2115	0006351 // transcription, DNA-dependent // inferred from electronic annotation /// 0006355 // regulation of transcription, DNA-dependent // traceable author statement /// 0006355 // regulation of transcription, DNA-dependent // inferred from electronic annotation /// 0006366 // transcription from RNA polymerase II promoter // traceable author statement /// 0048935 // peripheral nervous system neu…	0005634 // nucleus // inferred from electronic annotation	0003677 // DNA binding // inferred from electronic annotation /// 0003700 // sequence-specific DNA binding transcription factor activity // inferred from electronic annotation /// 0003700 // sequence-specific DNA binding transcription factor activity // traceable author statement /// 0005515 // protein binding // inferred from physical interaction /// 0043565 // sequence-specific DNA binding // i…	chr7:13935307-14026086 (-) // 98.49 // p21.2
11753489_a_at	-0.0914946	-0.250275	-0.258959	0.331554	0.162769	0.0914946	0.124087	0.0115654	-1.31541	-0.395515	1.31541	down	EED	8726	0006349 // regulation of gene expression by genetic imprinting // inferred from electronic annotation /// 0006351 // transcription, DNA-dependent // inferred from electronic annotation /// 0006355 // regulation of transcription, DNA-dependent // inferred from electronic annotation /// 0016568 // chromatin modification // inferred from electronic annotation /// 0016571 // histone methylation // in…	0001739 // sex chromatin // inferred from electronic annotation /// 0005634 // nucleus // non-traceable author statement /// 0005634 // nucleus // inferred from electronic annotation /// 0005694 // chromosome // inferred from electronic annotation /// 0035098 // ESC/E(Z) complex // inferred from direct assay /// 0035098 // ESC/E(Z) complex // inferred from electronic annotation /// 0045120 // pro…	0003682 // chromatin binding // inferred from electronic annotation /// 0005515 // protein binding // inferred from physical interaction /// 0042054 // histone methyltransferase activity // inferred from direct assay /// 0042802 // identical protein binding // inferred from physical interaction	chr11:85956265-85988054 (+) // 99.75 // q14.2
11736030_a_at	0.0334377	0.00047493	0.00760937	-0.00047493	-0.34895	-0.0986071	0.502	0.192486	1.11976	0.163185	1.11976	up	SLC16A3	9123	0006090 // pyruvate metabolic process // traceable author statement /// 0006810 // transport // inferred from electronic annotation /// 0007596 // blood coagulation // traceable author statement /// 0015711 // organic anion transport // inferred from electronic annotation /// 0015718 // monocarboxylic acid transport // traceable author statement /// 0044281 // small molecule metabolic process // …	0005624 // membrane fraction // traceable author statement /// 0005886 // plasma membrane // inferred from direct assay /// 0005886 // plasma membrane // traceable author statement /// 0005886 // plasma membrane // inferred from electronic annotation /// 0005887 // integral to plasma membrane // traceable author statement /// 0015629 // actin cytoskeleton // inferred from direct assay /// 0016020…	0008028 // monocarboxylic acid transmembrane transporter activity // traceable author statement /// 0015293 // symporter activity // inferred from electronic annotation /// 0015355 // secondary active monocarboxylate transmembrane transporter activity // inferred from electronic annotation	chr17:80193855-80197354 (+) // 93.66 // q25.3
11759273_x_at	0.357739	0.0477057	0.53658	-0.192036	-0.0799096	-0.0477054	0.251503	0.0480344	1.33845	0.420559	1.33845	up	HIST1H2BC /// HIST1H2BE /// HIST1H2BF /// HIST1H2BG /// HIST1H2BI	8339 /// 8343 /// 8344 /// 8346 /// 8347	0006334 // nucleosome assembly // non-traceable author statement /// 0006334 // nucleosome assembly // inferred from electronic annotation /// 0042742 // defense response to bacterium // inferred from electronic annotation	0000786 // nucleosome // non-traceable author statement /// 0000786 // nucleosome // inferred from electronic annotation /// 0005634 // nucleus // inferred from electronic annotation /// 0005694 // chromosome // inferred from electronic annotation	0003677 // DNA binding // non-traceable author statement /// 0003677 // DNA binding // inferred from electronic annotation	chr6:26273143-26273640 (+) // 100.0 // p22.2
11720863_at	0.0489464	0.01896	0.0916567	-0.01896	-0.0262394	-0.0600157	0.17435	0.0229893	1.06309	0.0882593	1.06309	up	PNPLA4	8228	0006629 // lipid metabolic process // inferred from electronic annotation /// 0008152 // metabolic process // inferred from electronic annotation /// 0016042 // lipid catabolic process // inferred from electronic annotation		0004806 // triglyceride lipase activity // inferred from electronic annotation /// 0016787 // hydrolase activity // inferred from electronic annotation /// 0050253 // retinyl-palmitate esterase activity // inferred from electronic annotation	chrX:7866803-7895477 (-) // 83.75 // p22.31
11749228_a_at	-0.18208	0.0318298	0.0396757	-0.0318298	0.0829783	-0.0563192	0.880653	0.698521	-1.02465	-0.0351347	1.02465	down	TMEM30A	55754	0036010 // protein localization in endosome // inferred from mutant phenotype /// 0070863 // positive regulation of protein exit from endoplasmic reticulum // inferred from direct assay	0005783 // endoplasmic reticulum // inferred from direct assay /// 0016020 // membrane // inferred from electronic annotation /// 0016021 // integral to membrane // inferred from electronic annotation	0005515 // protein binding // inferred from physical interaction	chr6:75965367-75994502 (-) // 93.61 // q14.1
11716184_s_at	-0.181061	-0.220897	-0.108747	0.159836	0.128399	0.108747	0.0424383	0.00110145	-1.23333	-0.302562	1.23333	down	ALCAM	214	0007155 // cell adhesion // inferred from electronic annotation /// 0007155 // cell adhesion // traceable author statement /// 0007165 // signal transduction // traceable author statement /// 0007411 // axon guidance // traceable author statement /// 0007411 // axon guidance // inferred from electronic annotation /// 0008045 // motor axon guidance // inferred from electronic annotation	0009897 // external side of plasma membrane // inferred from electronic annotation /// 0016020 // membrane // inferred from electronic annotation /// 0016021 // integral to membrane // inferred from electronic annotation /// 0030424 // axon // inferred from electronic annotation /// 0043025 // neuronal cell body // inferred from electronic annotation	0005102 // receptor binding // traceable author statement	chr3:105085712-105295746 (+) // 96.66 // q13.11
11727671_a_at	0.323694	0.225602	0.35551	-0.684619	-0.304611	-0.225602	0.108246	0.00860358	1.63189	0.706546	1.63189	up	SYT17	51760	0006810 // transport // inferred from electronic annotation	0005802 // trans-Golgi network // inferred from electronic annotation /// 0008021 // synaptic vesicle // inferred from electronic annotation /// 0016020 // membrane // inferred from electronic annotation	0005215 // transporter activity // inferred from electronic annotation	chr16:19179534-19279656 (+) // 91.6 // p12.3
11724241_at	-0.198848	0.041265	0.0802653	-0.0773177	0.079814	-0.041265	0.965301	0.903352	-1.00895	-0.0128496	1.00895	down	TCF4	6925	0000122 // negative regulation of transcription from RNA polymerase II promoter // inferred from electronic annotation /// 0006351 // transcription, DNA-dependent // inferred from electronic annotation /// 0006352 // transcription initiation, DNA-dependent // inferred from sequence or structural similarity /// 0006355 // regulation of transcription, DNA-dependent // inferred from electronic annot…	0005634 // nucleus // inferred from direct assay /// 0005634 // nucleus // inferred from electronic annotation /// 0005667 // transcription factor complex // inferred from sequence or structural similarity /// 0005667 // transcription factor complex // inferred from electronic annotation	0000978 // RNA polymerase II core promoter proximal region sequence-specific DNA binding // inferred from sequence or structural similarity /// 0001011 // sequence-specific DNA binding RNA polymerase recruiting transcription factor activity // inferred from sequence or structural similarity /// 0001077 // RNA polymerase II core promoter proximal region sequence-specific DNA binding transcription …	chr18:52889564-53255860 (-) // 95.08 // q21.2
[truncated: 48,951 more rows]

## Sheet: Diff Genes Number
NO	Comparison	Up-regulated	Down-regulated
1	KD vs NC	512	340

## Sheet: Differential Data
Probe	KD	KD	KD	NC	NC	NC	P-value	P-value	Fold change	Fold change	Fold change	Fold change	Annotation	Annotation	Annotation	Annotation	Annotation	Annotation
probeSet	G416-1_(PrimeView).CEL	G416-2_(PrimeView).CEL	G416-3_(PrimeView).CEL	G415-1_(PrimeView).CEL	G415-2_(PrimeView).CEL	G415-3_(PrimeView).CEL	Corrected p-value	P-value	Fold change	Log Fold change	Absolute Fold change	Regulation	Gene Symbol	Entrez Gene	Gene Ontology Biological Process	Gene Ontology Cellular Component	Gene Ontology Molecular Function	Alignments
[truncated: 852 more rows]

## Sheet: Diff Data(UP)
Probe	KD	KD	KD	NC	NC	NC	P-value	P-value	Fold change	Fold change	Fold change	Fold change	Annotation	Annotation	Annotation	Annotation	Annotation	Annotation
[truncated: 513 more rows]

## Sheet: Diff Data(Down)
Probe	KD	KD	KD	NC	NC	NC	P-value	P-value	Fold change	Fold change	Fold change	Fold change	Annotation	Annotation	Annotation	Annotation	Annotation	Annotation
[truncated: 341 more rows]

[truncated: 2 more sheets: Raw_Data, ReadMe]
