# Supplementary material for: Prdx1 promotes the loss of primary cilia in esophageal squamous cell carcinoma
Source: BMC Cancer. 2020 May 1;20:372. doi: 10.1186/s12885-020-06898-y (PMC7195802; doi:10.1186/s12885-020-06898-y)
Supplement: Supplementary file 2 — Additional file 2: Table S2. Differentially expressed genes in disease and cell functional classifications after Prdx1 inhibition in EC9706 cells. All diseases and cell functions were sorted using -Log (P-value) and are ranked from high to low according to the value of -log (p-value), indicating the relationships between differentially expressed genes and the activation or inhibition of the disease and cell function. (XLS 8367 kb) [file 12885_2020_6898_MOESM2_ESM.xls]

## Sheet: Diseases_And_Functions
Categories	Diseases or Functions Annotation	p-Value	Predicted Activation State	Activation z-score	Molecules	# Molecules	Counts of AntibodyList
Cancer, Organismal Injury and Abnormalities	neoplasia of epithelial tissue	1.04e-13		0.199	AASDHPPT,ABCA13,ABCA5,ABCD3,ABHD16A,ABHD2,ABI2,ACAD11,ADAM12,ADIPOR2,ADPGK,AEN,AFAP1,AFF4,AGBL1,AHNAK,AHSA1,AIFM2,AKAP12,AKNA,AKR1C4,AKT3,ALCAM,ALG5,AMMECR1L,ANKIB1,ANKRD27,ANO2,ANXA3,AP1S2,AP3M1,APH1B,APPL1,ARCN1,ARFGAP3,ARHGAP12,ARL2BP,ARRB1,ARSJ,ASAH1,ASAP1,ASF1B,ASXL2,ATAD1,ATF2,ATG10,ATL2,ATL3,ATMIN,ATP2C1,ATP5G3,ATP6V1B2,ATP7B,ATP9A,AUTS2,AVL9,B4GALT4,BCLAF1,BHLHE41,BICD2,BIK,BIRC5,BMP6,BNC…	651	42
Cancer, Organismal Injury and Abnormalities	epithelial cancer	1.47e-13		0.272	AASDHPPT,ABCA13,ABCA5,ABCD3,ABHD16A,ABHD2,ABI2,ACAD11,ADAM12,ADIPOR2,ADPGK,AEN,AFAP1,AFF4,AGBL1,AHNAK,AHSA1,AIFM2,AKAP12,AKNA,AKR1C4,AKT3,ALCAM,ALG5,AMMECR1L,ANKIB1,ANKRD27,ANO2,ANXA3,AP1S2,AP3M1,APH1B,APPL1,ARCN1,ARFGAP3,ARHGAP12,ARL2BP,ARRB1,ARSJ,ASAH1,ASAP1,ASF1B,ASXL2,ATAD1,ATF2,ATG10,ATL2,ATL3,ATMIN,ATP2C1,ATP5G3,ATP6V1B2,ATP7B,ATP9A,AUTS2,AVL9,B4GALT4,BCLAF1,BHLHE41,BICD2,BIK,BIRC5,BMP6,BNC…	648	42
Cancer, Organismal Injury and Abnormalities	tumorigenesis of tissue	4.02e-13		-0.137	AASDHPPT,ABCA13,ABCA5,ABCD3,ABHD16A,ABHD2,ABI2,ACAD11,ADAM12,ADIPOR2,ADPGK,AEN,AFAP1,AFF4,AGBL1,AHNAK,AHSA1,AIFM2,AKAP12,AKNA,AKR1C4,AKT3,ALCAM,ALG5,AMMECR1L,ANKIB1,ANKRD27,ANO2,ANXA3,AP1S2,AP3M1,APH1B,APPL1,ARCN1,ARFGAP3,ARHGAP12,ARL2BP,ARRB1,ARSJ,ASAH1,ASAP1,ASF1B,ASXL2,ATAD1,ATF2,ATG10,ATL2,ATL3,ATMIN,ATP2C1,ATP5G3,ATP6V1B2,ATP7B,ATP9A,AUTS2,AVL9,B4GALT4,BCLAF1,BHLHE41,BICD2,BIK,BIRC5,BMP6,BNC…	656	42
Cancer, Organismal Injury and Abnormalities	abdominal neoplasm	9.36e-11		0.617	AASDHPPT,ABCA13,ABCA5,ABCD3,ABHD16A,ABHD2,ABI2,ACAD11,ADAM12,ADIPOR2,ADPGK,AEN,AFAP1,AFF4,AGBL1,AHNAK,AHSA1,AIFM2,AKAP12,AKNA,AKR1C4,AKT3,ALCAM,ALG5,AMMECR1L,ANKIB1,ANKRD27,ANO2,ANXA3,AP1S2,AP3M1,APH1B,APPL1,AQP3,ARCN1,ARFGAP3,ARHGAP12,ARL2BP,ARRB1,ARSJ,ASAH1,ASAP1,ASF1B,ASXL2,ATAD1,ATF2,ATG10,ATL2,ATL3,ATMIN,ATP2C1,ATP5G3,ATP6V1B2,ATP7B,ATP9A,AUTS2,AVL9,B4GALT4,BCLAF1,BHLHE41,BICD2,BIK,BIRC5,BMP…	631	41
Cancer, Cellular Development, Cellular Growth and Proliferation, Organismal Injury and Abnormalities, Tumor Morphology	proliferation of tumor cells	1.52e-10		0.927	ATF2,BIK,BIRC5,C8orf44-SGK3/SGK3,CASP1,CASP2,CAV1,CBLL1,CCNE1,CDH1,CDK6,CDKN1A,CHEK1,CXCL8,CXCR4,CYR61,DCN,DICER1,EFNA1,FGFR1,FHL1,GDF15,GFM1,GLS,GRB2,HDAC6,HMGA2,HMGB3,HMGCR,HMMR,HSPA5,IGF1R,IGFBP1,LOX,MAPK1,MET,MKI67,NR4A2,PLAGL1,PLAUR,PPM1D,PREP,PRKCI,PTEN,PTGS2,SDC2,SERPINE1,SKP2,SLC3A2,SOX2,SPINK7,SRSF1,TGFBR1,TPD52,USP12,ZMAT3	56	21
Cancer, Organismal Injury and Abnormalities	abdominal cancer	2.5e-10		0.344	AASDHPPT,ABCA13,ABCA5,ABCD3,ABHD16A,ABHD2,ABI2,ACAD11,ADAM12,ADIPOR2,ADPGK,AEN,AFAP1,AFF4,AGBL1,AHNAK,AHSA1,AIFM2,AKAP12,AKNA,AKR1C4,AKT3,ALCAM,ALG5,AMMECR1L,ANKIB1,ANKRD27,ANO2,ANXA3,AP1S2,AP3M1,APH1B,APPL1,AQP3,ARCN1,ARFGAP3,ARHGAP12,ARL2BP,ARRB1,ARSJ,ASAH1,ASAP1,ASF1B,ASXL2,ATAD1,ATF2,ATG10,ATL2,ATL3,ATMIN,ATP2C1,ATP5G3,ATP6V1B2,ATP7B,ATP9A,AUTS2,AVL9,B4GALT4,BCLAF1,BHLHE41,BICD2,BIK,BIRC5,BMP…	626	41
Cancer, Organismal Injury and Abnormalities	malignant solid tumor	4.01e-10		-0.248	AASDHPPT,ABCA13,ABCA5,ABCD3,ABHD16A,ABHD2,ABI2,ACAD11,ADAM12,ADIPOR2,ADPGK,AEN,AFAP1,AFF4,AGBL1,AHNAK,AHSA1,AIFM2,AKAP12,AKNA,AKR1C4,AKT3,ALCAM,ALG5,AMMECR1L,ANKIB1,ANKRD27,ANO2,ANXA3,AP1S2,AP3M1,APH1B,APPL1,AQP3,ARCN1,ARFGAP3,ARHGAP12,ARL2BP,ARRB1,ARSJ,ASAH1,ASAP1,ASF1B,ASNS,ASXL2,ATAD1,ATF2,ATG10,ATL2,ATL3,ATMIN,ATP2C1,ATP5G3,ATP6V1B2,ATP7B,ATP9A,AUTS2,AVL9,B4GALT4,BCLAF1,BHLHE41,BICD2,BIK,BIRC…	669	42
Cancer, Organismal Injury and Abnormalities	cancer	4.14e-10		-0.628	AASDHPPT,ABCA13,ABCA5,ABCD3,ABHD16A,ABHD2,ABI2,ACAD11,ADAM12,ADIPOR2,ADPGK,AEN,AFAP1,AFF4,AGBL1,AHNAK,AHSA1,AIFM2,AKAP12,AKNA,AKR1C4,AKT3,ALCAM,ALG5,AMMECR1L,ANKIB1,ANKRD27,ANO2,ANXA3,AP1S2,AP3M1,APH1B,APPL1,AQP3,ARCN1,ARFGAP3,ARHGAP12,ARL2BP,ARRB1,ARSJ,ASAH1,ASAP1,ASF1B,ASNS,ASXL2,ATAD1,ATF2,ATG10,ATL2,ATL3,ATMIN,ATP2C1,ATP5G3,ATP6V1B2,ATP7B,ATP9A,AUTS2,AVL9,B4GALT4,BCLAF1,BHLHE41,BICD2,BIK,BIRC…	676	42
Cellular Growth and Proliferation	proliferation of cells	5.22e-10		-0.89	ABI2,ADAM12,ADIPOR2,AFAP1,AHNAK,AHSA1,AIFM2,AKAP12,AKT3,ALCAM,APPL1,ARCN1,ARFGAP3,ARL2BP,ARRB1,ASAH1,ASIC1,ASNS,ATF1,ATF2,ATG10,ATMIN,BCLAF1,BIK,BIRC5,BMP6,BPNT1,BUB3,C14orf169,C8orf44-SGK3/SGK3,CADM1,CALD1,CAMK2N2,CAPRIN1,CASP1,CASP2,CAV1,CBFB,CBLL1,CCDC115,CCNE1,CCT5,CD46,CD55,CDC27,CDC42,CDC42BPA,CDCA4,CDCA7L,CDCA8,CDH1,CDH2,CDK14,CDK6,CDKN1A,CEBPB,CHEK1,CHEK2,CHMP1B,CHN1,CIAO1,CITED2,CLSTN1,C…	269	40
Cell Death and Survival	apoptosis	1.08e-09		-0.43	ADAM12,AHSA1,AIFM2,AKAP12,AKT3,ALCAM,APH1B,APPL1,AQP3,ARRB1,ASAH1,ASIC1,ASNS,ATF1,ATF2,ATG10,ATMIN,ATP2C1,BCLAF1,BHLHE41,BIK,BIRC5,BMP6,C8orf44-SGK3/SGK3,CADM1,CAMK2N2,CAPRIN1,CASP1,CASP2,CAV1,CBFB,CCNE1,CD55,CDC42,CDH1,CDH2,CDK6,CDKN1A,CEBPB,CHEK1,CHEK2,CITED2,CKMT1A/CKMT1B,CPEB4,CRABP2,CREBL2,CUL5,CXCL8,CXCR4,CYR61,DCN,DDAH2,DEPDC1,DEPTOR,DICER1,DNAJB1,DNASE2,EEF2K,EFNA1,EIF3M,FAM134B,FBLIM1,FG…	203	36
Cellular Assembly and Organization, Cellular Function and Maintenance	organization of cytoplasm	1.43e-09		1.679	ABCD3,ABI2,ADAM12,AFAP1,AKAP12,ANKRD27,ARRB1,ASAP1,ATL2,ATL3,ATMIN,ATP2C1,BIRC5,BMP6,BRWD1,CALD1,CAPRIN1,CAV1,CBY1,CCDC64,CDC42,CDC42BPA,CDH1,CDH2,CDKN1A,CEP72,CGN,CHEK1,CHMP1B,CHMP2B,CHN1,CKAP4,CLSTN1,CORO1C,CPEB4,CPT1C,CRMP1,CXCL8,CXCR4,CYR61,DDAH1,DICER1,DIXDC1,DLG5,DNAJB6,EFNA1,EML1,FGFR1,FGFR2,FSD1,FZD10,GABARAP,GDF15,HAS2,HDAC6,HNF4A,HSP90AA1,IGF1R,INA,ITGB1,ITGB8,ITPR1,KIF3C,KIFC3,KNSTRN,L…	133	23
Cellular Movement	migration of tumor cell lines	1.62e-09		-0.848	ADAM12,AFAP1,AKAP12,AKT3,ALCAM,ARRB1,ASIC1,ASNS,BHLHE41,BMP6,C8orf44-SGK3/SGK3,CAV1,CDC42,CDH1,CDH2,CDKN1A,CEBPB,CLCN4,CRMP1,CXCL8,CXCR4,CYR61,DCN,DNAJB6,DSE,ESRRA,FBLIM1,FGFR1,FGFR2,FOXP1,GALNT2,GDF15,HAS2,HDAC6,HMGA2,HSP90AA1,IGF1R,IGFBP1,ITGB1,ITPR1,LIMK2,LOX,MALAT1,MAPK1,MAPK9,MCF2L,MET,MITF,MLLT4,NCL,NEDD9,NR4A2,PLAUR,PPM1F,PRKCI,PTEN,PTGS2,RALB,RHOU,RSU1,SDC1,SDC2,SEMA5A,SERPINE1,SLC12A2,SL…	76	22
Cellular Movement	cell movement of tumor cell lines	1.94e-09		-0.378	ADAM12,AFAP1,AKAP12,AKT3,ALCAM,ARRB1,ASAP1,ASIC1,ASNS,ATF2,BHLHE41,BMP6,C8orf44-SGK3/SGK3,CAV1,CDC42,CDH1,CDH2,CDK14,CDKN1A,CEBPB,CLCN4,CRMP1,CXCL8,CXCR4,CYR61,DCN,DNAJB6,DSE,EFNA1,ESRRA,FBLIM1,FERMT2,FGFR1,FGFR2,FOXP1,GALNT2,GDF15,GRB2,HAS2,HDAC6,HMGA2,HSP90AA1,IGF1R,IGFBP1,ITGB1,ITPR1,LIFR,LIMK2,LOX,MALAT1,MAPK1,MAPK9,MCF2L,MET,MITF,MLLT4,NCL,NEDD4,NEDD9,NR4A2,PLAUR,PPM1F,PRKCI,PTEN,PTGS2,RAB5A…	86	22
Cellular Assembly and Organization, Cellular Function and Maintenance	organization of cytoskeleton	2.33e-09		1.679	ABI2,ADAM12,AFAP1,AKAP12,ANKRD27,ARRB1,ASAP1,ATMIN,ATP2C1,BIRC5,BMP6,BRWD1,CALD1,CAPRIN1,CAV1,CBY1,CCDC64,CDC42,CDC42BPA,CDH1,CDH2,CDKN1A,CEP72,CGN,CHEK1,CHMP1B,CHMP2B,CHN1,CKAP4,CLSTN1,CORO1C,CPEB4,CPT1C,CRMP1,CXCL8,CXCR4,CYR61,DDAH1,DICER1,DIXDC1,DLG5,DNAJB6,EFNA1,EML1,FGFR1,FGFR2,FSD1,FZD10,GABARAP,GDF15,HAS2,HDAC6,HNF4A,HSP90AA1,IGF1R,INA,ITGB1,ITGB8,ITPR1,KIF3C,KIFC3,KNSTRN,LIFR,LIMK2,LOX,MA…	123	23
Cell Death and Survival	cell viability of tumor cell lines	2.87e-09		0.334	AEN,AQP3,ARRB1,ASAH1,ASNS,ATF1,ATF2,ATP7B,BCLAF1,BIRC5,CADM1,CASP1,CASP2,CAV1,CD55,CDC42BPA,CDH1,CDH2,CDK6,CDKN1A,CEBPB,CHEK1,CHEK2,CLCN4,CXCL8,CXCR4,DNAJB6,EEF2K,ESRRA,FGFR1,FGFR2,FLT3LG,GCLC,GDF15,GPR180,HMGA2,HSPA5,IGF1R,INPP5A,ITGB1,KIFC3,MAPK1,MAPK9,MED1,MET,MTMR12,MYD88,NEK7,NUP58,PBX1,PBX3,PCNA,PLAUR,PPFIA3,PPM1D,PPP6C,PRAME,PREP,PRKAA2,PRKCI,PSAP,PTEN,PTGS2,RAD21,RPS6KB2,RRM2,RSF1,SDC1,SL…	79	25
Cancer, Organismal Injury and Abnormalities	growth of tumor	4.01e-09		1.235	AKT3,ALCAM,ATF2,BIK,BIRC5,BMP6,C8orf44-SGK3/SGK3,CASP1,CASP2,CAV1,CBLL1,CCNE1,CDH1,CDK6,CDKN1A,CHEK1,CRABP2,CXCL8,CXCR4,CYR61,DCN,DICER1,DNAJB6,EFNA1,ERO1A,FGFR1,FGFR2,FHL1,GALNT2,GDF15,GFM1,GLS,GRB2,HDAC6,HMGA2,HMGB3,HMGCR,HMMR,HSPA5,IGF1R,IGFBP1,ITGB1,ITGB8,KCNJ12,LOX,MAPK1,MAPK9,MET,MKI67,MLLT4,MYD88,NEDD9,NR4A2,OLR1,PAQR3,PLAGL1,PLAUR,PPM1D,PREP,PRKCI,PTEN,PTGS2,RALB,RARRES2,RRM2,SDC2,SERPINE…	80	31
Cellular Development, Cellular Growth and Proliferation	cell proliferation of tumor cell lines	7.1e-09		-0.281	ADAM12,AFAP1,AHNAK,AHSA1,AKAP12,AKT3,ALCAM,ARCN1,ARL2BP,ASAH1,ASNS,ATF2,ATG10,BIRC5,BMP6,C14orf169,C8orf44-SGK3/SGK3,CAMK2N2,CASP1,CASP2,CAV1,CBLL1,CCNE1,CDC42,CDCA4,CDCA8,CDH1,CDK14,CDK6,CDKN1A,CEBPB,CHEK1,CHEK2,CHMP1B,COPS8,CRABP2,CUL5,CXCL8,CXCR4,CYR61,DCN,DLG5,DNAJB6,EEF2K,EFNA1,EIF3M,ESRRA,FBXO2,FGFR1,FGFR2,FLT3LG,FOXP1,FTL,FUT4,GALNT2,GDF15,GLI2,GLS,GNG4,GRB2,HAS2,HDAC6,HEXIM1,HMGA2,HMGCR,H…	134	36
Cell Death and Survival	cell death	1.05e-08		-0.022	ADAM12,AFAP1,AGBL1,AHSA1,AIFM2,AKAP12,AKT3,ALCAM,APH1B,APPL1,AQP3,ARCN1,ARRB1,ASAH1,ASIC1,ASNS,ATF1,ATF2,ATG10,ATMIN,ATP2C1,ATP7B,BCLAF1,BHLHE41,BIK,BIRC5,BMP6,BUB3,C8orf44-SGK3/SGK3,CADM1,CAMK2N2,CAPRIN1,CASP1,CASP2,CAV1,CBFB,CCNE1,CCT5,CD46,CD55,CDC42,CDH1,CDH2,CDK6,CDKN1A,CEBPB,CHEK1,CHEK2,CITED2,CKMT1A/CKMT1B,CPEB4,CRABP2,CREBL2,CUL5,CXCL8,CXCR4,CYR61,DCN,DDAH2,DEPDC1,DEPTOR,DICER1,DNAJB1,DNA…	244	38
Cellular Assembly and Organization, Cellular Function and Maintenance	microtubule dynamics	1.43e-08		1.768	ABI2,AKAP12,ANKRD27,ARRB1,ASAP1,ATMIN,ATP2C1,BIRC5,BMP6,CALD1,CAPRIN1,CAV1,CBY1,CCDC64,CDC42,CDC42BPA,CDH1,CDH2,CDKN1A,CGN,CHEK1,CHMP1B,CHMP2B,CHN1,CKAP4,CLSTN1,CPEB4,CPT1C,CRMP1,CXCL8,CXCR4,CYR61,DDAH1,DICER1,DIXDC1,DLG5,EFNA1,EML1,FGFR1,FGFR2,FSD1,GABARAP,GDF15,HDAC6,HNF4A,HSP90AA1,IGF1R,ITGB1,ITGB8,ITPR1,KIF3C,KIFC3,LIFR,LIMK2,LOX,MAPK1,MAPK8IP2,MAPK9,MEF2A,MET,MTMR12,MYD88,MYO1A,MYO5A,NDEL1,N…	106	23
Cell Death and Survival	apoptosis of tumor cell lines	1.62e-08		1.059	AHSA1,AKAP12,AKT3,ALCAM,ASNS,ATF1,ATF2,ATG10,ATMIN,BCLAF1,BIK,BIRC5,BMP6,CAMK2N2,CASP1,CASP2,CAV1,CCNE1,CD55,CDC42,CDH1,CDK6,CDKN1A,CEBPB,CHEK1,CHEK2,CRABP2,CXCL8,CXCR4,CYR61,DEPDC1,DICER1,DNAJB1,EEF2K,EIF3M,FGFR1,FGFR2,FLT3LG,GADD45B,GAS1,GDF15,GLS,GRB10,HDAC6,HMMR,HSPA5,IGF1R,IGFBP1,IKBKG,ITGB1,ITPR1,KANK2,KIFC3,MALAT1,MAPK1,MAPK9,MEF2A,MET,MITF,MTMR9,MYBL1,MYD88,NCL,NEDD4,NEDD9,NEK7,NR4A2,PBX1…	108	31
Cancer, Organismal Injury and Abnormalities	adenocarcinoma	1.99e-08		0.533	AASDHPPT,ABCA13,ABCA5,ABCD3,ABHD2,ABI2,ACAD11,ADAM12,ADIPOR2,ADPGK,AEN,AFAP1,AFF4,AGBL1,AHNAK,AHSA1,AKAP12,AKNA,AKR1C4,AKT3,ALCAM,ALG5,AMMECR1L,ANKIB1,ANKRD27,ANO2,ANXA3,AP1S2,AP3M1,APH1B,APPL1,ARCN1,ARFGAP3,ARHGAP12,ARL2BP,ARRB1,ARSJ,ASAH1,ASAP1,ASXL2,ATF2,ATG10,ATL2,ATMIN,ATP2C1,ATP5G3,ATP6V1B2,ATP7B,ATP9A,AUTS2,AVL9,BCLAF1,BHLHE41,BICD2,BIRC5,BMP6,BNC2,BPNT1,BRWD1,BTF3L4,BUB3,C2orf54,C3orf52,C…	572	41
Cellular Development, Cellular Growth and Proliferation	proliferation of lung cancer cell lines	2.26e-08		-0.062	AKT3,BIRC5,CASP2,CAV1,CCNE1,CDCA4,CDCA8,CDKN1A,CHEK1,CYR61,GLS,IGF1R,IKBKG,ITGB1,ITGB8,ITPR1,LOX,MAPK1,MAPK9,MET,PIK3R3,PLAUR,PRKCI,PTEN,PTGS2,RALB,SKP2,SLC2A1,SLC3A2,SLC7A11,SMC1A,SOX2,STMN3,TUBB2A,TUBB3	35	17
Cancer, Organismal Injury and Abnormalities	growth of malignant tumor	3.19e-08		1.257	AKT3,ATF2,BIK,BIRC5,BMP6,C8orf44-SGK3/SGK3,CASP1,CASP2,CAV1,CBLL1,CDH1,CHEK1,CXCL8,CXCR4,CYR61,DCN,DICER1,EFNA1,FGFR1,FHL1,GDF15,GLS,HDAC6,HMGA2,HMGB3,HMGCR,HMMR,IGF1R,IGFBP1,LOX,MAPK1,MET,MKI67,NR4A2,PLAGL1,PLAUR,PPM1D,PREP,PRKCI,PTEN,PTGS2,RALB,RRM2,SDC2,SKP2,SPINK7,TGFBR1,TPD52	48	21
Cellular Movement	migration of breast cancer cell lines	4.64e-08		-1.647	ADAM12,ARRB1,BHLHE41,BMP6,C8orf44-SGK3/SGK3,CAV1,CDC42,CDH1,CDH2,CXCL8,CXCR4,DNAJB6,ESRRA,FBLIM1,FGFR2,IGF1R,IGFBP1,ITGB1,MAPK1,MAPK9,MCF2L,MET,MLLT4,PLAUR,PPM1F,RSU1,SDC1,SERPINE1,SMAD5,TGFBR1,TGM2,TNFAIP8,ZFYVE21	33	13
Cancer, Cellular Development, Cellular Growth and Proliferation, Organismal Injury and Abnormalities, Tumor Morphology	proliferation of cancer cells	4.66e-08		0.783	ATF2,BIK,BIRC5,C8orf44-SGK3/SGK3,CASP1,CASP2,CAV1,CBLL1,CDH1,CHEK1,CXCL8,CXCR4,CYR61,DCN,DICER1,EFNA1,FGFR1,FHL1,GDF15,GLS,HMGA2,HMGB3,HMGCR,HMMR,IGF1R,IGFBP1,LOX,MAPK1,MET,MKI67,NR4A2,PLAGL1,PLAUR,PPM1D,PREP,PRKCI,PTEN,PTGS2,SDC2,SKP2,SPINK7,TPD52	42	16
Cancer, Organismal Injury and Abnormalities, Respiratory Disease	squamous cell lung cancer	5.27e-08			ALCAM,ASXL2,CADM1,CBFB,CDH1,CDK6,CDKN1A,CHEK2,DHTKD1,DICER1,DMKN,FGFR1,FGFR2,FOXP1,GABRB3,GRB10,HMGA2,IGF1R,ITPR1,LIFR,MALAT1,MET,NR4A2,NSD1,PATJ,PBRM1,PCNA,PRKCI,PTEN,RAD21,RRM2,SCAF11,SMC1A,SOX2,TAF1,TBCD,TSHZ2,TUBB2A,TUBB3,UACA	40	10
Cellular Movement	invasion of cells	5.28e-08		-0.289	ADAM12,AHNAK,AKT3,ALCAM,ASAP1,ATF1,BHLHE41,BIRC5,BMP6,CAV1,CDC42,CDC42BPA,CDH1,CDH2,CDK14,CDKN1A,CEBPB,CLCN4,CRMP1,CXCL8,CXCR4,CYR61,DCN,DICER1,DIXDC1,DNAJB6,DSE,EFNA1,FBLIM1,FERMT2,FGFR1,FGFR2,FOXP1,GALNT2,GDF15,GLI2,GRB2,HAS2,HEXIM1,HMGA2,HMGB3,HSP90AA1,HSPA5,IGF1R,ITGB1,ITGB8,LIMK2,LOX,MALAT1,MAPK1,MET,MITF,MLLT4,NEDD4,NEDD9,NR4A2,PLAUR,PPM1F,PRKCI,PTEN,PTGS2,PTP4A1,RAB5A,RALB,RPRD1B,RRM2,SDC1…	82	25
Cell Death and Survival	cell death of tumor cell lines	5.87e-08		1.059	AFAP1,AHSA1,AKAP12,AKT3,ALCAM,ASAH1,ASNS,ATF1,ATF2,ATG10,ATMIN,BCLAF1,BIK,BIRC5,BMP6,BUB3,CADM1,CAMK2N2,CASP1,CASP2,CAV1,CCNE1,CCT5,CD55,CDC42,CDH1,CDK6,CDKN1A,CEBPB,CHEK1,CHEK2,CRABP2,CXCL8,CXCR4,CYR61,DEPDC1,DICER1,DNAJB1,EEF2K,EIF3M,FGFR1,FGFR2,FLT3LG,GADD45B,GAS1,GDF15,GLS,GRB10,HDAC6,HMMR,HSPA5,IGF1R,IGFBP1,IKBKG,ITGB1,ITPR1,KANK2,KIFC3,MALAT1,MAPK1,MAPK9,MEF2A,MEF2D,MET,MITF,MTMR9,MYBL1,MYD…	127	32
Cancer, Gastrointestinal Disease, Organismal Injury and Abnormalities	digestive organ tumor	6.42e-08		-0.805	ABCA13,ABCA5,ABCD3,ABHD16A,ABHD2,ADAM12,ADIPOR2,ADPGK,AEN,AFAP1,AFF4,AGBL1,AHNAK,AHSA1,AIFM2,AKAP12,AKNA,AKR1C4,ALCAM,ALG5,AMMECR1L,ANKIB1,ANKRD27,ANO2,ANXA3,AP1S2,AP3M1,APH1B,APPL1,AQP3,ARCN1,ARFGAP3,ARHGAP12,ARL2BP,ARRB1,ARSJ,ASAH1,ASAP1,ASF1B,ASXL2,ATAD1,ATF2,ATG10,ATL2,ATL3,ATMIN,ATP2C1,ATP5G3,ATP6V1B2,ATP7B,ATP9A,AUTS2,AVL9,B4GALT4,BCLAF1,BHLHE41,BICD2,BIRC5,BMP6,BNC2,BPNT1,BRWD1,BTF3L4,BUB3…	586	39
Organismal Survival	organismal death	9.95e-08		-0.633	ABCA5,ADAM12,AFF4,AKAP12,AKT3,ARRB1,ASAH1,ATAD1,ATF1,ATF2,ATMIN,ATP2C1,ATP7B,BCLAF1,BIK,BIRC5,BMP6,BPNT1,BUB3,CAPRIN1,CASP1,CASP2,CAV1,CBFB,CBY1,CCNE1,CD55,CDH1,CDH2,CDK6,CDKN1A,CEBPB,CHEK1,CHEK2,CITED2,COPS8,CRABP2,CXCL8,CXCR4,CYR61,DCN,DDAH1,DICER1,DNAJB1,DNAJB6,DNAJC6,DNASE2,DPH3,EEF2K,EIF3M,ERO1A,FBLIM1,FERMT2,FGFR1,FGFR2,FLT3LG,FLVCR1,FZD5,GABARAP,GABRB3,GAS1,GCLC,GDF15,GLCE,GLI2,GPHN,GRB2,H…	180	33
Cancer, Gastrointestinal Disease, Organismal Injury and Abnormalities	digestive system cancer	1.51e-07		-0.491	ABCA13,ABCA5,ABCD3,ABHD16A,ABHD2,ADAM12,ADIPOR2,ADPGK,AEN,AFAP1,AFF4,AGBL1,AHNAK,AHSA1,AIFM2,AKAP12,AKNA,AKR1C4,ALCAM,ALG5,AMMECR1L,ANKIB1,ANKRD27,ANO2,ANXA3,AP1S2,AP3M1,APH1B,APPL1,AQP3,ARCN1,ARFGAP3,ARHGAP12,ARL2BP,ARRB1,ARSJ,ASAH1,ASAP1,ASF1B,ASXL2,ATAD1,ATF2,ATG10,ATL2,ATL3,ATMIN,ATP2C1,ATP5G3,ATP6V1B2,ATP7B,ATP9A,AUTS2,AVL9,B4GALT4,BCLAF1,BHLHE41,BICD2,BIRC5,BMP6,BNC2,BPNT1,BRWD1,BTF3L4,BUB3…	581	39
Organismal Survival	morbidity or mortality	1.59e-07		-0.56	ABCA5,ADAM12,AFF4,AKAP12,AKT3,ARRB1,ASAH1,ATAD1,ATF1,ATF2,ATMIN,ATP2C1,ATP7B,BCLAF1,BIK,BIRC5,BMP6,BPNT1,BUB3,CAPRIN1,CASP1,CASP2,CAV1,CBFB,CBY1,CCNE1,CD55,CDH1,CDH2,CDK6,CDKN1A,CEBPB,CHEK1,CHEK2,CITED2,COPS8,CRABP2,CXCL8,CXCR4,CYR61,DCN,DDAH1,DICER1,DNAJB1,DNAJB6,DNAJC6,DNASE2,DPH3,EEF2K,EIF3M,ERO1A,FBLIM1,FERMT2,FGFR1,FGFR2,FLT3LG,FLVCR1,FZD5,GABARAP,GABRB3,GAS1,GCLC,GDF15,GLCE,GLI2,GPHN,GRB2,H…	181	33
Cancer, Organismal Injury and Abnormalities, Renal and Urological Disease	urothelial neoplasm	1.92e-07			BIRC5,CASP2,CBFB,CDH1,CDKN1A,CHEK2,FGFR1,FGFR2,HSP90AA1,LIFR,MALAT1,NSD1,PAIP1,PBRM1,PTEN,RAD21,SMC1A,TAF1,TSC1,TSHZ2,ZFP36L1	21	7
Cell Death and Survival	cell survival	2.26e-07		-0.159	AEN,AKT3,ALCAM,AQP3,ARRB1,ASAH1,ASNS,ATF1,ATF2,ATP7B,BCLAF1,BIK,BIRC5,BMP6,C8orf44-SGK3/SGK3,CADM1,CASP1,CASP2,CAV1,CBFB,CD55,CDC42,CDC42BPA,CDCA7L,CDH1,CDH2,CDK6,CDKN1A,CEBPB,CHEK1,CHEK2,CLCN4,CXCL8,CXCR4,CYR61,DICER1,DNAJB6,EEF2K,EFNA1,ESRRA,FGFR1,FGFR2,FLT3LG,GADD45B,GCLC,GDF15,GPR180,GRB10,GRB2,HMGA2,HSPA5,IGF1R,IKBKG,INPP5A,ITGB1,ITGB1BP1,JDP2,KIFC3,MAPK1,MAPK9,MED1,MET,MITF,MTMR12,MYD88,NED…	114	30
Cancer, Neurological Disease, Organismal Injury and Abnormalities	central nervous system cancer	2.4e-07		0.447	ADAM12,AKAP12,AKNA,AKT3,ALCAM,ARRB1,BIRC5,CASP2,CAV1,CDC27,CDCA7L,CDH1,CDK6,CDKN1A,CHEK2,CLCN4,CXCL8,FAM167B,FAM91A1,FGFR1,FGFR2,GLI2,HSPA5,IGF1R,ITGB8,KANK2,KCNJ12,MAPK9,MET,MKI67,MYD88,NHEJ1,NSD1,PBRM1,PIGA,PKP4,PPM1D,PTEN,PTGS2,RAD1,RAD21,RRM2,RSU1,SERPINE1,SERPINI1,SLC12A2,SMC1A,SOX2,TAF1,TGFBI,TNXB,TOP1,TSHZ2,ZMYM3	54	20
Cell Morphology	sprouting	2.4e-07		0.855	ANKRD27,CALD1,CAV1,CDC42,CDH1,CDH2,CDKN1A,CHMP2B,CHN1,CLSTN1,CPEB4,CPT1C,CRMP1,CYR61,DCN,DICER1,DLG5,EFNA1,FERMT2,FGFR1,GRB2,ITGB1,ITGB1BP1,ITGB8,ITPR1,LIFR,MET,MYD88,MYO5A,OLR1,PAQR3,PKP4,PRKAA2,PRKX,PTEN,PTGS2,RALB,RAPH1,ROCK2,SDC2,SEMA5A,STAU2,TMEM67,TSC1	44	12
Cancer, Organismal Injury and Abnormalities, Tumor Morphology	progression of tumor	2.43e-07		-1.256	ADAM12,ALCAM,ANXA3,BIRC5,CAV1,CCNE1,CDH1,CDK6,CDKN1A,CXCL8,CXCR4,FERMT2,FGFR2,GDF15,IGF1R,MET,NEDD9,PLAUR,PTEN,PTGS2,SERPINE1,SKP2,SOX2,TSC1	24	13
Cell Morphology	morphology of cells	3.43e-07			ABCD3,ABI2,ADAM12,AIFM2,AKT3,ARRB1,ASAP1,ATF2,ATP2C1,ATP5G3,ATP6V1B2,BIK,BIRC5,BPNT1,BUB3,C8orf44-SGK3/SGK3,CADM1,CALD1,CAPRIN1,CASP1,CASP2,CAV1,CBFB,CBY1,CCNE1,CCNY,CD46,CD55,CDC42,CDH1,CDH2,CDK6,CDKN1A,CEBPB,CHEK1,CHMP1B,CHN1,CITED2,CKMT1A/CKMT1B,CLSTN1,CPEB4,CPT1C,CRMP1,CXCL8,CXCR4,DCN,DEPTOR,DICER1,DIXDC1,DNAJB6,DNASE2,DSE,EEF2K,FBLIM1,FBXO2,FERMT2,FGFR1,FGFR2,FLT3LG,GAS1,GCLC,GDAP1,GDF15,GLI…	157	28
Cardiovascular System Development and Function, Cellular Movement	cell movement of endothelial cells	4.08e-07		0.774	ALCAM,ANXA3,ATF2,BMP6,CAV1,CDC42,CDH2,CXCL8,CXCR4,CYR61,DCN,DEPTOR,DICER1,EFNA1,FGFR1,FOXP1,HMMR,HSPA5,ITGB1,ITGB1BP1,LOX,MAPK1,MET,NCL,OLR1,PAQR3,PLAUR,PRKX,PTEN,PTGS2,RAB28,ROCK2,SEMA5A,SERPINE1,STK35,STX6,TGFBI,TGFBR1,TNFRSF12A	39	11
Cell Morphology, Cellular Assembly and Organization, Cellular Function and Maintenance	formation of cellular protrusions	4.3e-07	Increased	2.545	ABI2,AKAP12,ANKRD27,ASAP1,ATMIN,BMP6,CALD1,CAPRIN1,CAV1,CBY1,CCDC64,CDC42,CDC42BPA,CDH1,CDH2,CDKN1A,CHMP2B,CHN1,CLSTN1,CPEB4,CPT1C,CRMP1,CXCL8,CXCR4,CYR61,DDAH1,DICER1,DIXDC1,DLG5,EFNA1,FGFR1,FGFR2,GDF15,HDAC6,HNF4A,HSP90AA1,IGF1R,ITGB1,ITGB8,ITPR1,LIFR,LIMK2,LOX,MAPK8IP2,MAPK9,MEF2A,MET,MTMR12,MYD88,MYO1A,MYO5A,NDEL1,NFIA,PKP4,POC1B,PRKAA2,PRKCI,PRUNE2,PTEN,PTGS2,RAB23,RAB5A,RALB,RAPH1,RHOU,ROCK…	82	19
Cancer, Organismal Injury and Abnormalities, Renal and Urological Disease	urothelial cancer	4.35e-07			BIRC5,CASP2,CBFB,CDH1,CDKN1A,CHEK2,FGFR2,HSP90AA1,LIFR,MALAT1,NSD1,PAIP1,PBRM1,PTEN,RAD21,SMC1A,TAF1,TSC1,TSHZ2,ZFP36L1	20	7
Cell Death and Survival	apoptosis of connective tissue cells	5.86e-07		-1.15	ADAM12,ATF2,BIK,BIRC5,CASP1,CASP2,CDC42,CDH1,CDKN1A,CEBPB,CXCL8,DCN,FGFR2,HAS2,HSPA5,IGF1R,IKBKG,ITGB1,MAPK1,MAPK9,MCF2L,NSMAF,OLR1,PITPNA,PTEN,QKI,RPS6KB2,SERPINE1,SKP2,TBK1,TGFBR1,TGM2,TNFAIP8,TRADD	34	16
Cellular Movement	invasion of tumor cell lines	6.36e-07		-0.362	ADAM12,AKT3,ALCAM,ASAP1,ATF1,BHLHE41,BMP6,CAV1,CDC42,CDC42BPA,CDH1,CDH2,CDK14,CDKN1A,CEBPB,CLCN4,CRMP1,CXCL8,CXCR4,CYR61,DCN,DICER1,DIXDC1,DNAJB6,DSE,EFNA1,FBLIM1,FGFR1,FGFR2,FOXP1,GALNT2,GDF15,HAS2,HEXIM1,HSP90AA1,IGF1R,ITGB1,ITGB8,LIMK2,LOX,MALAT1,MAPK1,MET,MITF,MLLT4,NEDD4,NR4A2,PLAUR,PPM1F,PRKCI,PTEN,PTGS2,RAB5A,RALB,RPRD1B,RRM2,SDC2,SEMA5A,SKP2,SLC12A2,SLC2A1,TAGLN,TGFBI,TMPO	64	22
Cellular Movement	cell movement of breast cancer cell lines	7.06e-07		-1.604	ADAM12,ARRB1,BHLHE41,BMP6,C8orf44-SGK3/SGK3,CAV1,CDC42,CDH1,CDH2,CXCL8,CXCR4,DNAJB6,ESRRA,FBLIM1,FGFR2,IGF1R,IGFBP1,ITGB1,MAPK1,MAPK9,MCF2L,MET,MLLT4,PLAUR,PPM1F,RAB5A,RSU1,SDC1,SERPINE1,SMAD5,TGFBR1,TGM2,TNFAIP8,ZFYVE21	34	13
Cellular Development, Cellular Growth and Proliferation	cell proliferation of carcinoma cell lines	7.89e-07		0.835	AKT3,ASNS,BIRC5,CASP2,CAV1,CDCA4,CDH1,CDK14,CDKN1A,CHEK1,CXCR4,CYR61,FGFR1,FGFR2,FLT3LG,GDF15,GLS,GNG4,HDAC6,IGF1R,IKBKG,ITGB1,ITGB8,ITPR1,MALAT1,MAPK1,MAPK9,MET,PIK3R3,PRKCI,PTEN,PTGS2,RALB,SKP2,SLC2A1,SLC3A2,SLC7A11,SMC1A,SOX2,TMEM2,TSC1,TUBB2A,TUBB3	43	19
Cancer	cell transformation	8.51e-07		0.856	AFF4,AKT3,BIRC5,CASP2,CAV1,CCNE1,CDC42,CDH1,CDK6,CDKN1A,CEBPB,CYR61,FGFR1,FGFR2,FLT3LG,GLI2,GRB10,GRB2,HAS2,HMGA2,HSP90AA1,IGF1R,ITGB1,JDP2,LOX,MALAT1,MAPK1,MAPK9,MCF2L,MET,MITF,MLLT4,NEDD4,PBX1,PBX3,PPM1D,PRDX1,PRKCI,PTEN,RHOU,ROCK2,SKP2,SLC3A2,SRSF1,TOB1,TOP1	46	20
Cardiovascular System Development and Function, Cellular Movement	migration of endothelial cells	1.04e-06		1.21	ALCAM,ANXA3,ATF2,BMP6,CAV1,CXCL8,CYR61,DCN,DEPTOR,DICER1,EFNA1,FGFR1,FOXP1,HMMR,HSPA5,ITGB1,ITGB1BP1,LOX,MAPK1,MET,NCL,OLR1,PAQR3,PLAUR,PRKX,PTEN,PTGS2,RAB28,ROCK2,SEMA5A,SERPINE1,STK35,STX6,TGFBI,TGFBR1,TNFRSF12A	36	9
Cellular Development	branching of cells	1.21e-06		0.871	ANKRD27,CALD1,CAV1,CDC42,CDH1,CDH2,CDKN1A,CHMP2B,CHN1,CLSTN1,CPEB4,CPT1C,CRMP1,CYR61,DCN,DICER1,DLG5,EFNA1,FERMT2,FGFR1,GRB2,ITGB1,ITGB1BP1,ITPR1,LIFR,MET,MYD88,MYO5A,PAQR3,PKP4,PRKAA2,PRKX,PTEN,PTGS2,RALB,RAPH1,ROCK2,SDC2,STAU2,TMEM67,TSC1	41	12
Cellular Growth and Proliferation	arrest in proliferation of cells	1.3e-06			AKAP12,AKT3,ALCAM,BIRC5,CAV1,CCNE1,CDC42,CDK6,CDKN1A,FGFR2,GAS1,GDF15,GLS,IGF1R,IGFBP1,MAPK1,MITF,MYBL1,PIK3R3,PRAME,PTEN,RARRES2,SERPINE1,SKP2,TOP1,UHMK1	26	13
Cellular Growth and Proliferation, Connective Tissue Development and Function, Tissue Development	proliferation of connective tissue cells	1.63e-06		-1.106	AKAP12,AKT3,ATF1,ATF2,BMP6,C14orf169,C8orf44-SGK3/SGK3,CAV1,CCNE1,CDC42,CDH1,CDK6,CDKN1A,CEBPB,CITED2,CXCL8,CYR61,DCN,DICER1,EFNA1,FGFR1,FGFR2,GLI2,GRB10,GRB2,HAS2,HMMR,IGF1R,IGFBP1,IKBKG,ITGB1,LOX,MAPK1,MAPK9,MCF2L,MED1,MET,MKI67,PAQR3,PBX1,PHC2,PITPNA,PLAUR,PPM1D,PTEN,PTGS2,RBM3,SEPT6,SERPINE1,SERTAD1,SKP2,SLC3A2,SLC7A11,TMPO,TNFAIP8,TNFRSF12A	56	21
Cellular Movement	migration of cells	1.83e-06		0.597	ABHD2,ADAM12,AFAP1,AHNAK,AKAP12,AKT3,ALCAM,ANXA3,APPL1,AQP3,ARFGAP3,ARHGEF39,ARRB1,ASAP1,ASIC1,ASNS,ATF2,BHLHE41,BMP6,C8orf44-SGK3/SGK3,CASP1,CAV1,CBFB,CBLL1,CD55,CDC42,CDC42BPA,CDH1,CDH2,CDK6,CDKN1A,CEBPB,CHST2,CITED2,CLCN4,CORO1C,CRIP2,CRMP1,CUL5,CXCL8,CXCR4,CYR61,DCN,DEPTOR,DICER1,DNAJB6,DSE,EFNA1,ESRRA,FBLIM1,FGFR1,FGFR2,FHL1,FLT3LG,FOXP1,FUT4,GALNT2,GCNT2,GDF15,GLI2,GRB2,HAS2,HDAC6,HMGA2,HMM…	144	30
Cancer, Organismal Injury and Abnormalities, Reproductive System Disease	breast adenocarcinoma	1.85e-06			ARRB1,BIRC5,CBFB,CDH1,CDH2,CDK6,CDKN1A,CHEK2,CXCL8,CYR61,DNAJB6,FGFR1,FGFR2,GDAP1,GGPS1,LIFR,MALAT1,MKI67,NSD1,PBRM1,PCNA,PRDX1,PRKCI,PTEN,RAD21,RNASEH2A,SMC1A,SOX2,STAU2,SYT17,TAF1,TNXB,TPD52,TSC1,TSHZ2,TUBB2A,TUBB3	37	11
Hereditary Disorder, Organismal Injury and Abnormalities	autosomal dominant disease	2.08e-06		-0.294	ABCA5,AFF4,AGBL1,AHNAK,AKT3,APPL1,ATL3,AUTS2,BICD2,CALD1,CASP1,CAV1,CDH1,CDK6,CHEK2,CXCR4,DHTKD1,DICER1,DNAJB6,FGFR1,FGFR2,FLT3LG,FTL,GCNT2,GDAP1,GLI2,HMGCR,HNF4A,IL13RA1,ITM2B,KCNK3,KLHL7,LOX,MEF2A,MITF,MYBL1,MYO1A,MYT1L,NEDD4,NEDD9,NHEJ1,PBX1,PTEN,PTGS2,REEP1,RSU1,SDC2,SEC63,SERPINI1,SLC2A1,SMC1A,SNAP25,SPTLC2,TBCD,TBK1,TGFBI,TGM2,TRPV4,TUBB2A,TUBB3,ZNF644	61	10
Cell Death and Survival	cell viability	2.54e-06		0.072	AEN,AKT3,AQP3,ARRB1,ASAH1,ASNS,ATF1,ATF2,ATP7B,BCLAF1,BIK,BIRC5,BMP6,CADM1,CASP1,CASP2,CAV1,CBFB,CD55,CDC42,CDC42BPA,CDH1,CDH2,CDK6,CDKN1A,CEBPB,CHEK1,CHEK2,CLCN4,CXCL8,CXCR4,CYR61,DICER1,DNAJB6,EEF2K,EFNA1,ESRRA,FGFR1,FGFR2,FLT3LG,GADD45B,GCLC,GDF15,GPR180,GRB2,HMGA2,HSPA5,IGF1R,IKBKG,INPP5A,ITGB1,ITGB1BP1,KIFC3,MAPK1,MAPK9,MED1,MET,MITF,MTMR12,MYD88,NEK7,NR4A2,NTN4,NUP58,OLR1,PBX1,PBX3,PCNA,PLA…	104	30
Cellular Movement	cell movement	3.9e-06		0.483	ABHD2,ADAM12,AFAP1,AHNAK,AKAP12,AKT3,ALCAM,ANXA3,APPL1,AQP3,ARFGAP3,ARHGEF39,ARRB1,ASAP1,ASIC1,ASNS,ATF2,BHLHE41,BMP6,C8orf44-SGK3/SGK3,CADM1,CASP1,CAV1,CBFB,CBLL1,CD55,CDC42,CDC42BPA,CDH1,CDH2,CDK14,CDK6,CDKN1A,CEBPB,CHST2,CITED2,CLCN4,CORO1C,CRIP2,CRMP1,CUL5,CXCL8,CXCR4,CYR61,DCN,DEPTOR,DICER1,DNAJB6,DPCD,DSE,EFNA1,ESRRA,FBLIM1,FERMT2,FGFR1,FGFR2,FHL1,FLT3LG,FOXP1,FUT4,GALNT2,GCNT2,GDF15,GLI2,G…	156	30
Cancer, Organismal Injury and Abnormalities, Renal and Urological Disease	transitional cell bladder cancer	4.07e-06			BIRC5,CASP2,CBFB,CDH1,CDKN1A,CHEK2,FGFR2,HSP90AA1,LIFR,MALAT1,NSD1,PBRM1,PTEN,RAD21,SMC1A,TAF1,TSHZ2	17	7
Cell Death and Survival	apoptosis of epithelial cells	4.15e-06		-0.972	ATF2,BIK,BIRC5,BMP6,CASP1,CDH1,CDH2,CDK6,CDKN1A,CEBPB,CHEK1,CXCL8,DCN,DICER1,FGFR1,GADD45B,GDF15,HNF4A,IGFBP1,IKBKG,ITGB1,MAPK1,MAPK9,MET,MITF,MYD88,NCL,PLAUR,PTEN,PTGS2,TGM2	31	16
Cellular Movement, Renal and Urological System Development and Function	cell movement of kidney cell lines	4.47e-06		-1.655	CADM1,CDC42,CXCL8,CXCR4,EFNA1,FBLIM1,FUT4,GRB2,ITGB1,ITGB1BP1,MAPK1,MET,PLAUR,PRKX,PTP4A1,RALB,ROCK2,SRSF1,WASL	19	5
Cardiovascular System Development and Function, Organismal Development	vasculogenesis	4.66e-06		0.939	ADIPOR2,ALCAM,AP1S2,BCLAF1,BIRC5,BMP6,CASP1,CAV1,CBLL1,CCNE1,CDC42,CDH1,CDH2,CDKN1A,CITED2,CNTRL,CXCL8,CXCR4,CYR61,DCN,DDAH1,DICER1,EFNA1,FERMT2,FGFR1,FGFR2,FZD5,GCLC,HAS2,HEXIM1,HIPK1,HSPA5,IGF1R,ITGB1,ITGB1BP1,ITGB8,LOX,MAPK1,MCF2L,MED1,MESP1,MET,MYO1E,OLR1,PAQR3,PATJ,PBX1,PLAUR,PRKX,PSAP,PTEN,PTGS2,QKI,RAB28,SEMA5A,SERPINE1,SKP2,SMAD5,STX6,TGFBI,TGFBR1,TGM2,TIPARP,TKT,TNFRSF12A,ZFP36L1	66	20
Cellular Movement	invasion of carcinoma cell lines	4.86e-06		-0.618	AKT3,ALCAM,ASAP1,ATF1,CDH1,CDH2,CDK14,CEBPB,CRMP1,CYR61,DSE,FGFR1,FGFR2,FOXP1,GALNT2,HAS2,ITGB1,MAPK1,MET,MITF,PLAUR,PRKCI,PTGS2,RALB,TGFBI	25	10
Connective Tissue Development and Function, Tissue Development	growth of connective tissue	5.58e-06		-1.546	AKAP12,AKT3,ATF1,ATF2,BMP6,C14orf169,C8orf44-SGK3/SGK3,CAV1,CCNE1,CDC42,CDH1,CDK6,CDKN1A,CEBPB,CITED2,CXCL8,CYR61,DCN,DICER1,EFNA1,FGFR1,FGFR2,FLT3LG,GLI2,GRB10,GRB2,HAS2,HMMR,IGF1R,IGFBP1,IKBKG,ITGB1,LOX,MAPK1,MAPK9,MCF2L,MED1,MET,MKI67,PAQR3,PBX1,PHC2,PITPNA,PLAUR,PPM1D,PTEN,PTGS2,RBM3,SEPT6,SERPINE1,SERTAD1,SKP2,SLC3A2,SLC7A11,SMAD5,TMPO,TNFAIP8,TNFRSF12A	58	21
Cancer, Cellular Movement, Organismal Injury and Abnormalities, Tumor Morphology	invasion of tumor cells	5.84e-06		0.049	ALCAM,ASAP1,BIRC5,CDH1,CXCR4,FERMT2,GDF15,HMGB3,IGF1R,ITGB1,LIMK2,MAPK1,MET,NEDD9,PLAUR,PTEN,PTGS2,SDC1,SOX2,SSX2IP,TGFBR1,ZFYVE21	22	8
Cell Morphology, Cellular Assembly and Organization, Cellular Development, Cellular Function and Maintenance, Cellular Growth and Proliferation, Nervous System Development and Function, Tissue Development	morphogenesis of neurites	6.11e-06		1.915	ANKRD27,CALD1,CAPRIN1,CAV1,CCDC64,CDC42,CDH2,CDKN1A,CHMP2B,CHN1,CLSTN1,CPEB4,CPT1C,CRMP1,CYR61,DICER1,DLG5,FGFR1,HDAC6,IGF1R,ITGB1,ITPR1,LIFR,MAPK8IP2,MAPK9,MEF2A,MET,MYD88,MYO5A,NDEL1,PKP4,PRKAA2,PTEN,PTGS2,RALB,RAPH1,ROCK2,SDC2,SEPT2,STAU2,STMN3,TSC1,UHMK1	43	13
Cell Death and Survival	cell death of connective tissue cells	7.49e-06		-0.23	ADAM12,ASAH1,ATF2,BIK,BIRC5,CASP1,CASP2,CCNE1,CDC42,CDH1,CDK6,CDKN1A,CEBPB,CHEK1,CREBL2,CXCL8,CYR61,DCN,FGFR2,GADD45B,GLS,GRB10,GRB2,HAS2,HIPK1,HSPA5,IGF1R,IKBKG,ITGB1,ITPR1,MAPK1,MAPK9,MCF2L,MET,NR4A2,NSMAF,OLR1,PITPNA,PPM1D,PRKAA2,PTEN,QKI,RALB,REPS2,RPS6KB2,SENP2,SERPINE1,SKP2,TBK1,TGFBR1,TGM2,TNFAIP8,TRADD,TSC1	54	23
Cell Cycle	cell cycle progression	8.21e-06		-0.563	ADAM12,AHNAK,ARRB1,ASNS,BIRC5,BMP6,BUB3,C8orf44-SGK3/SGK3,CALD1,CAMK2N2,CASP2,CAV1,CCNE1,CDC23,CDC27,CDC42,CDCA8,CDH1,CDK14,CDK6,CDKN1A,CEBPB,CHEK1,CHEK2,CITED2,CUL5,CXCL8,CYR61,DICER1,DIS3L2,DIXDC1,EIF3M,FGFR1,FGFR2,FLT3LG,GADD45B,GAS1,GRB10,GRB2,HAS2,HEXIM1,HNF4A,IGF1R,ITGB1,JDP2,MAPK1,MAPK9,MET,MIS18A,MITF,MKI67,NEDD9,NEK7,NR4A2,PBRM1,PCNA,PITPNA,PLAGL1,PNN,PPM1D,PRDX1,PRKCI,PTEN,PTGS2,PTP4A1,…	85	26
Cell Morphology, Cellular Assembly and Organization, Cellular Development, Cellular Function and Maintenance, Cellular Growth and Proliferation, Embryonic Development, Nervous System Development and Function, Tissue Development	dendritic growth/branching	8.26e-06		1.626	ANKRD27,CALD1,CAV1,CDC42,CDH2,CHMP2B,CHN1,CLSTN1,CPEB4,CPT1C,CRMP1,CYR61,DICER1,DLG5,ITGB1,ITPR1,MET,MYD88,MYO5A,PRKAA2,PTEN,PTGS2,RAPH1,ROCK2,SDC2,STAU2,TSC1	27	9
Cell Death and Survival	necrosis	9.57e-06		1.241	ADAM12,AFAP1,AHSA1,AKAP12,AKT3,ALCAM,ARCN1,ARRB1,ASAH1,ASNS,ATF1,ATF2,ATG10,ATMIN,ATP2C1,ATP7B,BCLAF1,BIK,BIRC5,BMP6,BUB3,CADM1,CAMK2N2,CAPRIN1,CASP1,CASP2,CAV1,CBFB,CCNE1,CCT5,CD55,CDC42,CDH1,CDH2,CDK6,CDKN1A,CEBPB,CHEK1,CHEK2,CPEB4,CRABP2,CREBL2,CXCL8,CXCR4,CYR61,DCN,DEPDC1,DEPTOR,DICER1,DNAJB1,DNASE2,EEF2K,EFNA1,EIF3M,FAM134B,FGFR1,FGFR2,FLT3LG,FOXP1,GABRB3,GADD45B,GAS1,GCLC,GDF15,GFPT1,GGPS1,…	184	36
Cellular Movement	cell movement of carcinoma cell lines	9.64e-06	Decreased	-2.11	AKT3,ALCAM,ASNS,CAV1,CDC42,CDH1,CDK14,CEBPB,CXCL8,CXCR4,CYR61,DSE,FOXP1,GALNT2,HMGA2,ITGB1,MET,MITF,PRKCI,PTGS2,TGFBI,TGFBR1,TGM2,TMPO,TSC1	25	10
Cancer, Organismal Injury and Abnormalities, Reproductive System Disease	invasive breast carcinoma	1.08e-05			ARRB1,BIRC5,CALD1,CASP2,CDK6,CDKN1A,CXCL8,CYR61,DIXDC1,DNAJB6,FGFR1,FGFR2,ITGB1,MKI67,PCNA,PRKCI,SAMD4A,TAGLN,TSC1,TUBB2A,TUBB3,WDR1	22	9
Cellular Development, Cellular Growth and Proliferation, Digestive System Development and Function, Hepatic System Development and Function, Organ Development, Tissue Development	proliferation of hepatocytes	1.1e-05		0.961	CAV1,CCNE1,CDKN1A,CEBPB,CITED2,CXCR4,DICER1,FGFR2,HNF4A,IGF1R,IGFBP1,MAPK1,MAPK9,MED1,MET,PTEN,SKP2,TNFRSF12A,TOB1	19	12
Cell Death and Survival	apoptosis of fibroblasts	1.1e-05		-0.787	ATF2,BIK,CASP1,CASP2,CDC42,CDH1,CDKN1A,HAS2,IGF1R,IKBKG,ITGB1,MAPK9,MCF2L,NSMAF,OLR1,PITPNA,PTEN,QKI,RPS6KB2,SERPINE1,SKP2,TBK1,TGM2,TNFAIP8,TRADD	25	9
Cellular Development	differentiation of cells	1.14e-05		0.231	ALCAM,ALG5,ANKRD27,AP1S2,AQP3,ARRB1,ASAH1,ASXL2,ATF2,ATP2C1,BCLAF1,BHLHE41,BIK,BMP6,C14orf169,CADM1,CALD1,CAV1,CBFB,CBY1,CCNE1,CCNY,CD46,CDC42,CDH1,CDH2,CDK6,CDKN1A,CEBPB,CHEK1,CHMP2B,CHN1,CITED2,CLSTN1,CPEB4,CPT1C,CREBL2,CRMP1,CXCL8,CXCR4,CYR61,DCN,DEPTOR,DHTKD1,DICER1,DIXDC1,DLG5,DNASE2,EFNA1,EML1,ERO1A,ESRRA,FBLIM1,FDX1,FERMT2,FGFR1,FGFR2,FLT3LG,FLVCR1,FOXP1,FZD1,FZD5,GADD45B,GAS1,GLI2,GRB2,HA…	161	27
Cell-To-Cell Signaling and Interaction	adhesion of tumor cell lines	1.14e-05		0.549	ADAM12,AFAP1,AKAP12,ALCAM,ASAP1,CAV1,CD55,CDC42,CDH1,CDH2,CXCL8,CXCR4,CYR61,DCN,FGFR2,FOXP1,FUT4,GDF15,HMMR,IGF1R,ITGB1,MAPK1,MLLT4,NECTIN2,PLAUR,RHOU,ROCK2,SDC1,SDC2,SERPINE1,TGM2	31	10
Cellular Movement	cell movement of pancreatic cancer cell lines	1.19e-05		-1.215	ASAP1,BHLHE41,CAV1,CDH2,FGFR1,FGFR2,ITGB1,LOX,MET,PLAUR,TMPO	11	4
Cellular Assembly and Organization	binding of filaments	1.23e-05		-1.195	CGN,CKAP4,FBLIM1,FHL1,PRKCI,PRUNE2,PTEN,RAB5A,TNNT2	9	1
Cellular Movement	migration of carcinoma cell lines	1.25e-05	Decreased	-2.082	AKT3,ALCAM,ASNS,CAV1,CDH1,CEBPB,CXCL8,CYR61,DSE,FOXP1,GALNT2,HMGA2,ITGB1,MET,MITF,PRKCI,PTGS2,TGFBI,TGFBR1,TGM2,TMPO,TSC1	22	9
Cancer, Organismal Injury and Abnormalities	urogenital cancer	1.28e-05		1.552	AASDHPPT,ABCA13,ABCA5,ABI2,ACAD11,AFAP1,AGBL1,AHNAK,AKNA,AKT3,ALCAM,ALG5,ANKIB1,ANKRD27,ANO2,ANXA3,AP1S2,ARCN1,ASAP1,ASXL2,ATMIN,ATP2C1,ATP6V1B2,ATP7B,ATP9A,AVL9,BCLAF1,BICD2,BIK,BIRC5,BMP6,BNC2,BRWD1,C3orf58,CAB39L,CADM1,CALD1,CAMK2N2,CASP2,CAV1,CBFB,CBLL1,CCNE1,CCNY,CCT5,CD55,CDC27,CDH1,CDH2,CDKN1A,CEACAM7,CGN,CHEK1,CHEK2,CHMP7,CHST2,CLSTN1,CNOT6,CNTRL,CORO1C,CPEB4,CPT1C,CRABP2,CRMP1,CTDSP2,CXC…	330	29
Cancer, Organismal Injury and Abnormalities, Reproductive System Disease	mammary tumor	1.31e-05		1.241	ADAM12,AKAP12,AMMECR1L,ANXA3,ARRB1,ASAP1,ASF1B,ASXL2,ATF2,ATP2C1,BIRC5,C8orf44-SGK3/SGK3,CAB39L,CALD1,CASP2,CAV1,CBFB,CBLL1,CCNE1,CDC42BPA,CDH1,CDH2,CDK6,CDKN1A,CEBPB,CHEK1,CHEK2,CHST7,CRABP2,CRMP1,CXCL8,CXCR4,CYR61,DAZAP1,DCN,DIXDC1,DLG5,DNAJB6,ELOVL6,ESRRA,FAM179A,FAM91A1,FERMT2,FGFR1,FGFR2,FZD1,GADD45B,GAS1,GCNT2,GDAP1,GGPS1,GLI2,GLS,HCCS,HDAC6,HEXIM1,HMGA2,HMGB3,HMGCR,HMMR,HSP90AA1,HSPA5,IGF1…	149	29
Cancer, Organismal Injury and Abnormalities, Tumor Morphology	invasion of tumor	1.53e-05		0.091	ALCAM,ASAP1,BIRC5,CAV1,CDH1,CXCR4,DICER1,FERMT2,GDF15,HMGB3,HSPA5,IGF1R,ITGB1,LIMK2,MAPK1,MET,NEDD9,PLAUR,PTEN,PTGS2,SDC1,SERPINE1,SOX2,SSX2IP,TGFBR1,ZFYVE21	26	10
Cancer, Endocrine System Disorders, Organismal Injury and Abnormalities, Reproductive System Disease	Ovarian Cancer and Tumors	1.6e-05		1.432	ACAD11,AGBL1,AKNA,ALCAM,ALG5,ANKIB1,ASAP1,ATP6V1B2,BCLAF1,BICD2,BIRC5,CAMK2N2,CASP2,CCT5,CDH1,CDH2,CDKN1A,CEACAM7,CHEK1,CHEK2,CNOT6,CPEB4,CXCL8,CXCR4,CYR61,DAZAP1,DHTKD1,DICER1,DNAJB6,DSE,DZIP3,ENTPD7,FGFR1,FGFR2,FJX1,FLT3LG,GDF15,GLI2,HAS2,HMGA2,HMMR,HNF4A,HSP90AA1,IGF1R,IGFBP1,KCNH5,KCNJ12,KIAA0825,KIF3C,LAPTM4A,LIFR,LIMK2,MALAT1,MAPK1,MET,MKI67,MSRB3,MTR,MYO1A,MYO1E,MYT1L,NAV2,NEDD4,NEK7,NIPA2…	118	18
Cell Death and Survival	cell death of melanoma cell lines	1.61e-05		1.103	AFAP1,AKT3,ATF1,ATF2,BIK,BIRC5,CDH1,CDKN1A,CHEK1,CXCL8,HSPA5,MAPK1,MITF,NUP58,PCNA,PLAGL1,PRDX1,PRKAA2,RAB22A,RAD21,RNASEH2A,RRM2,SERP1,SRSF8,TOP1,WDR19,ZMYM3	27	11
Cell Morphology, Cellular Assembly and Organization, Cellular Function and Maintenance	formation of filopodia	1.75e-05		1.349	AKAP12,BMP6,CDC42,CDC42BPA,CDH1,CHN1,CRMP1,CXCL8,CYR61,GDF15,ITGB1,LIMK2,MTMR12,MYD88,RHOU,SDC2,SERPINE1,TGFBR1,TSC1,WASL	20	7
Cardiovascular System Development and Function	development of vasculature	1.9e-05		1.245	ADIPOR2,AKT3,ALCAM,ANXA3,AP1S2,ATF2,BCLAF1,BIRC5,BMP6,CASP1,CAV1,CBFB,CBLL1,CCNE1,CDC42,CDH1,CDH2,CDKN1A,CITED2,CNTRL,CXCL8,CXCR4,CYR61,DCN,DDAH1,DICER1,DPH3,EFNA1,FERMT2,FGFR1,FGFR2,FLVCR1,FZD5,GCLC,GPR180,HAS2,HEXIM1,HIPK1,HSPA5,IGF1R,ITGB1,ITGB1BP1,ITGB8,KCTD10,LOX,LPL,MAPK1,MCF2L,MED1,MESP1,MET,MFAP2,MPI,MYO1E,NCL,NTN4,OLR1,PAQR3,PATJ,PBX1,PDE3B,PLAUR,PRKX,PSAP,PTEN,PTGS2,QKI,RAB28,ROCK2,SEMA…	84	21
Embryonic Development, Organismal Development	development of body trunk	1.91e-05		-0.525	AFAP1,AFF4,AKAP12,ARRB1,ASAH1,ASXL2,ATF2,ATMIN,ATP7B,BCLAF1,BIRC5,BMP6,CADM1,CAV1,CBFB,CBY1,CCNE1,CDH1,CDKN1A,CEBPB,CITED2,CNTRL,CXCR4,CYR61,DICER1,DNAJB6,EEF2K,EFNA1,EIF3M,FGFR1,FGFR2,FHL1,FLVCR1,FOXP1,FZD1,GAS1,GDF15,GLCE,GLI2,GRB2,HAS2,HDAC6,HEXIM1,HOXC11,IGF1R,IGFBP1,IL13RA1,IMMP2L,ITGB1,LBH,LOX,LPL,MAN2A1,MAPK1,MAPK9,MED1,MESP1,MET,MYBL1,MYD88,MYO1E,MYO5A,PBRM1,PBX1,PBX3,PCNA,PDE3B,PRKX,PSAP…	95	19
Cell Morphology	shape change of neurons	1.93e-05		1.395	ANKRD27,CALD1,CAV1,CDC42,CDH2,CDKN1A,CHMP2B,CHN1,CLSTN1,CPEB4,CPT1C,CRMP1,CYR61,DICER1,DLG5,GLI2,ITGB1,ITPR1,LIFR,MET,MYD88,MYO5A,PKP4,PRKAA2,PTEN,PTGS2,RALB,RAPH1,ROCK2,SDC2,STAU2,TSC1	32	11
Cancer, Gastrointestinal Disease, Hepatic System Disease, Organismal Injury and Abnormalities	liver carcinoma	2.28e-05		0.036	ABCA13,ABCA5,ABHD16A,ADAM12,ADIPOR2,AFF4,AGBL1,AHNAK,AIFM2,AKAP12,AKNA,ALCAM,ALG5,ANKIB1,ANKRD27,ANO2,ANXA3,AP1S2,ARHGAP12,ARRB1,ARSJ,ASAH1,ASF1B,ATAD1,ATF2,ATL2,ATL3,AUTS2,AVL9,B4GALT4,BCLAF1,BICD2,BMP6,BNC2,BPNT1,BRWD1,C15orf57,C3orf58,CASP2,CCDC115,CCDC64,CDC27,CDC42BPA,CDH1,CDK14,CDKN1A,CEP19,CHEK2,CHMP7,CHST2,CLSTN1,CNKSR3,CNTRL,COPS7A,CPEB4,CPT1C,CRIP2,CUL5,CXCL8,CYR61,DDAH1,DENND1A,DENND5B…	276	19
Cell Death and Survival	cell death of lung cancer cell lines	2.29e-05		-0.666	AKT3,BIK,BIRC5,CASP1,CASP2,CDKN1A,CEBPB,CHEK1,CHEK2,GADD45B,HSPA5,IGF1R,MAPK9,MET,NR4A2,PPM1D,PTEN,PTGS2,REPS2,RRM2,SKP2,SLC7A11,SRSF1,TBK1,TGM2,TUBB3,UACA	27	17
Cellular Development, Cellular Growth and Proliferation	development of tumor cell lines	2.49e-05		-0.367	AKAP12,BIRC5,CDH1,CDKN1A,CEBPB,FGFR2,FZD1,ITGB1,JDP2,MET,MITF,PANX1,PLAUR,SOX2,TGM2,TRPV4	16	6
Cancer, Organismal Injury and Abnormalities, Reproductive System Disease	breast or ovarian cancer	2.5e-05		0.883	ACAD11,ADAM12,AGBL1,AKAP12,AKNA,ALCAM,ALG5,AMMECR1L,ANKIB1,ANXA3,ARRB1,ASAP1,ASF1B,ASXL2,ATF2,ATP2C1,ATP6V1B2,BCLAF1,BICD2,BIRC5,C8orf44-SGK3/SGK3,CAB39L,CALD1,CAMK2N2,CASP2,CAV1,CBFB,CCNE1,CCT5,CDC42BPA,CDH1,CDH2,CDK6,CDKN1A,CEACAM7,CEBPB,CHEK1,CHEK2,CHST7,CNOT6,CPEB4,CRABP2,CRMP1,CXCL8,CXCR4,CYR61,DAZAP1,DCN,DHTKD1,DIXDC1,DLG5,DNAJB6,DSE,DZIP3,ELOVL6,ENTPD7,ESRRA,FAM179A,FAM91A1,FERMT2,FGFR1,FG…	202	27
Neurological Disease	Movement Disorders	2.55e-05		-1.596	ABCA5,AP1S2,ARRB1,ATP6V1B2,ATP7B,CASP1,CASP2,CAV1,CDH2,CHN1,DICER1,DNAJB1,DNAJB6,DNAJC6,EML1,FAM3C,FLVCR1,FOXP1,FTL,GABRB3,GAS1,GDAP1,GLI2,GPHN,HMGCR,HSP90AA1,HSPA5,IKBKG,INPP5A,ITPR1,LIFR,LPL,MAL2,MAPK8IP2,MARS2,MEF2D,MTMR2,MYD88,MYO5A,MYT1L,NEDD4,NFIA,NR4A2,OSBPL8,PCNA,PITPNA,PLAUR,PRKX,PSAP,PSMB9,PTGS2,RAB5A,REEP1,ROCK2,RPL31,SAP18,SCOC,SEC24A,SEMA5A,SEPT6,SERPINE1,SERPINI1,SLC12A2,SLC16A9,SLC…	84	10
Cellular Development, Cellular Growth and Proliferation, Nervous System Development and Function, Tissue Development	development of neurons	2.58e-05		1.51	ABI2,ANKRD27,CADM1,CALD1,CAPRIN1,CAV1,CCDC64,CDC42,CDH1,CDH2,CDK6,CDKN1A,CHMP2B,CHN1,CLSTN1,CPEB4,CPT1C,CRMP1,CXCR4,CYR61,DDAH1,DICER1,DIXDC1,DLG5,EEF2K,EFNA1,FGFR1,FGFR2,FZD1,FZD5,GABRB3,GLI2,GPHN,HDAC6,IGF1R,ITGB1,ITPR1,LIFR,LOX,MAPK8IP2,MAPK9,MEF2A,MET,MTMR2,MYD88,MYO5A,NDEL1,NFIA,NR4A2,PBX3,PKP4,PRKAA2,PRKCI,PTEN,PTGS2,RALB,RAPH1,ROCK2,RPGRIP1L,SDC2,SEPT2,SLC12A2,SOX2,STAU2,STMN3,TRPV4,TSC1,U…	68	16
Cellular Development, Cellular Function and Maintenance, Cellular Growth and Proliferation	assembly of cells	2.62e-05		-0.013	BCLAF1,BMP6,CAV1,CBLL1,CDH2,CDKN1A,CXCL8,CYR61,DDAH1,DICER1,EFNA1,FGFR1,FGFR2,FZD5,HIPK1,HSPA5,ITGB1,ITGB1BP1,MAPK1,MED1,MESP1,MET,PANX1,PAQR3,PLAUR,PRKX,PTEN,PTGS2,RAB28,SEMA5A,SERPINE1,SKP2,STX6,TGFBR1,TNFRSF12A	35	13
Cancer, Gastrointestinal Disease, Hepatic System Disease, Organismal Injury and Abnormalities	liver tumor	2.69e-05		-0.779	ABCA13,ABCA5,ABHD16A,ADAM12,ADIPOR2,AFF4,AGBL1,AHNAK,AIFM2,AKAP12,AKNA,ALCAM,ALG5,ANKIB1,ANKRD27,ANO2,ANXA3,AP1S2,ARHGAP12,ARRB1,ARSJ,ASAH1,ASF1B,ATAD1,ATF2,ATL2,ATL3,AUTS2,AVL9,B4GALT4,BCLAF1,BICD2,BIRC5,BMP6,BNC2,BPNT1,BRWD1,C15orf57,C3orf58,CASP2,CCDC115,CCDC64,CDC27,CDC42BPA,CDH1,CDK14,CDKN1A,CEBPB,CEP19,CHEK2,CHMP7,CHST2,CLSTN1,CNKSR3,CNTRL,COPS7A,CPEB4,CPT1C,CRIP2,CUL5,CXCL8,CXCR4,CYR61,DDA…	285	22
Cellular Function and Maintenance	endocytosis	2.71e-05		-0.181	ARRB1,ATP6V1B2,CAV1,CBLL1,CDC42,CDH1,CHN1,CLIC3,CORO1C,DENND1A,EEF2K,GRB2,HSP90AA1,HSPA5,IGF1R,ITGB1,MAPK1,MYO1E,MYO5A,NCL,NEDD4,OLR1,PAN3,PLAUR,PTEN,RAB22A,RAB5A,REPS2,SCARA3,SERPINE1,SNAP25,SNX5,STX17,TGFBR1	34	9
Cancer, Neurological Disease, Organismal Injury and Abnormalities	brain cancer	2.71e-05		0.447	ADAM12,AKNA,BIRC5,CDCA7L,CDK6,CXCL8,FAM91A1,FGFR1,GLI2,IGF1R,MET,NHEJ1,PPM1D,PTEN,PTGS2,RAD1,SERPINE1,SOX2,TAF1,TNXB,TOP1,ZMYM3	22	9
Cancer, Organismal Injury and Abnormalities	growth of head and neck tumor	2.8e-05		0.896	CASP2,DCN,MET,PPM1D,PTEN,PTGS2,TGFBR1	7	6
Cellular Development	epithelial-mesenchymal transition	2.83e-05		0.343	CAV1,CDC42,CDH1,DICER1,EFNA1,FGFR1,FGFR2,HAS2,HMGA2,HNF4A,IGF1R,MALAT1,MEF2A,MEF2D,MESP1,MYD88,PLAUR,PRKAA2,PRKCI,PTEN,SMURF2,SOX2,TGFBR1,TGM2	24	9
Post-Translational Modification	phosphorylation of protein	2.85e-05		1.509	AKT3,ARRB1,BIRC5,C8orf44-SGK3/SGK3,CCNE1,CD55,CDC42BPA,CDK6,CDKN1A,CHEK1,CHEK2,CORO1C,CTDSP2,CXCL8,CXCR4,CYR61,DCN,DICER1,EEF2K,EFNA1,FAM129A,FGFR1,FGFR2,FLT3LG,FZD1,GALNT2,GRB10,HDAC6,HIPK1,IGF1R,ITGB1,LIMK2,MAPK1,MAPK9,MET,NEK11,NEK7,PAQR3,PLAUR,PRDX1,PRKAA2,PRKAG2,PRKCI,PRKX,PSAP,PTEN,RALB,RARRES2,ROCK2,RPS6KB2,SENP2,SIK2,SLC3A2,SMAD5,TADA3,TAF1,TARDBP,TGFBR1,UHMK1	59	17
Cellular Growth and Proliferation	cytostasis of tumor cell lines	2.93e-05		-0.298	ADAM12,BIRC5,BMP6,CAV1,CDCA8,CDH1,CDK6,CDKN1A,CHEK2,CRABP2,CYR61,FGFR1,IGF1R,MET,PTEN,RSU1,SMARCA1,TGFBR1,TOP1	19	10
Tissue Development	growth of epithelial tissue	2.95e-05		-1.176	ATF2,BCLAF1,BMP6,C8orf44-SGK3/SGK3,CAV1,CBLL1,CCNE1,CDH1,CDH2,CDK6,CDKN1A,CEBPB,CITED2,CXCL8,CXCR4,DDAH1,DICER1,EFNA1,FGFR1,FGFR2,FZD5,GAS1,GDF15,GLI2,HAS2,HDAC6,HIPK1,HNF4A,HSPA5,IGF1R,IGFBP1,IKBKG,ITGB1,ITGB1BP1,ITGB8,MAPK1,MAPK9,MED1,MET,MKI67,MYD88,PAQR3,PLAUR,PRKX,PTEN,PTGS2,RAB28,SEMA5A,SERPINE1,SKP2,SLC7A11,SOX2,SPINT2,STX6,TGFBR1,TGM2,TNFRSF12A,TOB1	58	22
Cancer, Endocrine System Disorders, Organismal Injury and Abnormalities, Reproductive System Disease	ovarian cancer	3.15e-05			ACAD11,AGBL1,AKNA,ALCAM,ALG5,ANKIB1,ASAP1,ATP6V1B2,BCLAF1,BICD2,BIRC5,CAMK2N2,CASP2,CCT5,CDH1,CDH2,CDKN1A,CEACAM7,CHEK1,CHEK2,CNOT6,CPEB4,CXCL8,CXCR4,CYR61,DAZAP1,DHTKD1,DNAJB6,DSE,DZIP3,ENTPD7,FGFR2,FJX1,FLT3LG,GDF15,GLI2,HAS2,HMGA2,HMMR,HNF4A,HSP90AA1,IGFBP1,KCNH5,KCNJ12,KIAA0825,KIF3C,LAPTM4A,LIFR,LIMK2,MALAT1,MAPK1,MET,MKI67,MSRB3,MTR,MYO1A,MYO1E,MYT1L,NAV2,NEDD4,NEK7,NIPA2,NSD1,OSBPL8,PBRM1,…	114	17
Cell Morphology, Cellular Assembly and Organization, Cellular Development, Cellular Function and Maintenance, Cellular Growth and Proliferation, Nervous System Development and Function, Tissue Development	branching of neurons	3.21e-05		1.395	ANKRD27,CALD1,CAV1,CDC42,CDH2,CDKN1A,CHMP2B,CHN1,CLSTN1,CPEB4,CPT1C,CRMP1,CYR61,DICER1,DLG5,ITGB1,ITPR1,LIFR,MET,MYD88,MYO5A,PKP4,PRKAA2,PTEN,PTGS2,RALB,RAPH1,ROCK2,SDC2,STAU2,TSC1	31	11
Cancer, Organismal Injury and Abnormalities	metastasis	3.21e-05		-0.354	ADAM12,AKAP12,AKT3,ALCAM,ASAH1,ASAP1,ATF2,BHLHE41,BIRC5,CALD1,CASP1,CAV1,CDCA7L,CDH1,CDH2,CDK6,CDKN1A,CPA4,CRABP2,CXCL8,CXCR4,CYR61,DICER1,DNAJB6,FGFR1,FGFR2,FOXP1,FTL,GDF15,GGPS1,HDAC6,HEXIM1,HMMR,HSP90AA1,IGF1R,ITGB1,LOX,MALAT1,MAPK1,MET,MITF,MLLT4,NEDD9,NEK11,NTN4,PCNA,PIK3R3,PLAUR,PRKCI,PSAP,PTEN,PTGS2,RALB,RPS27A,RRM2,SDC1,SERPINE1,SKP2,SLC7A11,SMURF2,SSX2IP,TGFBR1,TGM2,TNFRSF12A,TOP1,TUBB2A…	68	25
Cellular Development, Cellular Growth and Proliferation, Digestive System Development and Function, Hepatic System Development and Function, Organ Development	proliferation of liver cells	3.41e-05		0.536	CAV1,CCNE1,CDKN1A,CEBPB,CITED2,CXCR4,DICER1,FGFR2,HNF4A,IGF1R,IGFBP1,ITGB1,MAPK1,MAPK9,MED1,MET,PTEN,PTGS2,SKP2,TNFRSF12A,TOB1	21	13
Cancer, Endocrine System Disorders, Organismal Injury and Abnormalities, Reproductive System Disease	gonadal tumor	3.5e-05		1.709	ACAD11,AGBL1,AKNA,ALCAM,ALG5,ANKIB1,ASAP1,ATP6V1B2,BCLAF1,BICD2,BIRC5,CAMK2N2,CASP2,CCT5,CDH1,CDH2,CDKN1A,CEACAM7,CHEK1,CHEK2,CNOT6,CPEB4,CXCL8,CXCR4,CYR61,DAZAP1,DHTKD1,DICER1,DNAJB6,DSE,DZIP3,ENTPD7,FGFR1,FGFR2,FJX1,FLT3LG,GDF15,GLI2,HAS2,HMGA2,HMMR,HNF4A,HSP90AA1,IGF1R,IGFBP1,KCNH5,KCNJ12,KIAA0825,KIF3C,LAPTM4A,LIFR,LIMK2,MALAT1,MAPK1,MET,MKI67,MSRB3,MTR,MYO1A,MYO1E,MYT1L,NAV2,NEDD4,NEK7,NIPA2…	120	18
Respiratory System Development and Function	respiratory system development	3.53e-05		0.557	AFF4,AKAP12,ARRB1,ASAH1,ATF2,ATMIN,BCLAF1,CAV1,CBY1,CDKN1A,CITED2,DICER1,FGFR1,FGFR2,FOXP1,GAS1,GLCE,GLI2,ITGB1,LOX,LPL,MAN2A1,MAPK1,MAPK9,PTEN,RPGRIP1L,SERPINE1,SOX2,STK40,TGFBR1,TMEM38B,TMTC3,TULP3	33	8
Cellular Growth and Proliferation	colony formation of cells	3.61e-05		0.745	AKAP12,ATF1,ATF2,BIRC5,CADM1,CASP1,CAV1,CCNE1,CDC42,CDCA7L,CDKN1A,CHEK1,CYR61,DCN,DICER1,FGFR1,FGFR2,FLT3LG,GADD45B,GLI2,GRB2,HAS2,HMGA2,IGF1R,KCNJ12,LIFR,LOX,MAPK1,MAPK9,MCF2L,MET,MITF,PIGA,PLAGL1,PRKCI,PTEN,PTGS2,RNF34,RRM2,SERTAD1,SLC3A2,SMAD5,SOX2,TM4SF4,TPD52	45	15
Developmental Disorder	Growth Failure	3.61e-05		-1.002	AFF4,ATF2,ATMIN,ATP2C1,ATP7B,CCNE1,CDH2,CDKN1A,CKMT1A/CKMT1B,COPS8,DNASE2,DPH3,FGFR1,FGFR2,GCLC,GRB10,HAS2,HIPK1,HNF4A,HNRNPD,IGF1R,IKBKG,KCTD10,MAPK1,MAPK8IP2,MED1,MESP1,MYBL1,NEK7,NHEJ1,PHC2,PITPNA,PRKCI,PTEN,PTGS2,RALB,RPS6KB2,RRN3,SLC12A2,SLC2A1,SMAD5,SMC1A,SRSF10,SUMO2,SV2B,TGFBI,TGFBR1,TKT,TNNT2,TSC1,ZFP36L1,ZNF521	52	10
Cellular Development, Cellular Growth and Proliferation	cell proliferation of colorectal cancer cell lines	3.63e-05		0.574	AHSA1,ATG10,BIRC5,CDC42,CDH1,CDKN1A,CHEK2,CUL5,EIF3M,FGFR2,GLI2,HSP90AA1,IGF1R,ITGB8,MAPK9,MET,MINA,NCL,NEDD9,PRPF4B,PTEN,PTGS2,RALB,RNF34,RRM2,SDC2,SOX2,USP12	28	14
Cell-To-Cell Signaling and Interaction	adhesion of connective tissue cells	3.68e-05		0.138	ADAM12,AKAP12,CADM1,CD46,CDC42,CDH1,CDH2,CYR61,EFNA1,FERMT2,FUT4,ITGB1,MAN2A1,MAPK1,MET,PLAUR,ROCK2,SDC2,TGFBI	19	6
Cell Cycle	arrest in cell cycle progression	3.7e-05			ADAM12,AHNAK,BIRC5,C8orf44-SGK3/SGK3,CAV1,CCNE1,CDC42,CDH1,CDK14,CDK6,CDKN1A,CEBPB,CHEK1,CHEK2,CUL5,CXCL8,FLT3LG,GAS1,HEXIM1,MAPK1,MAPK9,MET,MITF,NR4A2,PLAGL1,PPM1D,PTEN,ROCK2,SKP2,SOX2,TBRG1,TGFBR1,UHMK1	33	17
Cellular Development, Cellular Growth and Proliferation	cell proliferation of breast cancer cell lines	3.7e-05		1.152	ADAM12,ASAH1,BIRC5,C8orf44-SGK3/SGK3,CAV1,CBLL1,CCNE1,CDH1,CDKN1A,CEBPB,CRABP2,CXCR4,CYR61,DCN,DNAJB6,ESRRA,FGFR1,FGFR2,FOXP1,GDF15,GLS,GRB2,HAS2,HEXIM1,HSPA5,IGF1R,IGFBP1,IKBKG,ITGB1,MAPK1,MAPK9,MED1,MET,PIK3R3,PLAUR,PRPF4B,PTEN,SKP2,SOX2,TADA3,TNFAIP8	41	15
Cell Morphology, Cellular Assembly and Organization, Cellular Development, Cellular Function and Maintenance, Cellular Growth and Proliferation	formation of plasma membrane projections	3.78e-05		1.562	ABI2,ANKRD27,CALD1,CAPRIN1,CAV1,CCDC64,CDC42,CDH1,CDH2,CDKN1A,CHMP2B,CHN1,CLSTN1,CPEB4,CPT1C,CRMP1,CYR61,DDAH1,DICER1,DIXDC1,DLG5,EFNA1,FGFR1,FGFR2,HDAC6,IGF1R,ITGB1,ITPR1,LIFR,LOX,MAPK8IP2,MAPK9,MEF2A,MET,MYD88,MYO5A,NDEL1,NFIA,PKP4,PRKAA2,PRKCI,PTEN,PTGS2,RALB,RAPH1,ROCK2,SDC2,SEPT2,STAU2,STMN3,TRPV4,TSC1,UHMK1,WASL	54	15
Cardiovascular System Development and Function	morphology of cardiovascular system	3.82e-05			ADAM12,AKAP12,AKT3,CAV1,CBFB,CCNE1,CDH2,CDK6,CDKN1A,CITED2,CXCR4,DDAH1,EFNA1,FGFR1,FLVCR1,FZD5,GCLC,GDF15,GPR180,HAS2,HEXIM1,ITGB1BP1,ITGB8,KCTD10,LOX,LPL,MAN2A1,MAPK1,MAPK9,MED1,MEF2A,MESP1,MFAP2,MLLT4,MYO1E,PLAGL1,PPP1R15B,PRDX1,PRKAA2,PSAP,PTEN,PTGS2,RGS19,ROCK2,RPGRIP1L,RPS6KB2,SEMA5A,SERPINE1,SLC6A6,SMAD5,SNAP25,SNX13,SRSF10,TGM2,TKT,TMEM38B,TNNT2,TSC1,ZFP36L1,ZNF521	60	13
Cell Death and Survival	cell survival of tumor cell lines	3.91e-05		1.213	ASNS,CDKN1A,CHEK1,CHEK2,EEF2K,FGFR1,FGFR2,IGF1R,MAPK9,RAD21,TUBB3	11	6
Cellular Assembly and Organization	organization of organelle	3.97e-05		-0.537	ABCD3,ADAM12,AFAP1,ATL2,ATL3,CAV1,CDC42,CDCA8,CDH1,CHMP1B,CHMP2B,CHMP7,DCN,DNAJB6,FBLIM1,FSD1,HAS2,HDAC6,HMGA2,INA,ITGB1,KIFC3,LIMK2,LOX,MALAT1,MAN2A1,MYO1A,MYO5A,NDEL1,NPHP1,PRKCI,RAB29,RAB5A,RRBP1,RRN3,SERP1,SSX2IP,STK35,STMN3,STX17,STX6,TGFBR1,TMED10,TMEM135,TNXB,TOP1,TRPV4,TSC1,ZNF462	49	4
Organismal Development	development of genitourinary system	4.05e-05		-0.211	AFAP1,AFF4,AKT3,ARRB1,ATP7B,BIK,BMP6,CADM1,CAV1,CDH1,CDK6,CDKN1A,CEBPB,CITED2,CXCR4,DICER1,DPCD,EEF2K,EFNA1,EIF3M,FGFR1,FGFR2,FNDC3A,FZD5,GDF15,GLI2,GRB10,GRB2,HDAC6,HEXIM1,HOXC11,IGF1R,IGFBP1,IMMP2L,ITGB1,LBH,LIFR,LIMK2,MAPK1,MED1,MET,MTMR2,MYBL1,MYO1E,NECTIN2,NPHP1,PAFAH1B3,PBRM1,PBX1,PCNA,PDE3B,PHC2,PPM1D,PRKX,PSAP,PTEN,PTGS2,QKI,RPGRIP1L,SERPINE1,SFMBT1,SKP2,SLC12A2,SLC19A2,SMAD5,SOX2,SPAG9,S…	78	18
Hereditary Disorder, Organismal Injury and Abnormalities, Skeletal and Muscular Disorders	autosomal dominant myopathy	4.07e-05			AHNAK,BICD2,CALD1,DHTKD1,DNAJB6,GDAP1,LOX,RSU1,SDC2,TBCD,TGFBI,TRPV4,TUBB2A	13	1
Cancer, Organismal Injury and Abnormalities, Respiratory Disease	stage 4 lung cancer	4.07e-05			CDK6,FGFR2,FTL,HSP90AA1,IGF1R,MALAT1,MET,PTGS2,RPS27A,RRM2,TOP1,TUBB2A,TUBB3	13	9
Cancer, Organismal Injury and Abnormalities, Tumor Morphology	invasion of malignant tumor	4.18e-05		-1.012	ALCAM,CDH1,CXCR4,FERMT2,GDF15,HSPA5,IGF1R,ITGB1,LIMK2,MAPK1,MET,NEDD9,PLAUR,PTGS2,SERPINE1,SOX2,SSX2IP,TGFBR1	18	7
Embryonic Development, Organ Development, Organismal Development, Skeletal and Muscular System Development and Function, Tissue Development	formation of muscle	4.2e-05		-1.129	ADAM12,CASP1,CAV1,CDC42,CDH2,CDKN1A,CXCR4,DICER1,FGFR1,FGFR2,FHL1,HAS2,HMGCR,IGF1R,ITGB1,LOX,MAPK1,MED1,MEF2D,MESP1,MET,MYL6B,PTEN,SDC1,SENP2,SERP1,SERPINE1,SIK2,TANC1,TGFBR1,TGM2,TIPARP,TMTC3,TNFRSF12A,TNNT2,WDR1,ZFAND5	37	11
Cardiovascular System Development and Function, Organismal Development	angiogenesis	4.23e-05		1.245	ADIPOR2,AKT3,ALCAM,ANXA3,AP1S2,ATF2,BCLAF1,BIRC5,BMP6,CASP1,CAV1,CBLL1,CCNE1,CDC42,CDH1,CDH2,CDKN1A,CITED2,CNTRL,CXCL8,CXCR4,CYR61,DCN,DDAH1,DICER1,EFNA1,FERMT2,FGFR1,FGFR2,FLVCR1,FZD5,GCLC,HAS2,HEXIM1,HIPK1,HSPA5,IGF1R,ITGB1,ITGB1BP1,ITGB8,KCTD10,LOX,MAPK1,MCF2L,MED1,MESP1,MET,MYO1E,NCL,OLR1,PAQR3,PATJ,PBX1,PDE3B,PLAUR,PRKX,PSAP,PTEN,PTGS2,QKI,RAB28,ROCK2,SEMA5A,SERPINE1,SKP2,SMAD5,STX6,TGFBI,TG…	74	21
Cell Death and Survival	cell viability of breast cancer cell lines	4.28e-05		-0.753	ARRB1,BCLAF1,CDKN1A,CHEK1,ESRRA,FGFR2,GDF15,HMGA2,IGF1R,KIFC3,MED1,PBX1,PPM1D,PTEN,PTGS2,RPS6KB2,SDC1,SOX2,TNFAIP8,TOP1	20	7
Tissue Development	development of epithelial tissue	4.28e-05		0.297	BCLAF1,BMP6,CAV1,CBLL1,CDH1,CDH2,CDKN1A,CEBPB,CGN,CXCL8,CXCR4,CYR61,DDAH1,DICER1,EFNA1,FGFR1,FGFR2,FNDC3A,FZD5,GLI2,HIPK1,HSPA5,ITGB1,ITGB1BP1,ITGB8,MAPK1,MAPK9,MED1,MESP1,MET,MITF,MYO1E,PAQR3,PLAUR,PRKX,PTEN,PTGS2,RAB28,SEMA5A,SERPINE1,SKP2,SOX2,STX6,TGFBR1,TMEM67,TNFRSF12A	46	16
Cancer, Gastrointestinal Disease, Hepatic System Disease, Organismal Injury and Abnormalities	liver cancer	4.31e-05		-0.191	ABCA13,ABCA5,ABHD16A,ADAM12,ADIPOR2,AFF4,AGBL1,AHNAK,AIFM2,AKAP12,AKNA,ALCAM,ALG5,ANKIB1,ANKRD27,ANO2,ANXA3,AP1S2,ARHGAP12,ARRB1,ARSJ,ASAH1,ASF1B,ATAD1,ATF2,ATL2,ATL3,AUTS2,AVL9,B4GALT4,BCLAF1,BICD2,BIRC5,BMP6,BNC2,BPNT1,BRWD1,C15orf57,C3orf58,CASP2,CCDC115,CCDC64,CDC27,CDC42BPA,CDH1,CDK14,CDKN1A,CEP19,CHEK2,CHMP7,CHST2,CLSTN1,CNKSR3,CNTRL,COPS7A,CPEB4,CPT1C,CRIP2,CUL5,CXCL8,CXCR4,CYR61,DDAH1,DEN…	282	20
Cellular Development, Cellular Growth and Proliferation, Connective Tissue Development and Function	proliferation of fibroblast cell lines	4.39e-05	Increased	2.343	AKAP12,ARRB1,CAPRIN1,CAV1,CCNE1,CDC42,CDK6,CDKN1A,CEBPB,DICER1,ERO1A,FGFR2,GADD45B,GLCE,GRB2,IGF1R,IGFBP1,ITGB1,LOX,MAPK1,MAPK9,MET,MITF,PBX1,PLAUR,PLPP2,PTEN,RALB,RFC1,RHOU,SERPINE1,SERTAD1,SHMT1,SKP2,SLC3A2,SRSF1,TGM2,TOB1,TSC1	39	14
Cancer, Organismal Injury and Abnormalities	genitourinary carcinoma	4.43e-05		1.055	AASDHPPT,ABCA13,ABCA5,ABI2,ACAD11,AFAP1,AGBL1,AHNAK,AKNA,AKT3,ALG5,ANKIB1,ANKRD27,ANO2,ANXA3,AP1S2,ARCN1,ASAP1,ASXL2,ATMIN,ATP2C1,ATP6V1B2,ATP7B,ATP9A,AVL9,BCLAF1,BICD2,BIRC5,BMP6,BNC2,BRWD1,C3orf58,CAB39L,CADM1,CAMK2N2,CASP2,CAV1,CBFB,CBLL1,CCNY,CCT5,CD55,CDC27,CDH1,CDH2,CDKN1A,CEACAM7,CGN,CHEK1,CHEK2,CHMP7,CHST2,CLSTN1,CNOT6,CNTRL,CORO1C,CPEB4,CPT1C,CRABP2,CRMP1,CTDSP2,CXCL8,CYR61,DAZAP1,DCN,DE…	301	26
Cancer, Organismal Injury and Abnormalities, Respiratory Disease	stage 4 lung carcinoma	4.49e-05			CDK6,FGFR2,HSP90AA1,IGF1R,MET,PTGS2,RRM2,TOP1,TUBB2A,TUBB3	10	8
Cell Morphology, Cellular Assembly and Organization, Cellular Development, Cellular Function and Maintenance, Cellular Growth and Proliferation, Embryonic Development, Nervous System Development and Function, Tissue Development	branching of neurites	4.61e-05		1.598	ANKRD27,CALD1,CAV1,CDC42,CDH2,CDKN1A,CHMP2B,CHN1,CLSTN1,CPEB4,CPT1C,CRMP1,CYR61,DICER1,DLG5,ITGB1,ITPR1,MET,MYD88,MYO5A,PKP4,PRKAA2,PTEN,PTGS2,RALB,RAPH1,ROCK2,SDC2,STAU2,TSC1	30	11
DNA Replication, Recombination, and Repair, Energy Production, Nucleic Acid Metabolism, Small Molecule Biochemistry	hydrolysis of ATP	4.71e-05		0.469	ABCD3,ATP7B,CALD1,CCT5,CKMT1A/CKMT1B,HSPA5,MAPK1,PRKAA2,TGM2	9	3
Cellular Movement, Reproductive System Development and Function	migration of gonadal cell lines	4.71e-05		-0.96	ADAM12,ASAP1,CDC42,IGFBP1,ITGB1,ITGB1BP1,NCL,PLAUR,REPS2	9	1
Cellular Growth and Proliferation	colony formation	4.78e-05		1.127	AKAP12,ATF1,ATF2,BIRC5,CADM1,CASP1,CAV1,CCNE1,CDC42,CDCA7L,CDKN1A,CHEK1,CYR61,DCN,DICER1,FGFR1,FGFR2,FLT3LG,GADD45B,GLI2,GRB2,HAS2,HMGA2,IGF1R,KCNJ12,LIFR,LOX,MAPK1,MAPK9,MCF2L,MET,MITF,MYD88,PIGA,PLAGL1,PRKCI,PTEN,PTGS2,RNF34,RRM2,SERPINE1,SERTAD1,SLC3A2,SMAD5,SOX2,TM4SF4,TOP1,TPD52	48	16
Cancer, Organismal Injury and Abnormalities, Skeletal and Muscular Disorders	smooth muscle tumor	4.84e-05			ABI2,ADAM12,CASP2,CDH1,CDKN1A,CRABP2,CYR61,FGFR1,FGFR2,FLT3LG,GRB2,HMGA2,IGF1R,LIFR,MALAT1,MAPK1,MAU2,MET,MYBL1,NR4A2,PCNA,PIK3R3,PSMB9,PTEN,PTGS2,RAB23,RAP2B,SMAD5,STXBP6,TWF1	30	11
Cellular Growth and Proliferation, Tissue Development	generation of cells	4.98e-05		1.469	ABI2,ADAM12,AFF4,ANKRD27,ARRB1,ASAP1,BCLAF1,BIK,BIRC5,BMP6,CADM1,CALD1,CAPRIN1,CASP1,CAV1,CBFB,CBLL1,CCDC64,CD46,CDC42,CDH1,CDH2,CDK6,CDKN1A,CEBPB,CGN,CHEK1,CHMP2B,CHN1,CITED2,CLSTN1,CPEB4,CPT1C,CRMP1,CXCL8,CXCR4,CYR61,DDAH1,DICER1,DIXDC1,DLG5,DNASE2,DPCD,EEF2K,EFNA1,FGFR1,FGFR2,FLT3LG,FNDC3A,FOXP1,FZD1,FZD5,GABRB3,GADD45B,GLI2,GPHN,GRB2,HDAC6,HIPK1,HSP90AA1,HSPA5,IGF1R,IKBKG,IMMP2L,ITGB1,ITGB1BP…	144	29
Cancer, Organismal Injury and Abnormalities, Reproductive System Disease	breast cancer	5.01e-05		0.831	ADAM12,AKAP12,AMMECR1L,ANXA3,ARRB1,ASF1B,ASXL2,ATF2,ATP2C1,BIRC5,C8orf44-SGK3/SGK3,CAB39L,CALD1,CASP2,CAV1,CBFB,CCNE1,CDC42BPA,CDH1,CDH2,CDK6,CDKN1A,CEBPB,CHEK1,CHEK2,CHST7,CRABP2,CRMP1,CXCL8,CXCR4,CYR61,DAZAP1,DCN,DIXDC1,DLG5,DNAJB6,ELOVL6,ESRRA,FAM179A,FAM91A1,FERMT2,FGFR1,FGFR2,FZD1,GADD45B,GAS1,GCNT2,GDAP1,GGPS1,GLI2,GLS,HCCS,HDAC6,HMGA2,HMGCR,HMMR,HSP90AA1,IGF1R,IGFBP1,ISG20L2,ITGB1,ITPR1,LI…	139	27
Organ Morphology, Reproductive System Development and Function	morphology of placenta	5.07e-05			ATF2,CCNE1,DPH3,FGFR2,GRB10,IGF1R,IGFBP1,ITGB8,LIFR,MAPK1,MED1,MET,PTEN,ROCK2,SNX13,TGFBR1,ZFP36L1	17	7
Cancer, Gastrointestinal Disease, Hepatic System Disease, Organismal Injury and Abnormalities	hepatobiliary system cancer	5.19e-05		0.133	ABCA13,ABCA5,ABHD16A,ADAM12,ADIPOR2,AFF4,AGBL1,AHNAK,AIFM2,AKAP12,AKNA,ALCAM,ALG5,ANKIB1,ANKRD27,ANO2,ANXA3,AP1S2,ARHGAP12,ARRB1,ARSJ,ASAH1,ASF1B,ATAD1,ATF2,ATL2,ATL3,AUTS2,AVL9,B4GALT4,BCLAF1,BICD2,BIRC5,BMP6,BNC2,BPNT1,BRWD1,C15orf57,C3orf58,CASP2,CCDC115,CCDC64,CCNE1,CDC27,CDC42BPA,CDH1,CDK14,CDKN1A,CEP19,CHEK2,CHMP7,CHST2,CLSTN1,CNKSR3,CNTRL,COPS7A,CPEB4,CPT1C,CRIP2,CUL5,CXCL8,CXCR4,CYR61,DDA…	287	21
Cancer, Cell Death and Survival, Organismal Injury and Abnormalities	cell death of tumor	5.24e-05		-0.336	ADAM12,ARCN1,ATF2,ATP7B,BIK,BIRC5,BMP6,CASP1,CASP2,CAV1,CDH1,CDK6,CDKN1A,CHEK1,CXCL8,CXCR4,CYR61,DEPTOR,FGFR1,FLT3LG,GDF15,HMGA2,IGF1R,ITPR1,MAPK1,MAPK9,MET,MITF,NR4A2,PLAUR,PTEN,PTGS2,RALB,RPL31,RPS27A,RRM2,SERPINE1,SLC7A11,SMC1A,SPINK7,TGFBR1,TRADD	42	20
Cardiovascular System Development and Function, Cellular Development, Cellular Function and Maintenance, Cellular Growth and Proliferation, Organismal Development, Tissue Development	endothelial cell development	5.32e-05		-0.224	BCLAF1,BMP6,CAV1,CBLL1,CDH2,CDKN1A,CXCL8,CYR61,DDAH1,DICER1,EFNA1,FGFR1,FGFR2,FZD5,HIPK1,HSPA5,ITGB1,ITGB1BP1,MAPK1,MED1,MESP1,MET,PAQR3,PLAUR,PRKX,PTEN,PTGS2,RAB28,SEMA5A,SERPINE1,SKP2,STX6,TGFBR1,TNFRSF12A	34	13
Cardiovascular System Development and Function	abnormal morphology of cardiovascular system	5.36e-05			ADAM12,AKAP12,CAV1,CBFB,CCNE1,CDH2,CDK6,CDKN1A,CITED2,CXCR4,DDAH1,EFNA1,FGFR1,FLVCR1,FZD5,GPR180,HAS2,HEXIM1,ITGB8,KCTD10,LOX,LPL,MAN2A1,MAPK1,MAPK9,MED1,MEF2A,MESP1,MFAP2,MLLT4,MYO1E,PPP1R15B,PRDX1,PSAP,PTEN,ROCK2,RPGRIP1L,RPS6KB2,SEMA5A,SLC6A6,SMAD5,SNAP25,SNX13,SRSF10,TGM2,TMEM38B,TNNT2,TSC1,ZFP36L1	49	10
Cancer, Organismal Injury and Abnormalities	growth of carcinoma	5.5e-05		1.433	BMP6,CAV1,DCN,DICER1,HDAC6,HMGCR,MAPK1,MET,PLAUR,PRKCI,PTEN,PTGS2,RALB,RRM2,SDC2,SKP2,TGFBR1	17	11
Cell Morphology, Cellular Assembly and Organization, Cellular Development, Cellular Function and Maintenance, Cellular Growth and Proliferation, Nervous System Development and Function, Tissue Development	neuritogenesis	5.66e-05		1.624	ABI2,ANKRD27,CALD1,CAPRIN1,CAV1,CCDC64,CDC42,CDH2,CDKN1A,CHMP2B,CHN1,CLSTN1,CPEB4,CPT1C,CRMP1,CYR61,DDAH1,DICER1,DIXDC1,DLG5,EFNA1,FGFR1,FGFR2,HDAC6,IGF1R,ITGB1,ITPR1,LIFR,LOX,MAPK8IP2,MAPK9,MEF2A,MET,MYD88,MYO5A,NDEL1,NFIA,PKP4,PRKAA2,PRKCI,PTEN,PTGS2,RALB,RAPH1,ROCK2,SDC2,SEPT2,STAU2,STMN3,TRPV4,TSC1,UHMK1	52	14
Cancer, Cell Death and Survival, Organismal Injury and Abnormalities, Tumor Morphology	cell death of tumor cells	5.85e-05		-0.316	ADAM12,ARCN1,ATF2,ATP7B,BIK,BIRC5,BMP6,CASP1,CASP2,CAV1,CDH1,CDK6,CDKN1A,CHEK1,CXCL8,CXCR4,CYR61,DEPTOR,FGFR1,FLT3LG,GDF15,HMGA2,IGF1R,ITPR1,MAPK1,MAPK9,MET,MITF,NR4A2,PLAUR,PTEN,PTGS2,RALB,RPL31,RPS27A,RRM2,SERPINE1,SLC7A11,SMC1A,SPINK7,TRADD	41	19
Cancer, Organismal Injury and Abnormalities, Reproductive System Disease	tumorigenesis of genital organ	6.04e-05		1.565	AASDHPPT,ABCA13,ABCA5,ABI2,ACAD11,ADAM12,AFAP1,AGBL1,AHNAK,AKAP12,AKNA,AKT3,ALCAM,ALG5,ANKIB1,ANKRD27,ANO2,ANXA3,AP1S2,ARCN1,ASAP1,ASXL2,ATMIN,ATP2C1,ATP6V1B2,ATP7B,ATP9A,AVL9,BCLAF1,BICD2,BIK,BIRC5,BMP6,BNC2,BRWD1,C3orf58,CAB39L,CADM1,CALD1,CAMK2N2,CASP2,CAV1,CBFB,CBLL1,CCNE1,CCT5,CD55,CDC27,CDH1,CDH2,CDKN1A,CEACAM7,CGN,CHEK1,CHEK2,CHST2,CLSTN1,CNOT6,CNTRL,CORO1C,CPEB4,CPT1C,CRABP2,CRMP1,CTDSP2,…	297	28
Cell Death and Survival	cell death of sarcoma cell lines	6.17e-05		-0.948	ATF1,ATG10,ATMIN,BCLAF1,BIK,BIRC5,CAV1,CDH1,CDK6,CDKN1A,CHEK1,CHEK2,HSPA5,IGF1R,KANK2,NCL,NEK11,PLAGL1,PRDX1,PRKAA2,SDC2,SERPINE1,TBK1,TRADD	24	10
Cell Death and Survival	apoptosis of sarcoma cell lines	6.24e-05		-1.28	ATF1,ATG10,ATMIN,BCLAF1,BIK,BIRC5,CAV1,CDH1,CDK6,CDKN1A,CHEK1,CHEK2,HSPA5,IGF1R,KANK2,NCL,PLAGL1,PRKAA2,SDC2,SERPINE1,TBK1	21	10
Cancer, Organismal Injury and Abnormalities, Reproductive System Disease	genital tumor	6.25e-05		1.565	AASDHPPT,ABCA13,ABCA5,ABI2,ACAD11,ADAM12,AFAP1,AGBL1,AHNAK,AKAP12,AKNA,AKT3,ALCAM,ALG5,ANKIB1,ANKRD27,ANO2,ANXA3,AP1S2,ARCN1,ASAP1,ASXL2,ATMIN,ATP2C1,ATP6V1B2,ATP7B,ATP9A,AVL9,BCLAF1,BICD2,BIK,BIRC5,BMP6,BNC2,BRWD1,C3orf58,CAB39L,CADM1,CALD1,CAMK2N2,CASP2,CAV1,CBFB,CBLL1,CCNE1,CCT5,CD55,CDC27,CDH1,CDH2,CDKN1A,CEACAM7,CGN,CHEK1,CHEK2,CHST2,CLSTN1,CNOT6,CNTRL,CORO1C,CPEB4,CPT1C,CRABP2,CRMP1,CTDSP2,…	297	28
Gene Expression	expression of RNA	6.37e-05		0.031	AFF4,AKNA,ARRB1,ASXL2,ATF1,ATF2,ATMIN,ATP2C1,AUTS2,BCLAF1,BHLHE41,BIRC5,BMP6,BRWD1,C14orf169,C8orf44-SGK3/SGK3,CAPRIN1,CASP1,CAV1,CBFB,CBY1,CCNE1,CD46,CDC42,CDH1,CDH2,CDK6,CDKN1A,CEBPB,CHEK2,CIAO1,CITED2,CRABP2,CREBL2,CREBZF,CTDSP2,CXCR4,CYR61,DCAF6,DCN,DEPDC1,DICER1,DIXDC1,DNAJB1,DNAJB6,EFNA1,EIF3M,ELL2,ESRRA,FGFR1,FGFR2,FLT3LG,FOXP1,FZD1,FZD5,GCLC,GLI2,HBS1L,HDAC6,HEXIM1,HEXIM2,HIPK1,HMGA2,HNF4…	151	22
Embryonic Development, Organ Development, Organismal Development, Renal and Urological System Development and Function, Tissue Development	formation of kidney	6.4e-05		-0.832	BMP6,CADM1,CAV1,CDKN1A,CITED2,EFNA1,EIF3M,FGFR1,FGFR2,GDF15,GLI2,GRB2,HDAC6,HOXC11,IGFBP1,MET,MYO1E,PBX1,PRKX,PSAP,PTGS2,RPGRIP1L,TGFBR1,TIPARP,TKT,TMEM67,TSC1,ZNF521	28	8
Cell Death and Survival	cell death of ovarian cancer cell lines	6.62e-05		-0.387	BIRC5,CAMK2N2,CASP1,CASP2,CDKN1A,CXCL8,CYR61,MAPK1,MET,PPM1D,PTEN,PTGS2,SLC3A2,SLC7A11,SOX2,TBK1	16	10
Cell-To-Cell Signaling and Interaction, Connective Tissue Development and Function	adhesion of fibroblast cell lines	6.63e-05		0.441	ADAM12,AKAP12,CDC42,CDH1,CDH2,CYR61,FUT4,ITGB1,MAPK1,MET,SDC2	11	6
Cardiovascular System Development and Function, Cellular Development, Cellular Function and Maintenance, Cellular Growth and Proliferation, Organismal Development, Tissue Development	proliferation of endothelial cells	6.78e-05		-0.638	BCLAF1,BMP6,CAV1,CBLL1,CDH2,CDKN1A,CXCL8,DDAH1,DICER1,EFNA1,FGFR1,FGFR2,FZD5,HIPK1,HSPA5,ITGB1,ITGB1BP1,MAPK1,PAQR3,PLAUR,PRKX,PTEN,PTGS2,RAB28,SEMA5A,SERPINE1,SKP2,STX6,TGFBR1,TNFRSF12A	30	12
Endocrine System Development and Function	glucose tolerance	6.79e-05		0.406	ADIPOR2,AKT3,ARRB1,ATF2,C8orf44-SGK3/SGK3,CDKN1A,CEP19,CPT1C,GRB10,HNF4A,LPL,MED1,MET,MGAT4A,PBX1,PCSK1,PPM1D,PRKAA2,PRKCI,PTEN,ROCK2,SAMD4A,SERP1,SERTAD1,SGMS1,SLC19A2,TGM2	27	6
Reproductive System Development and Function	abnormal morphology of reproductive system	6.82e-05			AFAP1,AFF4,AKAP12,AKT3,ATF2,BIK,CADM1,CASP2,CAV1,CCNE1,CDKN1A,CEBPB,DPH3,EEF2K,FGFR2,FZD1,GLI2,GRB10,HOXC11,HSP90AA1,IGF1R,ITGB8,KLF3,LBH,LIMK2,MAPK1,MED1,MET,MYBL1,NECTIN2,PAFAH1B3,PPM1D,PSAP,PTEN,PTGS2,SERPINE1,SKP2,SLC12A2,SLC19A2,SMAD5,SNX13,STYX,TGFBR1,UACA,ZFP36L1	45	16
Cancer, Organismal Injury and Abnormalities, Reproductive System Disease	genital tract cancer	7.48e-05		1.131	AASDHPPT,ABCA13,ABCA5,ABI2,ACAD11,AFAP1,AGBL1,AHNAK,AKNA,AKT3,ALCAM,ALG5,ANKIB1,ANKRD27,ANO2,ANXA3,AP1S2,ARCN1,ASAP1,ASXL2,ATMIN,ATP2C1,ATP6V1B2,ATP7B,ATP9A,AVL9,BCLAF1,BICD2,BIK,BIRC5,BMP6,BNC2,BRWD1,C3orf58,CAB39L,CADM1,CALD1,CAMK2N2,CASP2,CAV1,CBFB,CBLL1,CCNE1,CCT5,CD55,CDC27,CDH1,CDH2,CDKN1A,CEACAM7,CGN,CHEK1,CHEK2,CHST2,CLSTN1,CNOT6,CNTRL,CORO1C,CPEB4,CPT1C,CRABP2,CRMP1,CTDSP2,CXCL8,CXCR4,CY…	288	27
Cellular Development, Connective Tissue Development and Function, Skeletal and Muscular System Development and Function, Tissue Development	differentiation of cartilage tissue	7.6e-05		0.923	BMP6,C14orf169,DICER1,FGFR1,GADD45B,GLI2,HMGA2,ITGB1,KIAA1715,MAPK1,MAPK9,MEF2D,RAB23,TGFBR1	14	4
Cancer, Cellular Movement, Organismal Injury and Abnormalities, Tumor Morphology	invasion of cancer cells	7.6e-05		-0.724	ALCAM,CDH1,FERMT2,GDF15,IGF1R,ITGB1,LIMK2,MAPK1,MET,NEDD9,PLAUR,SOX2,SSX2IP,TGFBR1	14	5
Reproductive System Development and Function	morphology of reproductive system	7.9e-05			AFAP1,AFF4,AKAP12,AKT3,ARRB1,ATF2,BIK,CADM1,CASP2,CAV1,CCNE1,CDKN1A,CEBPB,DPH3,EEF2K,EIF3M,FGFR2,FZD1,GLI2,GRB10,HOXC11,HSP90AA1,IGF1R,IGFBP1,ITGB1,ITGB8,KLF3,LBH,LIFR,LIMK2,MAPK1,MED1,MET,MYBL1,NECTIN2,NPHP1,PAFAH1B3,PDE3B,PPM1D,PSAP,PTEN,PTGS2,ROCK2,SERPINE1,SKP2,SLC12A2,SLC19A2,SMAD5,SNX13,STYX,TGFBR1,TKT,UACA,ZFP36L1	54	16
Cancer, Organismal Injury and Abnormalities	abdominal adenocarcinoma	7.99e-05			AASDHPPT,ABCA13,ABCA5,ABHD2,ABI2,ACAD11,ADAM12,ADIPOR2,AFAP1,AFF4,AGBL1,AHNAK,AKAP12,AKNA,AKR1C4,AKT3,ALG5,AMMECR1L,ANKIB1,ANKRD27,ANO2,AP1S2,APPL1,ARCN1,ARFGAP3,ARL2BP,ARRB1,ARSJ,ASAH1,ASAP1,ASXL2,ATG10,ATL2,ATMIN,ATP2C1,ATP5G3,ATP6V1B2,ATP7B,ATP9A,AUTS2,AVL9,BCLAF1,BICD2,BIRC5,BMP6,BNC2,BRWD1,BTF3L4,C2orf54,C3orf58,CAB39L,CADM1,CALD1,CAPRIN1,CARNMT1,CASP1,CASP2,CAV1,CBFB,CBLL1,CBY1,CCNE1,CCT5,C…	430	31
Nervous System Development and Function, Organ Morphology, Organismal Development	mass of brain	8.01e-05			AKT3,CAV1,CDKN1A,CKMT1A/CKMT1B,IGFBP1,PTEN,SLC2A1,TGM2,TKT,ZNF521	10	4
Cancer, Neurological Disease, Organismal Injury and Abnormalities	primitive neuroectodermal tumor	8.07e-05		0	AKNA,BIRC5,CDCA7L,CDK6,CDKN1A,CXCR4,FAM91A1,FGFR1,GLI2,IGF1R,MET,NHEJ1,PPM1D,PREP,PTEN,SERINC1,TAF1,TNXB,TTC3,TUBB2A,TUBB3,ZMYM3	22	9
Cancer, Organismal Injury and Abnormalities	metastasis of cells	8.37e-05		0.099	ALCAM,ASAH1,ASAP1,ATF2,CAV1,CDH1,CDH2,CXCL8,CXCR4,DICER1,IGF1R,LOX,MALAT1,MAPK1,MET,NEDD9,NTN4,PCNA,PLAUR,PTEN,PTGS2,RALB,SERPINE1,SMURF2,SSX2IP,ZFYVE21	26	11
Embryonic Development, Organ Development, Organismal Development, Respiratory System Development and Function, Tissue Development	formation of lung	8.42e-05		0.557	AFF4,AKAP12,ARRB1,ASAH1,ATF2,ATMIN,BCLAF1,CAV1,CBY1,CDKN1A,CITED2,DICER1,FGFR1,FGFR2,FOXP1,GLCE,GLI2,ITGB1,LOX,LPL,MAN2A1,MAPK1,MAPK9,PTEN,SERPINE1,SOX2,STK40,TMEM38B,TMTC3	29	7
Cellular Movement	cell movement of tumor cells	8.46e-05		0.431	AKT3,ALCAM,CAV1,CBLL1,CDC42,CDH2,CXCL8,CXCR4,HMMR,IGF1R,ITGB1,MET,NEDD9,PLAUR,PTEN,PTGS2,RAB5A,SERPINE1,SOX2,TGFBR1	20	10
Cancer, Organismal Injury and Abnormalities	embryonal tumor	8.56e-05		0.469	AKNA,BIRC5,CDC27,CDCA7L,CDK6,CDKN1A,CXCR4,DICER1,FAM91A1,FGFR1,GGPS1,GLI2,HELZ,IGF1R,KCNJ12,MET,NHEJ1,PPM1D,PREP,PTEN,SERINC1,TAF1,TKT,TNXB,TOP1,TTC3,TUBB2A,TUBB3,TWISTNB,ZMYM3	30	9
Cell Death and Survival	cell death of epithelial cells	8.92e-05		-1.305	ATF2,BIK,BIRC5,BMP6,CASP1,CASP2,CDC42,CDH1,CDH2,CDK6,CDKN1A,CEBPB,CHEK1,CXCL8,DCN,DICER1,FGFR1,GADD45B,GDF15,GLI2,HNF4A,HSPA5,IGF1R,IGFBP1,IKBKG,ITGB1,MAPK1,MAPK9,MED1,MET,MITF,MYD88,NCL,NDEL1,PLAUR,PRKAA2,PRKCI,PTEN,PTGS2,RAD21,SERPINE1,TGFBR1,TGM2	43	22
Cancer, Neurological Disease, Organismal Injury and Abnormalities	central nervous system tumor	9.16e-05		0.784	ADAM12,AKAP12,AKNA,AKT3,ALCAM,ANO2,ARCN1,ARRB1,BIRC5,BMP6,CADM1,CALD1,CASP2,CAV1,CDC27,CDC42BPA,CDCA7L,CDH1,CDK6,CDKN1A,CHEK2,CLCN4,CXCL8,CXCR4,DHTKD1,FAM167B,FAM3C,FAM91A1,FBLIM1,FGFR1,FGFR2,GDF15,GLI2,HDAC6,HMGB3,HSPA5,IGF1R,ITGB8,KANK2,KCNJ12,LIMK2,MAPK9,MET,MKI67,MSRB3,MYD88,NHEJ1,NSD1,PBRM1,PIGA,PKP4,PPM1D,PRKAA2,PTEN,PTGS2,QKI,RAD1,RAD21,RAPH1,RARRES2,RPF2,RRM2,RSU1,SEMA5A,SERPINE1,SERPINI1…	79	22
Cellular Movement	migration of fibrosarcoma cell lines	9.23e-05		0.134	CDC42,CDH2,FBLIM1,PLAUR,SDC1,SDC2,SERPINE1,WASL	8	3
Cancer, Gastrointestinal Disease, Organismal Injury and Abnormalities	primary colorectal cancer	9.23e-05			CALD1,IGF1R,MET,PLAUR,SERPINE1	5	2
Cellular Development, Cellular Growth and Proliferation	arrest in proliferation of tumor cell lines	9.35e-05			CDC42,CDKN1A,FGFR2,GDF15,GLS,IGFBP1,MAPK1,MITF,MYBL1,PIK3R3,PRAME,PTEN,SERPINE1,SKP2,TOP1	15	7
Cellular Development, Cellular Growth and Proliferation, Hair and Skin Development and Function	proliferation of epithelial cell lines	9.68e-05		0.993	ARRB1,ATF2,BIRC5,CBLL1,CDK6,CDKN1A,CYR61,FGFR1,FGFR2,GRB2,HDAC6,HNF4A,HSP90AA1,IGF1R,IKBKG,MET,PBX1,PLAUR,PNN,PRKCI,PTEN,PTGS2,PTP4A1,TSC1	24	9
Cellular Assembly and Organization	development of cytoplasm	9.76e-05		1.662	ABCD3,ANKRD27,ARRB1,BIRC5,C14orf169,CALD1,CAV1,CBFB,CDC42,CDK6,CDKN1A,CORO1C,CXCL8,FBLIM1,GRB2,HDAC6,INPP5A,ITGB1,ITGB1BP1,KANK2,LIMK2,MAPK1,MCF2L,MRPL10,NUBPL,PPM1F,PRKCI,PTEN,RAB22A,RAB23,RAB5A,ROCK2,RRN3,STX12,TBCD,TGFBI,TRPV4,TSC1,TWF1,WASL,WIPI2	41	8
Cellular Growth and Proliferation, Tissue Development	proliferation of epithelial cells	9.9e-05		-0.401	ATF2,BMP6,C8orf44-SGK3/SGK3,CAV1,CCNE1,CDH1,CDK6,CDKN1A,CEBPB,CITED2,CXCL8,CXCR4,DICER1,EFNA1,FGFR1,FGFR2,GAS1,GDF15,GLI2,HAS2,HDAC6,HNF4A,IGF1R,IGFBP1,IKBKG,ITGB1,ITGB8,MAPK1,MAPK9,MED1,MET,MKI67,MYD88,PAQR3,PTEN,PTGS2,SKP2,SLC7A11,SOX2,SPINT2,TGM2,TNFRSF12A,TOB1	43	19
Cell Morphology, Cellular Function and Maintenance	autophagy	0.000106		0.519	AKT3,ATG10,BIRC5,CASP1,CASP2,CDKN1A,CEBPB,CHEK1,CHMP2B,CXCR4,DCN,DEPTOR,DICER1,EEF2K,FLT3LG,GABARAPL1,HDAC6,HSP90AA1,HSPA5,IGF1R,IKBKG,ITPR1,MITF,MYD88,PRKAA2,PSAP,PTEN,RGS19,ROCK2,SCOC,SIK2,SOX2,SPTLC2,STX17,SVIP,TBK1,TSC1,USP13	38	13
Carbohydrate Metabolism, Molecular Transport, Small Molecule Biochemistry	uptake of D-glucose	0.000106		0.059	APPL1,CAV1,CEBPB,CPT1C,ESRRA,FGFR2,GGPS1,HSPA5,IGF1R,IKBKG,LPL,MAPK1,MAPK9,MYO5A,PLAGL1,PLAUR,PRKAA2,PRKCI,PTEN,SENP2,SERPINE1,SKP2,SLC2A1	23	10
Cellular Movement	invasion of brain cancer cell lines	0.000115		-0.109	ALCAM,ASAP1,CDH2,CRMP1,CXCR4,FBLIM1,IGF1R,ITGB8,PLAUR,PTEN,SEMA5A,SLC12A2,SLC2A1	13	3
Cancer, Organismal Injury and Abnormalities	stage 4 solid tumor	0.000117			BIRC5,CASP1,CAV1,CDK6,FGFR1,FGFR2,FTL,HDAC6,HSP90AA1,IGF1R,MALAT1,MAPK1,MET,MITF,NEK11,PTGS2,RPS27A,RRM2,TOP1,TUBB2A,TUBB3	21	13
Cellular Movement, Reproductive System Development and Function	cell movement of gonadal cell lines	0.00012		-1.184	ADAM12,ASAP1,CDC42,IGFBP1,ITGB1,ITGB1BP1,NCL,PLAUR,PTP4A1,REPS2	10	1
Cancer, Organismal Injury and Abnormalities	pelvic cancer	0.00012		1.13	AASDHPPT,ABCA13,ABCA5,ABI2,ACAD11,AFAP1,AGBL1,AHNAK,AKNA,AKT3,ALCAM,ALG5,ANKIB1,ANKRD27,ANO2,ANXA3,AP1S2,ARCN1,ASAP1,ASXL2,ATMIN,ATP2C1,ATP6V1B2,ATP7B,ATP9A,AVL9,BCLAF1,BICD2,BIK,BIRC5,BMP6,BNC2,BRWD1,C3orf58,CAB39L,CADM1,CALD1,CAMK2N2,CASP2,CAV1,CBFB,CBLL1,CCNE1,CCNY,CCT5,CD55,CDC27,CDH1,CDH2,CDKN1A,CEACAM7,CGN,CHEK1,CHEK2,CHMP7,CHST2,CLIC3,CLSTN1,CNOT6,CNTRL,CORO1C,CPEB4,CPT1C,CRABP2,CRMP1,CTDS…	304	27
Cancer, Organismal Injury and Abnormalities	stage 4 advanced cancer	0.00012			CDK6,FGFR1,FGFR2,HDAC6,HSP90AA1,IGF1R,MAPK1,MET,NEK11,PTGS2,RRM2,TOP1,TUBB2A,TUBB3	14	9
Cell Death and Survival	cell death of central nervous system cells	0.000121		0.304	ADAM12,ATF2,ATP2C1,CASP2,CDC42,CDK6,CDKN1A,CXCL8,DICER1,FAM134B,GCLC,HSP90AA1,HSPA5,IGF1R,INPP5A,KCNK3,MAPK1,MEF2D,PTEN,PTGS2,ROCK2,RPS6KB2,SERPINE1,SERPINI1,SLC2A1,TARDBP,TGM2,TSC1	28	11
Cell Death and Survival	cell death of fibroblasts	0.000126		-0.744	ATF2,BIK,CASP1,CASP2,CDC42,CDH1,CDKN1A,CHEK1,HAS2,IGF1R,IKBKG,ITGB1,MAPK9,MCF2L,NSMAF,OLR1,PITPNA,PTEN,QKI,RPS6KB2,SERPINE1,SKP2,TBK1,TGM2,TNFAIP8,TRADD	26	10
Cell Death and Survival	cell viability of carcinoma cell lines	0.000128		1.587	AQP3,BIRC5,CADM1,CD55,CDH1,CHEK1,CXCR4,DNAJB6,FGFR1,FGFR2,IGF1R,MET,PRKCI,PTGS2,RPS6KB2,TBK1,TUBB3	17	8
Cell Cycle, Cell-To-Cell Signaling and Interaction, Cellular Growth and Proliferation	contact growth inhibition of tumor cell lines	0.000128		-0.128	ADAM12,BIRC5,BMP6,CDH1,CDK6,CDKN1A,FGFR1,IGF1R,PTEN,RSU1,SMARCA1,TOP1	12	7
Cancer, Organismal Injury and Abnormalities	pelvic tumor	0.000134		1.318	AASDHPPT,ABCA13,ABCA5,ABI2,ACAD11,AFAP1,AGBL1,AHNAK,AKAP12,AKNA,AKT3,ALCAM,ALG5,ANKIB1,ANKRD27,ANO2,ANXA3,AP1S2,ARCN1,ASAP1,ASXL2,ATMIN,ATP2C1,ATP6V1B2,ATP7B,ATP9A,AVL9,BCLAF1,BICD2,BIK,BIRC5,BMP6,BNC2,BRWD1,C3orf58,CAB39L,CADM1,CALD1,CAMK2N2,CASP2,CAV1,CBFB,CBLL1,CCNE1,CCNY,CCT5,CD55,CDC27,CDH1,CDH2,CDKN1A,CEACAM7,CGN,CHEK1,CHEK2,CHMP7,CHST2,CLIC3,CLSTN1,CNOT6,CNTRL,CORO1C,CPEB4,CPT1C,CRABP2,CRM…	305	27
Cell Death and Survival	apoptosis of bone cancer cell lines	0.000138		-0.825	ATG10,ATMIN,BCLAF1,BIK,BIRC5,CAV1,CDH1,CDK6,CDKN1A,CHEK1,CHEK2,IGF1R,KANK2,NCL,PLAGL1,PRKAA2,SDC2	17	9
Tissue Morphology	morphology of extraembryonic tissue	0.00014			CBFB,CCNE1,CDH1,CDH2,FGFR1,FGFR2,FZD5,HAS2,HNF4A,ITGB8,MAPK1,MED1,MLLT4,NSD1,PIGA,PRKCI,PTEN,SMAD5,SNX13,SUMO2,TGFBR1	21	8
Cancer, Gastrointestinal Disease, Organismal Injury and Abnormalities, Respiratory Disease	oropharyngeal tumor	0.000146			BIRC5,HSP90AA1,MKI67,PCNA,PTGS2,TUBB2A,TUBB3	7	6
Cellular Development, Cellular Growth and Proliferation	proliferation of prostate cancer cell lines	0.000147		-0.517	AFAP1,AKAP12,ALCAM,ASAH1,BIRC5,BMP6,CASP1,CAV1,CDH1,CDK6,CDKN1A,CXCL8,FLT3LG,GDF15,GLI2,HMGA2,HSPA5,IGFBP1,ITGB1,MET,NR4A2,PRKCI,PTEN,SKP2,SOX2,SUMO2,TNXB,TOP1,TPD52,USP12	30	12
Cellular Development, Embryonic Development, Organismal Development	differentiation of embryonic cells	0.000148		0.558	BHLHE41,BMP6,CAV1,CBFB,CDH1,CDKN1A,CHEK1,CITED2,DEPTOR,FGFR1,FGFR2,FLT3LG,GRB2,HMGA2,LIFR,MAPK1,MAPK9,MET,NR4A2,PBX1,PLAUR,SOX2,TGFBR1	23	11
Cancer, Organismal Injury and Abnormalities, Reproductive System Disease	tumorigenesis of reproductive tract	0.000149		1.307	AASDHPPT,ABCA13,ABCA5,ABI2,ACAD11,ADAM12,AGBL1,AHNAK,AKNA,AKT3,ALCAM,ALG5,ANKIB1,ANKRD27,ANO2,ANXA3,AP1S2,ARCN1,ASAP1,ASXL2,ATMIN,ATP2C1,ATP6V1B2,ATP7B,ATP9A,AVL9,BCLAF1,BICD2,BIK,BIRC5,BMP6,BNC2,BRWD1,C3orf58,CAB39L,CAMK2N2,CASP2,CAV1,CBFB,CBLL1,CCNE1,CCT5,CD55,CDC27,CDH1,CDH2,CDKN1A,CEACAM7,CGN,CHEK1,CHEK2,CNOT6,CNTRL,CORO1C,CPEB4,CPT1C,CRABP2,CRMP1,CXCL8,CXCR4,CYR61,DAZAP1,DCN,DENND5B,DHTKD1,D…	259	26
Cancer, Organismal Injury and Abnormalities	advanced malignant tumor	0.00015		-0.235	ADAM12,AKAP12,AKT3,ALCAM,ASAH1,ASAP1,ATF2,BHLHE41,BIRC5,CALD1,CASP1,CAV1,CDCA7L,CDH1,CDH2,CDK6,CDKN1A,CPA4,CRABP2,CXCL8,CXCR4,CYR61,DHTKD1,DICER1,DNAJB6,EFNA1,FGFR1,FGFR2,FOXP1,FTL,GDF15,GGPS1,HDAC6,HEXIM1,HMMR,HSP90AA1,IGF1R,ITGB1,LOX,MALAT1,MAPK1,MET,MITF,MLLT4,NEDD9,NEK11,NTN4,PCNA,PIK3R3,PLAUR,PRKCI,PSAP,PTEN,PTGS2,RALB,RPS27A,RRM2,RSF1,SDC1,SERPINE1,SKP2,SLC7A11,SMURF2,SSX2IP,TGFBR1,TGM2,TNF…	71	25
Cellular Growth and Proliferation	cytostasis	0.00015		-0.509	ADAM12,BIRC5,BMP6,CASP2,CAV1,CDC27,CDC42,CDCA8,CDH1,CDK6,CDKN1A,CEBPB,CHEK2,CRABP2,CYR61,FGFR1,HAS2,HDAC6,IGF1R,ITGB1,MET,PRDX1,PTEN,RSU1,SMARCA1,TGFBR1,TOP1	27	13
Infectious Diseases	Viral Infection	0.00015		1.044	AP3M1,ARCN1,ARRB1,ASXL2,ATMIN,ATP2C1,ATP6V1B2,BCLAF1,BICD2,CALD1,CASP2,CAV1,CBLL1,CD46,CD55,CDC42,CDC42BPA,CEACAM7,CHMP1B,CHMP2B,CHMP7,CRMP1,CUL5,CXCL8,CXCR4,CYB5B,DCP2,DDX55,DHX33,DICER1,DNAJB1,FAM167B,FBLIM1,FGFR1,FGFR2,FLT3LG,FTL,GABARAP,GABARAPL1,GABRB3,GCLC,GRB2,HCP5,HDAC6,HIPK1,HIST1H2AC,HMGCR,HNF4A,HSP90AA1,HSPA5,IGF1R,IKBKG,IMPA2,ISG20L2,ITGB1,KCNJ12,KCNK3,KDM7A,KIF3C,LIFR,LIMK2,LPL,LRRFI…	114	19
Cell Cycle	interphase	0.000154		0.403	AKAP12,ARRB1,ATF2,BIRC5,CAV1,CCNE1,CCNY,CDC42,CDH1,CDK14,CDK6,CDKN1A,CEBPB,CHEK1,CHEK2,CUL5,CYR61,DCN,ESRRA,FGFR1,GADD45B,GAS1,GDF15,GLI2,GRB10,GRB2,HAS2,HMGA2,IGF1R,ITGB1,LIMK2,MAPK1,MET,MYBL1,NEK11,PBX1,PCNA,PLAUR,PLPP2,PPM1D,PPP6C,PRKAA2,PSAP,PTEN,PTGS2,PTOV1,RALB,RHOU,SDC2,SKP2,SMARCA1,SMC1A,SOX2,TMPO	54	20
Cancer, Organismal Injury and Abnormalities, Reproductive System Disease	female genital neoplasm	0.000158		1.307	AASDHPPT,ABCA13,ABCA5,ABI2,ACAD11,ADAM12,AGBL1,AHNAK,AKNA,AKT3,ALCAM,ALG5,ANKIB1,ANKRD27,ANO2,ANXA3,AP1S2,ARCN1,ASAP1,ASXL2,ATMIN,ATP2C1,ATP6V1B2,ATP7B,ATP9A,AVL9,BCLAF1,BICD2,BIK,BIRC5,BMP6,BNC2,BRWD1,C3orf58,CAB39L,CAMK2N2,CASP2,CAV1,CBFB,CBLL1,CCNE1,CCT5,CD55,CDC27,CDH1,CDH2,CDKN1A,CEACAM7,CGN,CHEK1,CHEK2,CNOT6,CNTRL,CORO1C,CPEB4,CPT1C,CRABP2,CRMP1,CXCL8,CXCR4,CYR61,DAZAP1,DCN,DENND5B,DHTKD1,D…	259	26
Cancer, Organismal Injury and Abnormalities	abdominal carcinoma	0.000164		0.908	AASDHPPT,ABCA13,ABCA5,ABHD2,ABI2,ACAD11,ADAM12,ADIPOR2,AFAP1,AFF4,AGBL1,AHNAK,AKAP12,AKNA,AKR1C4,AKT3,ALG5,AMMECR1L,ANKIB1,ANKRD27,ANO2,AP1S2,APPL1,ARCN1,ARFGAP3,ARL2BP,ARRB1,ARSJ,ASAH1,ASAP1,ASXL2,ATG10,ATL2,ATMIN,ATP2C1,ATP5G3,ATP6V1B2,ATP7B,ATP9A,AUTS2,AVL9,BCLAF1,BICD2,BIRC5,BMP6,BNC2,BRWD1,BTF3L4,C2orf54,C3orf58,CAB39L,CADM1,CALD1,CAPRIN1,CARNMT1,CASP1,CASP2,CAV1,CBFB,CBLL1,CBY1,CCNE1,CCT5,C…	433	32
Cardiovascular Disease	peripheral vascular disease	0.000165			ATP2C1,CASP1,CHMP2B,CKAP4,CTDSP2,CXCR4,DNAJB1,FERMT2,GABRB3,GLS,HEXIM1,HMGCR,ITM2B,LPL,NEDD9,NR4A2,PDE3B,PLAUR,PTGS2,RAP2B,RASGRP3,RRBP1,SERPINE1,SLC19A2,SLC6A6,SMARCA1,SNAP25,SSX2IP,SUB1,TGOLN2,TINAGL1,TNFRSF12A,TNNT2,TTC33,TUBB2A,TUBB3	36	3
Cellular Movement	cell movement of prostate cancer cell lines	0.000167		-0.663	AFAP1,AKAP12,CAV1,CDC42,CDH1,CXCL8,CXCR4,EFNA1,ESRRA,GDF15,HSP90AA1,IGF1R,ITGB1,NR4A2,RALB	15	7
Gastrointestinal Disease, Hepatic System Disease, Organismal Injury and Abnormalities	liver lesion	0.000169		-0.125	ABCA13,ABCA5,ABHD16A,ADAM12,ADIPOR2,AFF4,AGBL1,AHNAK,AIFM2,AKAP12,AKNA,ALCAM,ALG5,ANKIB1,ANKRD27,ANO2,ANXA3,AP1S2,ARHGAP12,ARRB1,ARSJ,ASAH1,ASF1B,ATAD1,ATF2,ATL2,ATL3,AUTS2,AVL9,B4GALT4,BCLAF1,BICD2,BIRC5,BMP6,BNC2,BPNT1,BRWD1,C15orf57,C3orf58,CASP1,CASP2,CCDC115,CCDC64,CD55,CDC27,CDC42BPA,CDH1,CDK14,CDKN1A,CEBPB,CEP19,CHEK2,CHMP7,CHST2,CLSTN1,CNKSR3,CNTRL,COPS7A,CPEB4,CPT1C,CRIP2,CUL5,CXCL8,CXCR…	290	23
Cellular Growth and Proliferation, Connective Tissue Development and Function, Tissue Development	colony formation of fibroblast cell lines	0.000174		-0.176	AKAP12,ATF1,CCNE1,CDC42,FGFR2,IGF1R,LOX,MAPK9,MCF2L,MET,PTEN,SLC3A2	12	7
Post-Translational Modification, Protein Synthesis	tetramerization of protein	0.000181			GFPT1,GLS,HIST1H3D,HIST1H3G,HIST1H3H,HIST1H4H,HIST2H4B,HMGCR,IGF1R,KCNJ12,MTMR2,NUP58,RRM2,SHMT1,SHMT2	15	3
Connective Tissue Development and Function, Tissue Morphology	quantity of connective tissue	0.000182		0.37	ADAM12,AHNAK,ATF2,BIRC5,BUB3,CAV1,CBFB,CBY1,CCNY,CDC42,CDK6,CDKN1A,CEBPB,CEP19,CXCL8,DCN,DICER1,DNASE2,FBLIM1,FGFR2,FLT3LG,FLVCR1,GDF15,GFPT1,GLI2,HMGA2,HSPA5,IGFBP1,ITGB1,ITGB1BP1,KLF3,LPL,MAN2A1,MED1,PBX1,PPP1R15B,PRDX1,SERPINE1,SGMS1,SLC12A2,SLC19A2,SMAD5,SOX2,TGFBR1,TGM2,TKT,TMPO,TOB1,ZNF521	49	10
Cell-To-Cell Signaling and Interaction	binding of squamous cell carcinoma cell lines	0.000182			DSE,NCL,TGM2	3	0
Neurological Disease, Psychological Disorders	disorder of basal ganglia	0.000183			AP1S2,ATP6V1B2,CASP1,CASP2,CAV1,CDH2,CHN1,DNAJB1,DNAJB6,DNAJC6,EML1,FAM3C,FOXP1,FTL,GABRB3,HMGCR,HSP90AA1,HSPA5,ITPR1,LIFR,LPL,MAL2,MEF2D,MYO5A,MYT1L,NEDD4,NR4A2,OSBPL8,PCNA,PRKX,PSMB9,PTGS2,RAB5A,RNASEH2A,ROCK2,RPL31,SAP18,SCOC,SEC24A,SEMA5A,SEPT6,SERPINI1,SLC16A9,SLC2A1,SNAP25,SOX2,SSX2IP,STARD4,SUB1,TAF1,TGM2,TMED10,TNNT1,TOMM20,TOP1,TPD52,TUBB2A,TUBB3,USP13,ZNF706	60	9
Cancer, Organismal Injury and Abnormalities, Reproductive System Disease	female genital tract cancer	0.000187			AASDHPPT,ABCA13,ABCA5,ABI2,ACAD11,AGBL1,AHNAK,AKNA,AKT3,ALCAM,ALG5,ANKIB1,ANKRD27,ANO2,ANXA3,AP1S2,ARCN1,ASAP1,ASXL2,ATMIN,ATP2C1,ATP6V1B2,ATP7B,ATP9A,AVL9,BCLAF1,BICD2,BIK,BIRC5,BMP6,BNC2,BRWD1,C3orf58,CAB39L,CAMK2N2,CASP2,CAV1,CBFB,CBLL1,CCNE1,CCT5,CD55,CDC27,CDH1,CDH2,CDKN1A,CEACAM7,CGN,CHEK1,CHEK2,CNOT6,CNTRL,CORO1C,CPEB4,CPT1C,CRABP2,CRMP1,CXCL8,CXCR4,CYR61,DAZAP1,DCN,DENND5B,DHTKD1,DICER1,D…	250	24
Cell Cycle	exit from mitosis	0.00019			BIRC5,CCNE1,CDC23,CDKN1A,PRKCI	5	3
Cell Cycle	senescence of colorectal cancer cell lines	0.00019		0.271	ATG10,CAV1,CDKN1A,CHEK2,SOX2	5	2
Digestive System Development and Function, Hepatic System Development and Function, Organ Morphology	regeneration of liver	0.000191		-1	ATF2,BIRC5,CAV1,CCNE1,CEBPB,IGFBP1,IKBKG,MED1,MET,PTGS2,TOB1	11	6
Cell Death and Survival	cell death of bone cancer cell lines	0.000192		-0.706	ATG10,ATMIN,BCLAF1,BIK,BIRC5,CAV1,CDH1,CDK6,CDKN1A,CHEK1,CHEK2,IGF1R,KANK2,NCL,NEK11,PLAGL1,PRDX1,PRKAA2,SDC2	19	9
Cell-To-Cell Signaling and Interaction, Cellular Assembly and Organization, Cellular Function and Maintenance	formation of focal adhesions	0.000196		-0.277	AKAP12,CALD1,CAV1,CDC42,CDC42BPA,CORO1C,DSE,FERMT2,ITGB1,ITGB1BP1,PPM1F,PRKCI,PTEN,PTGS2,ROCK2,TGM2,TSC1	17	4
Cellular Development, Connective Tissue Development and Function, Skeletal and Muscular System Development and Function, Tissue Development	differentiation of chondrocytes	0.000202		1.463	BMP6,C14orf169,DICER1,FGFR1,GADD45B,GLI2,HMGA2,ITGB1,KIAA1715,MAPK9,MEF2D,RAB23,TGFBR1	13	3
Cardiovascular System Development and Function, Cellular Movement	migration of endothelial cell lines	0.000212		0.489	ALCAM,CBFB,CDC42,CXCL8,CYR61,ITGB1,MCF2L,MET,NCL,NTN4,PATJ,SDC2	12	4
Cell-To-Cell Signaling and Interaction, Connective Tissue Development and Function	binding of fibroblast cell lines	0.000215		-1.551	ALCAM,CYR61,IL13RA1,ITGB1,LOX,PLAUR,SCARA3,TGM2	8	0
Cancer, Organismal Injury and Abnormalities, Respiratory Disease	stage 4 non-small-cell lung carcinoma	0.000217			CDK6,FGFR2,HSP90AA1,IGF1R,MET,PTGS2,RRM2,TUBB2A,TUBB3	9	8
Cancer, Organismal Injury and Abnormalities	invasive carcinoma	0.00022			ARRB1,BIRC5,CALD1,CASP2,CDK6,CDKN1A,CEBPB,CXCL8,CYR61,DIXDC1,DNAJB6,FGFR1,FGFR2,ITGB1,MKI67,PCNA,PRKCI,PTEN,PTGS2,SAMD4A,TAGLN,TSC1,TUBB2A,TUBB3,WDR1	25	12
Embryonic Development, Organ Development, Organ Morphology, Organismal Development, Renal and Urological System Development and Function, Tissue Development	mass of kidney	0.000223			CAV1,CDKN1A,EIF3M,GDF15,IGFBP1,MYO1E,PSAP,PTGS2,TKT,ZNF521	10	3
Organismal Injury and Abnormalities, Skeletal and Muscular Disorders	atrophy of muscle	0.000225		-0.478	ASAH1,BICD2,BUB3,DHTKD1,DICER1,GDAP1,HDAC6,MET,MTMR2,MYD88,PSAP,REEP1,RRM2,SLC6A6,TARDBP,TNNT1,TRPV4	17	3
Cancer, Gastrointestinal Disease, Organismal Injury and Abnormalities	gastric cancer	0.000226			ABCA13,ADAM12,AHNAK,ALCAM,AMMECR1L,ARCN1,ARSJ,ASXL2,ATMIN,ATP5G3,ATP9A,AUTS2,BIRC5,BNC2,CALD1,CASP1,CASP2,CAV1,CBLL1,CDC27,CDH1,CHMP7,CLSTN1,CRMP1,CUL5,DAZAP1,DEPTOR,DHX33,DNAJC6,EEF2K,EML1,ERGIC2,FAM13B,FAM13C,FAM91A1,FGFR2,FLT3LG,FOXP1,FZD10,GABRB3,GLS,GLTP,HAS2,HEXIM2,HMGA2,HMGCR,HMMR,ITGB1,ITPR1,KLF3,KNSTRN,MCF2L,MET,MKI67,MSRB3,MTR,MYBL1,MYO1A,NEDD9,NPHP1,NR4A2,NSMAF,PAN3,PAPD5,PIGA,PLAUR,PP…	103	14
Cancer, Gastrointestinal Disease, Organismal Injury and Abnormalities	stomach tumor	0.000232			ABCA13,ADAM12,AHNAK,ALCAM,AMMECR1L,ARCN1,ARSJ,ASXL2,ATMIN,ATP5G3,ATP9A,AUTS2,BIRC5,BNC2,CALD1,CASP1,CASP2,CAV1,CBLL1,CDC27,CDH1,CDKN1A,CHMP7,CLSTN1,CRMP1,CUL5,DAZAP1,DEPTOR,DHX33,DNAJC6,EEF2K,EML1,ERGIC2,FAM13B,FAM13C,FAM91A1,FGFR2,FLT3LG,FOXP1,FZD10,GABRB3,GLS,GLTP,HAS2,HEXIM2,HMGA2,HMGCR,HMMR,ITGB1,ITPR1,KLF3,KNSTRN,MCF2L,MET,MKI67,MSRB3,MTR,MYBL1,MYO1A,NEDD9,NPHP1,NR4A2,NSMAF,PAN3,PAPD5,PIGA,P…	104	15
Cancer, Organismal Injury and Abnormalities	neoplasia of tumor cell lines	0.000234		-0.694	ALCAM,ASAH1,ASAP1,ATF2,CAMK2N2,CAV1,CDH1,CDH2,CDKN1A,CRIP2,CXCL8,CXCR4,CYR61,DICER1,HAS2,IGF1R,MALAT1,MET,NEDD9,NTN4,PLAUR,PRKAA2,PTEN,PTGS2,RALB,SERTAD1,SKP2,SOX2,TPD52,ZFYVE21	30	12
Cancer, Organismal Injury and Abnormalities	invasive cancer	0.000238			ARRB1,BIRC5,CALD1,CASP2,CDC27,CDH1,CDK6,CDKN1A,CEBPB,CXCL8,CYR61,DIXDC1,DNAJB6,FGFR1,FGFR2,ITGB1,MKI67,NEDD4,PCNA,PRKCI,PTEN,PTGS2,SAMD4A,TAGLN,TSC1,TUBB2A,TUBB3,WDR1	28	13
DNA Replication, Recombination, and Repair	DNA replication	0.000247		0.043	AKT3,ATF1,CAV1,CCNE1,CDKN1A,CHEK1,CXCL8,ESRRA,GLI2,HMGA2,IGF1R,MAPK1,MAPK9,MET,NCL,NUP98,PCNA,PTGS2,RFC1,RNASEH2A,SDC2,TBRG1,TMPO,TOP1	24	13
Cell Death and Survival	cell death of brain	0.000249		0.002	ADAM12,AKT3,ATF2,ATP2C1,CASP2,CDC42,CDK6,CDKN1A,CXCL8,DICER1,GCLC,HSPA5,IGF1R,INPP5A,ITPR1,KCNK3,MAPK9,MEF2D,PTEN,PTGS2,ROCK2,SERPINE1,SERPINI1,SLC2A1,TARDBP,TGM2,TSC1	27	11
Cellular Development, Skeletal and Muscular System Development and Function, Tissue Development	differentiation of muscle	0.000249		0.103	ATF2,BHLHE41,CBY1,CDH1,CDH2,CDKN1A,DCN,DICER1,FEM1C,FGFR2,FLT3LG,ITGB1,JDP2,MAPK1,MAPK9,MESP1,MET,NR4A2,PANX1,PLAUR,QKI,RGS19,RRAGC,SDC1,SPAG9,TGM2,TNFRSF12A,TSC1	28	7
Neurological Disease	neurological signs	0.000254		-0.32	ATP6V1B2,CASP1,CASP2,CAV1,CDH2,CEBPB,CHN1,DICER1,DNAJB1,EML1,FAM3C,FOXP1,GABRB3,HMGCR,HSP90AA1,HSPA5,IGF1R,ITM2B,ITPR1,LIFR,LPL,MAL2,MYO5A,MYT1L,OSBPL8,PCNA,PRKX,PSMB9,RAB5A,ROCK2,SAP18,SCOC,SEC24A,SEPT6,SERPINE1,SERPINI1,SLC12A2,SLC16A9,SLC2A1,SNAP25,SOX2,SSX2IP,STARD4,SUB1,TARDBP,TGM2,TNNT1,TOMM20,TOP1,TPD52,USP13,ZNF706	52	9
Cell Cycle	S phase	0.000254		0.178	BIRC5,CAV1,CCNE1,CDH1,CDK6,CDKN1A,CEBPB,CHEK1,CHEK2,GAS1,GRB10,GRB2,ITGB1,MET,MYBL1,NEK11,PBX1,PCNA,PLPP2,PRKAA2,PSAP,PTOV1,RALB,SKP2,SMC1A	25	13
Developmental Disorder, Organismal Injury and Abnormalities, Respiratory Disease	congenital anomaly of lung	0.00026		-0.64	ARRB1,CBY1,CDH1,GLI2,LOX,PBX1,TGFBI	7	1
Cellular Movement, Nervous System Development and Function	migration of granule cells	0.00026		-0.277	CXCR4,IGF1R,ITGB1,NDEL1,NFIA,PTEN,SLC12A2	7	2
Organismal Functions	delay in healing	0.000261			FGFR1,FGFR2,MET,MFAP2,PTGS2	5	3
Tissue Development	organization of epithelial tissue	0.000261		-0.283	FGFR1,HNF4A,ITGB1,MYD88,PTGS2	5	2
Cardiovascular Disease	peripheral arterial disease	0.000262			CASP1,CHMP2B,CTDSP2,CXCR4,DNAJB1,FERMT2,GLS,HEXIM1,HMGCR,NEDD9,NR4A2,PLAUR,PTGS2,RAP2B,RASGRP3,SLC19A2,SMARCA1,SSX2IP,SUB1,TGOLN2,TTC33	21	2
Cellular Function and Maintenance	engulfment of tumor cell lines	0.000264		-1.75	ATP6V1B2,CAV1,CDC42,CEBPB,CLIC3,FOXP1,FZD5,GRB2,HSP90AA1,ITGB1,NCL,PAN3,PRKX,RALB,TGFBR1,TGM2	16	6
Cellular Movement	migration of cerebellar cortex cells	0.000269		-0.555	CUL5,CXCR4,IGF1R,NDEL1,NFIA,PTEN	6	2
Tissue Morphology	abnormal morphology of extraembryonic tissue	0.000271			CBFB,CCNE1,CDH2,FGFR1,FGFR2,FZD5,HAS2,HNF4A,ITGB8,MAPK1,MED1,MLLT4,NSD1,PIGA,PRKCI,PTEN,SMAD5,SNX13,SUMO2,TGFBR1	20	7
Embryonic Development, Organ Development, Organ Morphology, Organismal Development, Respiratory System Development and Function, Tissue Development	morphology of lung	0.000271			AFF4,AKAP12,ARRB1,ATF2,ATMIN,CAV1,CBY1,CDKN1A,CITED2,FGFR2,GLCE,GLI2,LOX,LPL,MAN2A1,MAPK9,PTEN,SERPINE1,STK40,TMEM38B	20	6
Carbohydrate Metabolism, Molecular Transport	transport of carbohydrate	0.000271		0.353	ADIPOR2,APPL1,AQP3,CDK14,CREBL2,GRB10,ITGB1,MET,MGAT4A,PITPNA,PRKAA2,PRKAG2,PRKCI,PTEN,PTGS2,SLC17A5,SLC2A1,STX12,STX6,TSC1	20	4
Connective Tissue Development and Function, Embryonic Development, Tissue Development	patterning of bone	0.000282			FGFR1,GLI2,MAPK1,NSD1,PBX1,PHC2,PRKCI,PTEN,SMAD5	9	2
Cell Morphology, Nervous System Development and Function, Tissue Morphology	size of neurons	0.000282			CHN1,DICER1,HDAC6,IGF1R,IGFBP1,ITGB1,MAPK1,MET,MYO5A,PTEN,TARDBP,TSC1	12	4
Cellular Development, Cellular Growth and Proliferation	cell proliferation of ovarian cancer cell lines	0.000286		0.696	BIRC5,CAMK2N2,CAV1,CDKN1A,CXCR4,CYR61,DCN,GDF15,HAS2,PRKCI,PTEN,SERTAD1,SKP2,TGFBR1,TGM2	15	6
Protein Synthesis	polymerization of protein	0.000287			AHNAK,ATL2,ATL3,CAV1,CDC42,CDH1,CDH2,GFPT1,GLS,GPHN,GRB2,HIST1H3D,HIST1H3G,HIST1H3H,HIST1H4H,HIST2H4B,HMGCR,IGF1R,KCNJ12,MTMR2,NUP58,PRKAA2,RRM2,SEPT2,SHMT1,SHMT2,SPAG9,TGM2,TMED10,TNNT2,TRADD,TSC1,WASL	33	8
Cancer, Organismal Injury and Abnormalities	metastasis of tumor cell lines	0.000287		0.248	ALCAM,ASAH1,ASAP1,ATF2,CAV1,CDH1,CDH2,CXCL8,CXCR4,DICER1,IGF1R,MALAT1,MET,NEDD9,NTN4,PLAUR,PTEN,PTGS2,RALB,ZFYVE21	20	9
Cancer, Cell Cycle, Organismal Injury and Abnormalities	arrest in G1 phase of tumor cells	0.000297			CDKN1A,DCN,PTEN,SKP2	4	3
Cell Death and Survival	cell viability of lung cancer cell lines	0.000303		0.938	AQP3,BIRC5,CADM1,CHEK1,CXCR4,FGFR1,FGFR2,IGF1R,MET,PRKCI,PTGS2,RPS6KB2,TBK1,TUBB3	14	7
Cancer, Neurological Disease, Organismal Injury and Abnormalities	medulloblastoma	0.000308			AKNA,BIRC5,CDCA7L,CDK6,FAM91A1,FGFR1,GLI2,IGF1R,MET,NHEJ1,PPM1D,PTEN,TAF1,TNXB,ZMYM3	15	7
Cancer, Neurological Disease, Organismal Injury and Abnormalities	glioma cancer	0.000312			AKAP12,AKT3,ALCAM,ARRB1,CASP2,CAV1,CDH1,CDKN1A,CHEK2,CLCN4,FGFR2,HSPA5,IGF1R,ITGB8,MAPK9,MKI67,NSD1,PBRM1,PKP4,PTEN,RAD21,RRM2,RSU1,SERPINI1,SLC12A2,SMC1A,TAF1,TGFBI,TOP1,TSHZ2	30	12
Cardiovascular System Development and Function, Cellular Movement	cell movement of endothelial cell lines	0.000312		0.782	ALCAM,CBFB,CDC42,CDH2,CXCL8,CYR61,ITGB1,MCF2L,MET,NCL,NTN4,PATJ,SDC2	13	5
Cancer, Organismal Injury and Abnormalities	benign neoplasia	0.000315		0.289	ABI2,ADAM12,ALCAM,ANXA3,ATF2,ATP2C1,ATP6V1B2,BIRC5,BMP6,CCDC68,CCNE1,CDC27,CDH1,CDH2,CDKN1A,CEACAM7,CHEK2,CRABP2,CYR61,DCN,DHTKD1,DICER1,FGFR1,FGFR2,FLT3LG,GLI2,GLTP,GRB2,HMGA2,HMGCR,HMMR,HSP90AA1,IGF1R,ITGB1,LIFR,LRRFIP2,MALAT1,MAPK1,MAPK9,MAU2,MET,MKI67,MLLT4,MYBL1,NR4A2,NSD1,PAQR3,PBRM1,PCNA,PIK3R3,PMS1,PPM1H,PRAME,PRDX1,PRKCI,PTEN,PTGS2,RAB23,RAD21,RAP2B,RRM2,RSF1,SERPINE1,SLC12A2,SLC2A1,SLC4…	79	19
Cell Death and Survival, Cellular Assembly and Organization, Cellular Development, Nervous System Development and Function, Tissue Development, Tissue Morphology	regeneration of axons	0.000315		0.109	CDKN1A,IGF1R,KIF3C,MTR,MYD88,NDEL1,PTEN,ROCK2,SLC12A2,TARDBP	10	4
Nervous System Development and Function, Tissue Morphology	morphology of nervous tissue	0.000317			ABI2,CAPRIN1,CASP2,CAV1,CDC42,CDH2,CHN1,CKMT1A/CKMT1B,CLSTN1,CPEB4,CPT1C,CRMP1,DICER1,DIXDC1,FBXO2,GAS1,GDAP1,GLI2,GPHN,HDAC6,HHAT,IGF1R,IGFBP1,ITGB1,ITPR1,LIFR,MAPK1,MAPK8IP2,MET,MYO5A,NDEL1,NFIA,PITPNA,PLAGL1,PLAUR,PRKAA2,PSAP,PTEN,REEP1,ROCK2,SEMA5A,SLC12A2,TARDBP,TSC1,ZNF521	45	9
Cell Morphology, Nervous System Development and Function, Tissue Morphology	morphology of neurons	0.000319			ABI2,CAPRIN1,CASP2,CAV1,CDC42,CDH2,CHN1,CKMT1A/CKMT1B,CLSTN1,CPEB4,CPT1C,CRMP1,DICER1,DIXDC1,FBXO2,GAS1,GDAP1,GLI2,GPHN,HDAC6,HHAT,IGF1R,IGFBP1,ITGB1,ITPR1,MAPK1,MAPK8IP2,MET,MYO5A,NDEL1,NFIA,PITPNA,PLAGL1,PLAUR,PRKAA2,PSAP,PTEN,REEP1,ROCK2,SEMA5A,SLC12A2,TARDBP,TSC1,ZNF521	44	9
Cellular Growth and Proliferation	colony formation of tumor cell lines	0.000324		0.036	ATF2,BIRC5,CADM1,CAV1,CDCA7L,CDKN1A,CYR61,DICER1,FGFR1,FGFR2,GADD45B,GRB2,HAS2,HMGA2,IGF1R,KCNJ12,LOX,MAPK9,MET,MITF,PTEN,PTGS2,RNF34,RRM2,SERTAD1,TM4SF4,TPD52	27	10
Cellular Assembly and Organization, Cellular Development, Cellular Growth and Proliferation, Nervous System Development and Function, Tissue Development	growth of neurites	0.000326		-0.194	BMP6,CAV1,CDC42,CDC42BPA,CDH2,CDKN1A,CHN1,CXCR4,DIXDC1,EFNA1,FGFR1,GDAP1,GPHN,HMGCR,IGF1R,ITGB1,KIF3C,LIFR,MAPK1,MAPK9,MET,MTMR9,MYD88,NDEL1,NFIA,PKP4,PSAP,PTEN,RAB22A,RAPH1,ROCK2,SEMA5A,SERPINE1,SLC12A2,SYNGR1,TARDBP,TGM2,TNFRSF12A,TOP1,TSC1	40	11
Cancer, Gastrointestinal Disease, Organismal Injury and Abnormalities	gastrointestinal tract cancer	0.000329		-0.926	ABCA13,ABCA5,ABCD3,ABHD2,ADAM12,ADIPOR2,AEN,AFAP1,AFF4,AGBL1,AHNAK,AHSA1,AKAP12,AKNA,AKR1C4,ALCAM,AMMECR1L,ANKIB1,ANKRD27,ANXA3,AP3M1,APH1B,APPL1,AQP3,ARCN1,ARFGAP3,ARHGAP12,ARL2BP,ARRB1,ARSJ,ASAH1,ASAP1,ASXL2,ATF2,ATG10,ATL2,ATMIN,ATP2C1,ATP5G3,ATP6V1B2,ATP7B,ATP9A,AUTS2,AVL9,BCLAF1,BHLHE41,BICD2,BIRC5,BMP6,BNC2,BPNT1,BRWD1,BTF3L4,BUB3,C2orf54,C3orf52,C3orf58,C5orf15,CAB39L,CADM1,CALD1,CAPRIN1,C…	491	35
Cellular Development, Connective Tissue Development and Function, Tissue Development	differentiation of connective tissue cells	0.000333		-0.026	AP1S2,ASXL2,ATF2,BMP6,C14orf169,CBFB,CBY1,CCNY,CDK6,CDKN1A,CEBPB,CREBL2,CXCL8,CYR61,DICER1,ERO1A,ESRRA,FBLIM1,FGFR1,FGFR2,FOXP1,GADD45B,GLI2,GRB2,HAS2,HDAC6,HMGA2,ITGB1,JDP2,KIAA1715,MAPK1,MAPK9,MED1,MEF2D,MITF,MYD88,NR4A2,OSBPL8,PLAUR,PTEN,PTGS2,RAB23,RARRES2,RRBP1,RSL1D1,SENP2,SMAD5,SOX2,TGFBR1,TOB1,ZNF516,ZNF521	52	12
Cell Morphology, Cellular Assembly and Organization, Cellular Function and Maintenance, Nervous System Development and Function	extension of neurites	0.000335		1.946	ANKRD27,CDC42,CDH1,CDH2,CDKN1A,DICER1,ITGB1,ITPR1,MAPK1,NDEL1,NFIA,PTEN,RAPH1,RSU1,SEMA5A,SERPINE1,TNFRSF12A,TSC1	18	6
Embryonic Development, Organismal Development, Tissue Morphology	fusion of fetal membranes	0.000335			CYR61,DNAJB6,FGFR2,ITGB8,SMAD5,SUMO2	6	1
Organismal Development	morphology of body cavity	0.000337			ABCA5,ABCD3,ADAM12,ADIPOR2,AFF4,AKAP12,AKT3,ARRB1,ASAH1,ATF2,ATMIN,ATP7B,BIK,BPNT1,CASP2,CAV1,CBFB,CBY1,CD55,CDH2,CDK6,CDKN1A,CEBPB,CITED2,CXCR4,CYBRD1,DCN,DICER1,DNASE2,EEF2K,EFNA1,EIF3M,FGFR1,FGFR2,FLT3LG,FLVCR1,FZD1,GDF15,GLCE,GLI2,HAS2,HEXIM1,HOXC11,IGF1R,IGFBP1,IKBKG,ITGB1,ITGB8,KCTD10,LIMK2,LOX,LPL,MAN2A1,MAPK1,MAPK8IP2,MAPK9,MED1,MEF2A,MESP1,MET,MLLT4,MYBL1,MYD88,MYO1A,MYO1E,NFIA,PBX1,PCSK…	100	19
Cellular Movement	migration of pancreatic cancer cell lines	0.000338		-1.912	BHLHE41,CAV1,FGFR2,ITGB1,LOX,MET,PLAUR,TMPO	8	3
Cell Cycle	delay in cell cycle progression of tumor cell lines	0.00035			BIRC5,CASP2,CDKN1A,PCNA,PTEN	5	5
Protein Synthesis	metabolism of protein	0.000353		-0.582	ADAM12,ARRB1,BPNT1,CAPRIN1,CASP1,CASP2,CAV1,CCT5,CD46,CDC23,CDH1,CHEK2,CPEB4,CREBL2,DEPTOR,DICER1,EEF2K,EIF3M,FAM129A,FBXO2,FBXW2,HBS1L,HDAC6,HELZ,HNRNPD,HSPA5,IGFBP1,IMMP2L,ITGB1,KRR1,LPL,MALAT1,MAPK1,MEF2A,MRPL39,MYD88,NCL,NDEL1,NEDD4,OLR1,PAIP1,PCSK1,PLAUR,PREP,PSENEN,PTEN,RAB23,RBM3,RGS19,RPS6KB2,RRBP1,SAMD4A,SDC1,SENP2,SERINC1,SERP1,SERPINE1,SKP2,SMURF2,ST6GALNAC6,STX12,TADA3,TBRG1,TGM2,TIPA…	71	10
Cancer, Gastrointestinal Disease, Organismal Injury and Abnormalities	gastric carcinoma	0.000365			ABCA13,AHNAK,ALCAM,AMMECR1L,ARCN1,ASXL2,ATMIN,ATP5G3,ATP9A,AUTS2,BIRC5,BNC2,CALD1,CASP1,CASP2,CDC27,CDH1,CHMP7,CLSTN1,CRMP1,DEPTOR,DHX33,DNAJC6,EEF2K,EML1,ERGIC2,FAM13B,FAM13C,FAM91A1,FGFR2,FOXP1,FZD10,GABRB3,GLS,GLTP,HAS2,HEXIM2,HMGA2,ITGB1,ITPR1,KLF3,KNSTRN,MCF2L,MET,MKI67,MSRB3,MTR,MYBL1,NEDD9,NPHP1,NR4A2,NSMAF,PAN3,PAPD5,PIGA,PLAUR,PPP6C,PRKCI,PRUNE2,PTEN,PTOV1,RASGEF1A,RETSAT,RNF34,ROCK2,SDC…	83	10
Cellular Development, Cellular Growth and Proliferation, Renal and Urological System Development and Function	development of kidney cell lines	0.000369		-1.118	CADM1,CDC42,EFNA1,GRB2,MET,PRKX,TMEM67	7	2
Cell-To-Cell Signaling and Interaction	attachment of cells	0.000382	Increased	2.187	CADM1,CD46,DCN,EFNA1,FERMT2,FGFR1,IGF1R,ITGB1,LOX,NEDD9,OLR1,PTEN,RALB,TGFBI,TGM2	15	3
Nervous System Development and Function	morphology of nervous system	0.00039			ABI2,AKAP12,AKT3,ATF2,CAPRIN1,CASP2,CAV1,CDC42,CDH2,CDKN1A,CHN1,CITED2,CKMT1A/CKMT1B,CLSTN1,CPEB4,CPT1C,CRMP1,CXCR4,DICER1,DIXDC1,FBXO2,FGFR1,FGFR2,GABRB3,GAS1,GDAP1,GLI2,GPHN,HDAC6,HHAT,IGF1R,IGFBP1,ITGB1,ITGB8,ITPR1,LIFR,MAPK1,MAPK8IP2,MAPK9,MET,MITF,MTMR2,MYD88,MYO5A,NDEL1,NFIA,NR4A2,PITPNA,PLAGL1,PLAUR,PRKAA2,PSAP,PTEN,REEP1,ROCK2,RPGRIP1L,SEMA5A,SERP1,SLC12A2,SLC2A1,SMAD5,SNAP25,SV2B,TARDBP,…	69	15
Cellular Development, Cellular Growth and Proliferation, Embryonic Development, Organ Development, Organismal Development, Skeletal and Muscular System Development and Function, Tissue Development	formation of muscle cells	0.000402		-0.626	ADAM12,CDC42,CDKN1A,FGFR1,FHL1,IGF1R,ITGB1,LOX,MESP1,SDC1,SENP2,SERPINE1,TGFBR1,TGM2,TMTC3,TNFRSF12A,TNNT2,WDR1	18	4
Cancer, Organismal Injury and Abnormalities	tumorigenesis of malignant tumor	0.000404		-0.402	ASXL2,BIRC5,BMP6,CDKN1A,CXCR4,DCN,DICER1,GDF15,GLI2,MAPK9,MET,MLLT4,NFIA,PBX1,PLAUR,PPM1D,PTEN,PTGS2,RALB,ROCK2,SERPINE1,SLC6A6,SMURF2,SOX2,SSX2IP	25	10
Cellular Development, Cellular Growth and Proliferation, Organ Development, Skeletal and Muscular System Development and Function, Tissue Development	proliferation of smooth muscle cells	0.000405		1.056	BIRC5,CAV1,CCNE1,CDK6,CDKN1A,CXCL8,FGFR2,FHL1,FOXP1,HAS2,HMGA2,HMGCR,IGF1R,IGFBP1,ITGB1,MAPK1,MYD88,NR4A2,PLAUR,PTEN,PTGS2,RAB5A,ROCK2,SERPINE1,SKP2,TGM2	26	13
Protein Synthesis	synthesis of protein	0.000409		-0.408	ARRB1,BPNT1,CAPRIN1,CAV1,CPEB4,DEPTOR,DICER1,EEF2K,EIF3M,FAM129A,HBS1L,HDAC6,HELZ,HNRNPD,HSPA5,IGFBP1,ITGB1,KRR1,LPL,MALAT1,MAPK1,MEF2A,MRPL39,MYD88,NCL,PAIP1,PTEN,RBM3,RPS6KB2,RRBP1,SAMD4A,SERINC1,SERP1,TOB1,TSC1,TSFM,ZFP36L1	37	5
Embryonic Development, Organismal Development, Tissue Morphology	abnormal morphology of mesenchyme	0.00041			ARRB1,ATP2C1,BCLAF1,FGFR1,GAS1,GLI2,HAS2,PBX1,PTGS2	9	1
Organ Morphology, Reproductive System Development and Function	abnormal morphology of placenta	0.000412			ATF2,CCNE1,DPH3,FGFR2,GRB10,IGF1R,ITGB8,MAPK1,MED1,MET,PTEN,SNX13,TGFBR1,ZFP36L1	14	7
Cell Cycle	cell cycle progression of colorectal cancer cell lines	0.000414		0.585	CDC27,CDK6,CDKN1A,EIF3M,HEXIM1,NEDD9	6	2
Cancer, Organismal Injury and Abnormalities	breast or colorectal cancer	0.000425		0.629	ABCA13,ABCA5,ABCD3,ABHD2,ADAM12,ADIPOR2,AFAP1,AFF4,AGBL1,AHNAK,AKAP12,AKR1C4,ALCAM,AMMECR1L,ANKIB1,ANKRD27,ANXA3,APPL1,AQP3,ARFGAP3,ARL2BP,ARRB1,ARSJ,ASAH1,ASAP1,ASF1B,ASXL2,ATF2,ATG10,ATL2,ATP2C1,ATP6V1B2,AUTS2,AVL9,BICD2,BIRC5,BMP6,BNC2,BRWD1,BTF3L4,C2orf54,C8orf44-SGK3/SGK3,CAB39L,CADM1,CALD1,CAPRIN1,CARNMT1,CASP1,CASP2,CAV1,CBFB,CBLL1,CBY1,CCNE1,CCT5,CDC23,CDC27,CDC42BPA,CDCA8,CDH1,CDH2,CDK6,…	376	34
Developmental Disorder, Embryonic Development, Organismal Survival	death of embryo	0.000426		-0.51	BIRC5,CDH1,CHEK1,DDAH1,DNAJB1,MAPK9,MIS18A,PCNA,PCSK1,PNN,PPP1R15B,PTEN,TADA3,TKT,TMED10,TOP1	16	6
Cellular Development, Cellular Growth and Proliferation, Renal and Urological System Development and Function	cell proliferation of kidney cell lines	0.000426		-1.154	BIRC5,CBLL1,CDKN1A,FGFR2,HAS2,HNF4A,HSP90AA1,ITGB1,LOX,MET,NCL,PLAUR,PNN,PTGS2,PTP4A1,SKP2,SLC30A1,TSC1	18	7
Organismal Development	abnormal morphology of thoracic cavity	0.000427			ADAM12,AFF4,AKAP12,ARRB1,ATF2,ATMIN,CAV1,CBY1,CDH2,CDK6,CDKN1A,CITED2,CXCR4,DCN,DNASE2,EFNA1,FGFR1,FGFR2,FLVCR1,GLCE,GLI2,HAS2,HEXIM1,IKBKG,ITGB8,KCTD10,LOX,LPL,MAN2A1,MAPK1,MAPK9,MED1,MEF2A,MESP1,MLLT4,PPM1D,PTEN,RPGRIP1L,RPS6KB2,SERPINE1,SLC6A6,SRSF10,TGM2,TMEM38B,TNNT2,TSC1,ZFP36L1	47	11
Cancer, Gastrointestinal Disease, Organismal Injury and Abnormalities	Gastrointestinal Tract Cancer and Tumors	0.000429		-0.371	ABCA13,ABCA5,ABCD3,ABHD2,ADAM12,ADIPOR2,AEN,AFAP1,AFF4,AGBL1,AHNAK,AHSA1,AKAP12,AKNA,AKR1C4,ALCAM,AMMECR1L,ANKIB1,ANKRD27,ANXA3,AP3M1,APH1B,APPL1,AQP3,ARCN1,ARFGAP3,ARHGAP12,ARL2BP,ARRB1,ARSJ,ASAH1,ASAP1,ASXL2,ATF2,ATG10,ATL2,ATMIN,ATP2C1,ATP5G3,ATP6V1B2,ATP7B,ATP9A,AUTS2,AVL9,BCLAF1,BHLHE41,BICD2,BIRC5,BMP6,BNC2,BPNT1,BRWD1,BTF3L4,BUB3,C2orf54,C3orf52,C3orf58,C5orf15,CAB39L,CADM1,CALD1,CAPRIN1,C…	493	35
Cell Death and Survival	cell death of fibroblast cell lines	0.000431		0.566	ADAM12,ASAH1,ATF2,BIRC5,CASP2,CCNE1,CDK6,CDKN1A,CEBPB,CHEK1,CREBL2,CYR61,GADD45B,GLS,GRB10,GRB2,HIPK1,HSPA5,IKBKG,ITGB1,ITPR1,MAPK1,MAPK9,MET,NR4A2,PPM1D,PRKAA2,PTEN,QKI,RALB,REPS2,SENP2,SKP2,TGM2,TRADD,TSC1	36	16
Cell Death and Survival	cell death of breast cell lines	0.000431		0	BIRC5,CDKN1A,CEBPB,CYR61,FGFR1,IGF1R,ITGB1,MAPK1,PPM1D,SERPINE1,TGFBR1	11	7
Cancer, Organismal Injury and Abnormalities, Renal and Urological Disease	bladder cancer	0.000433			AHNAK,ATP9A,BCLAF1,BIRC5,CADM1,CALD1,CASP2,CBFB,CCNY,CDC27,CDH1,CDKN1A,CGN,CHEK2,CHMP7,EEF2K,ESRRA,FGFR2,HOXC11,HSP90AA1,LIFR,MALAT1,MKI67,NEDD4,NIPAL3,NSD1,PBRM1,PCSK1,PSAP,PSMB9,PTEN,PTGS2,QKI,RAD21,RRM2,SEMA5A,SMC1A,TAF1,TNXB,TRIM16L,TSC1,TSHZ2,TUBB2A,TUBB3,UTY,ZNF706	46	11
Cellular Movement	invasion of lung cancer cell lines	0.000434		-0.256	AKT3,ALCAM,ASAP1,CDC42,CDH2,CRMP1,CXCR4,ITGB1,MET,PRKCI,PTEN,PTGS2,RALB	13	7
Cancer, Organismal Injury and Abnormalities, Renal and Urological Disease	urinary tract cancer	0.00044		1.432	AGBL1,AHNAK,ASAP1,ASXL2,ATP9A,BCLAF1,BIRC5,BMP6,CADM1,CALD1,CASP2,CAV1,CBFB,CCNY,CDC27,CDH1,CDKN1A,CGN,CHEK2,CHMP7,CXCL8,CYR61,DIS3L2,DNHD1,DSCR3,EEF2K,ESRRA,FGFR1,FGFR1OP2,FGFR2,GABARAP,GABRB3,GCNT2,GGPS1,GLS,GPHN,GXYLT1,HDAC6,HMGCR,HOXC11,HSP90AA1,IGF1R,ITGB1,KCNJ12,KIF3C,KLHL7,LHFPL2,LIFR,LMAN2L,LSM14A,MALAT1,MAN2A1,MAPK1,MET,MFSD3,MITF,MKI67,MLLT4,NAV2,NEDD4,NIPAL3,NSD1,PAIP1,PAQR3,PBRM1,PCNA…	107	20
Hereditary Disorder, Neurological Disease, Organismal Injury and Abnormalities	hereditary neuropathy	0.00044			ASAH1,ATL3,CAV1,CHMP2B,DHTKD1,DNAJC6,FAM134B,GDAP1,MARS2,MTMR2,NR4A2,PSAP,REEP1,SPTLC2,TARDBP,TBK1,TGFBI,TNNT1,TRPV4	19	1
Cell Morphology, Embryonic Development, Organ Development, Organ Morphology, Organismal Development, Respiratory System Development and Function, Tissue Development, Tissue Morphology	abnormal morphology of alveolar type I cells	0.000444			ARRB1,CBY1,CITED2	3	1
Connective Tissue Disorders, Developmental Disorder, Skeletal and Muscular Disorders	acrocephalosyndactyly	0.000444			FGFR1,FGFR2,RAB23	3	1
Cellular Growth and Proliferation	colony formation of lung cancer cell lines	0.000448		-1.153	CADM1,CDKN1A,CYR61,DICER1,GADD45B,LOX,MET,RNF34	8	2
Cell Death and Survival	necrosis of epithelial tissue	0.000452		-1.074	ATF2,BIK,BIRC5,BMP6,CASP1,CASP2,CAV1,CDC42,CDH1,CDH2,CDK6,CDKN1A,CEBPB,CHEK1,CXCL8,CXCR4,DCN,DICER1,FGFR1,GADD45B,GDF15,GLI2,HNF4A,HSPA5,IGF1R,IGFBP1,IKBKG,ITGB1,MAPK1,MAPK9,MED1,MET,MITF,MYD88,NCL,NDEL1,OLR1,PLAUR,PRKAA2,PRKCI,PTEN,PTGS2,RAB28,RAD21,SERPINE1,TGFBR1,TGM2	47	23
Cell Death and Survival	anoikis of epithelial cells	0.000454			CDH1,MAPK1,PLAUR,TGM2	4	2
Embryonic Development, Organ Development, Organ Morphology, Organismal Development, Reproductive System Development and Function, Tissue Development	morphogenesis of mammary duct	0.000454			CAV1,CEBPB,HEXIM1,MET	4	3
Cell Cycle	entry into interphase	0.000454		-0.148	CCNE1,CDH1,CDKN1A,CEBPB,CHEK2,GAS1,GRB2,IGF1R,ITGB1,MET,MYBL1,PBX1,PLPP2,PSAP,PTOV1,SKP2	16	7
Cancer, Neurological Disease, Organismal Injury and Abnormalities	glioblastoma cancer	0.000457			AKAP12,AKT3,ALCAM,ARRB1,CASP2,CAV1,CDH1,CDKN1A,CHEK2,CLCN4,FGFR2,HSPA5,IGF1R,ITGB8,MAPK9,MKI67,NSD1,PBRM1,PKP4,PTEN,RAD21,RRM2,RSU1,SERPINI1,SLC12A2,SMC1A,TAF1,TGFBI,TSHZ2	29	12
Protein Synthesis	translation	0.00046		-1.573	BPNT1,CAPRIN1,CPEB4,DICER1,EEF2K,EIF3M,HBS1L,HDAC6,HELZ,HSPA5,ITGB1,KRR1,MALAT1,MRPL39,NCL,PAIP1,RBM3,RPS6KB2,RRBP1,SAMD4A,TOB1,TSC1,TSFM,ZFP36L1	24	1
Cellular Movement	invasion of stomach cancer cell lines	0.000461		0.152	CDH1,GDF15,PTEN,SKP2,TMPO	5	3
Cell Morphology, Renal and Urological System Development and Function	shape change of kidney cell lines	0.000462		-0.761	CADM1,EFNA1,GRB2,ITGB1,MAPK1,MET,PRKX,SDC1,TMEM67	9	2
Cancer, Organismal Injury and Abnormalities, Reproductive System Disease	invasive breast adenocarcinoma	0.000478			ARRB1,BIRC5,CDKN1A,CXCL8,CYR61,DNAJB6,FGFR1,FGFR2,MKI67,PCNA,PRKCI,TSC1,TUBB2A,TUBB3	14	7
Neurological Disease	epileptic seizure	0.000487			CDKN1A,CITED2,CXCR4,CYR61,DNAJB1,ELL2,FBXO33,GABRB3,GADD45B,IKBKG,MALAT1,MCM6,PCSK1,PTGS2,PTP4A1,SERTAD1,TIPARP	17	3
Neurological Disease, Skeletal and Muscular Disorders	neuromuscular disease	0.000487			ALCAM,AP1S2,ARRB1,ATP2C1,ATP6V1B2,CASP1,CASP2,CD55,CDH2,CHN1,DNAJB1,DNAJB6,DNAJC6,EML1,FAM3C,FOXP1,FTL,GABRB3,GFPT1,HDAC6,HLA-F,HMGCR,HSP90AA1,HSPA5,ITPR1,LIFR,LPL,MAL2,MEF2D,MTR,MYO5A,MYT1L,NEDD4,NR4A2,OSBPL8,PCNA,PRKX,PSMB9,PTGS2,RAB5A,ROCK2,RPL31,RRM2,SAP18,SCOC,SEC24A,SEMA5A,SEPT6,SERPINI1,SLC16A9,SNAP25,SOX2,SRSF1,SSX2IP,STARD4,SUB1,TGM2,TMED10,TNNT1,TNXB,TOMM20,TOP1,TPD52,TRPV4,USP13,ZNF706	66	8
Cellular Development, Tissue Development	differentiation of epithelial tissue	0.000501		-0.585	AQP3,BHLHE41,BMP6,CAV1,CCNE1,CDC42,CDH1,CDKN1A,CEBPB,CXCR4,DCN,DLG5,FGFR2,FZD1,GLI2,HNF4A,IGF1R,ITGB1,MAPK9,MED1,MESP1,MET,MITF,MYO5A,PTEN,PTGS2,ROCK2,SOX2,TAGLN,TGFBR1,USP13	31	14
Connective Tissue Development and Function, Tissue Development	development of connective tissue	0.000502		-0.156	ADAM12,ASAP1,BIRC5,CALD1,CAV1,CDC42,CDKN1A,CHST7,CITED2,CXCL8,CYR61,DICER1,DSE,FNDC3A,GAS1,GLI2,ITGB1,ITGB8,JDP2,LOX,MAPK1,MED1,MFAP2,MITF,NFIA,PBX1,PIGA,PTGS2,RPGRIP1L,SERPINE1,SMAD5,SOX2,TGFBR1,WASL,ZNF521	35	9
Carbohydrate Metabolism	uptake of monosaccharide	0.000505		-0.761	APPL1,CAV1,CEBPB,CPT1C,CXCL8,ESRRA,FGFR2,GFPT1,GGPS1,HSPA5,IGF1R,IKBKG,LPL,MAPK1,MAPK9,MYO5A,PLAGL1,PLAUR,PRKAA2,PRKCI,PTEN,SENP2,SERPINE1,SKP2,SLC2A1	25	11
Cell Cycle	entry into S phase	0.000505		-0.379	CCNE1,CDH1,CDKN1A,CEBPB,CHEK2,GAS1,GRB2,ITGB1,MET,MYBL1,PBX1,PLPP2,PSAP,PTOV1,SKP2	15	6
Cell-To-Cell Signaling and Interaction, Cellular Assembly and Organization, Cellular Function and Maintenance	formation of adherens junctions	0.000506		0	CDC42,CDH1,HIPK1,MET,MLLT4,PLEKHA7	6	4
Cancer, Cell Death and Survival, Organismal Injury and Abnormalities, Tumor Morphology	cell viability of tumor cells	0.000509		1.069	ATP7B,BIRC5,BMP6,CXCL8,CXCR4,CYR61,FLT3LG,IGF1R,MET,MITF,PTEN,PTGS2,RALB	13	8
Cellular Response to Therapeutics	drug resistance of cells	0.000512		1.195	BIK,CYR61,IGF1R,MET,MITF,PTEN,TUBB3	7	4
Cancer, Gastrointestinal Disease, Organismal Injury and Abnormalities, Tumor Morphology	invasion of digestive organ tumor	0.000512		-1	CDH1,HSPA5,MET,PLAUR,PTGS2,SERPINE1,SSX2IP,TGFBR1	8	5
Cancer, Organismal Injury and Abnormalities, Respiratory Disease	metastatic lung cancer	0.000521			FTL,GGPS1,HSP90AA1,IGF1R,MALAT1,MET,RPS27A,RRM2,TOP1,TUBB2A,TUBB3	11	6
Cancer, Organismal Injury and Abnormalities, Reproductive System Disease	metastatic breast cancer	0.000525			CDK6,CXCL8,DNAJB6,GGPS1,HSP90AA1,MET,PRKCI,PTGS2,RRM2,TGFBR1,TUBB2A,TUBB3	12	8
Cancer, Endocrine System Disorders, Organismal Injury and Abnormalities, Reproductive System Disease	epithelial ovarian cancer	0.000526			ACAD11,AGBL1,AKNA,ALG5,ANKIB1,ASAP1,ATP6V1B2,BCLAF1,BICD2,CAMK2N2,CASP2,CDH1,CDH2,CDKN1A,CEACAM7,CHEK1,CHEK2,CNOT6,CPEB4,DAZAP1,DHTKD1,DNAJB6,DSE,DZIP3,ENTPD7,FGFR2,FJX1,FLT3LG,GLI2,HAS2,HMGA2,HNF4A,HSP90AA1,KCNH5,KCNJ12,KIAA0825,KIF3C,LAPTM4A,LIFR,LIMK2,MALAT1,MAPK1,MET,MSRB3,MTR,MYO1A,MYO1E,MYT1L,NAV2,NEDD4,NEK7,NIPA2,NSD1,OSBPL8,PBRM1,PDE3B,PPEF1,PPFIA3,PRIM1,PRKCI,PRPF4B,PTEN,PTGS2,RAD21,RAP2…	97	13
Cell Death and Survival	cell death of breast cancer cell lines	0.000538		-0.27	ATF2,BIK,BIRC5,CASP1,CASP2,CAV1,CDC42,CDH1,CDKN1A,CEBPB,CHEK1,CRABP2,CYR61,FGFR1,FGFR2,HSPA5,KANK2,KIFC3,MAPK1,MAPK9,NEDD9,PPM1D,PTEN,PTGS2,RPS6KB2,SDC1,SMARCA1,TBK1,TGFBR1,TRADD	30	17
Cancer, Organismal Injury and Abnormalities	invasive adenocarcinoma	0.00054			ARRB1,BIRC5,CDKN1A,CXCL8,CYR61,DNAJB6,FGFR1,FGFR2,MKI67,PCNA,PRKCI,PTEN,TSC1,TUBB2A,TUBB3	15	8
Cellular Assembly and Organization, Cellular Function and Maintenance	organization of actin cytoskeleton	0.000584		0.367	ADAM12,AFAP1,AKAP12,ARRB1,ATP2C1,CDC42,CDC42BPA,CDH1,CORO1C,DIXDC1,DNAJB6,EFNA1,FZD10,HAS2,ITGB1,PRKCI,RALB,RHOU,ROCK2,SEPT2,SLC3A2,STAU2,STK35,TGM2,TRPV4,TSC1,WDR1	27	3
Cancer, Gastrointestinal Disease, Organismal Injury and Abnormalities, Respiratory Disease	Pharyngeal Cancer and Tumors	0.000587			BIRC5,CDK6,CRIP2,CXCL8,CXCR4,FGFR2,HSP90AA1,MET,MKI67,PCNA,PTEN,PTGS2,RRM2,TOP1,TUBB2A,TUBB3	16	12
Cancer, Cell Death and Survival, Organismal Injury and Abnormalities	cell death of malignant tumor	0.000592		-0.125	ARCN1,ATF2,ATP7B,BIK,BIRC5,BMP6,CASP1,CASP2,CDH1,CDK6,CDKN1A,CHEK1,CXCL8,CXCR4,CYR61,DEPTOR,FLT3LG,GDF15,IGF1R,ITPR1,MAPK1,MET,MITF,NR4A2,PTEN,PTGS2,RALB,RPL31,RPS27A,RRM2,SMC1A,SPINK7,TGFBR1	33	18
Organ Morphology, Reproductive System Development and Function	morphology of labyrinthine zone of placenta	0.000595			ATF2,DPH3,FGFR2,MAPK1,MED1,MET,ROCK2,SNX13,TGFBR1,ZFP36L1	10	4
Cell-To-Cell Signaling and Interaction	adhesion of muscle cells	0.000597		1.154	ADAM12,CYR61,ITGB1,PLAUR,SERPINE1	5	0
Cell Morphology, Cellular Development, Cellular Growth and Proliferation, Embryonic Development, Organ Development, Organismal Development, Renal and Urological System Development and Function, Tissue Development	branching of kidney cell lines	0.000597		-1.154	EFNA1,GRB2,MET,PRKX,TMEM67	5	1
Connective Tissue Development and Function	focus formation of fibroblast cell lines	0.000598		-0.64	ATF1,CCNE1,CDC42,CEBPB,CXCL8,MAPK9,MET	7	6
Cellular Movement	invasion of epithelial cell lines	0.000598		-1.577	CDC42,CDH1,FGFR1,GLI2,GRB2,PRKCI,PTGS2	7	3
Cellular Movement	migration of tumor cells	0.000604		0.394	AKT3,ALCAM,CAV1,CBLL1,CDC42,CDH2,CXCL8,CXCR4,GRB2,HMMR,IGF1R,ITGB1,MET,NEDD9,PLAUR,PTEN,PTGS2,RAB5A,SERPINE1,SOX2,TGFBR1	21	10
Cellular Assembly and Organization, Cellular Function and Maintenance	organization of filaments	0.000612			ADAM12,AFAP1,CDC42,CDH1,DCN,DNAJB6,FSD1,HAS2,INA,ITGB1,LIMK2,LOX,NDEL1,PRKCI,RRBP1,STK35,STMN3,TGFBR1,TNXB,TRPV4	20	3
Developmental Disorder, Organismal Injury and Abnormalities, Respiratory Disease	hypoplasia of lung	0.000613		-0.64	ARRB1,CBY1,GLI2,LOX,PBX1,TGFBI	6	0
Tissue Development	formation of epithelial tissue	0.000621		0.6	CBFB,CXCL8,FGFR2,HMMR,ITGB1,ITGB8,MYO1E,PLAUR,PTEN,SDC2,SERPINE1,SOX2	12	4
Cell Cycle	interphase of breast cancer cell lines	0.000625		0.302	CCNE1,CDH1,CDKN1A,CHEK1,DCN,ESRRA,GDF15,HAS2,LIMK2,SMARCA1,SOX2	11	4
Cell Death and Survival	necrosis of prostate cancer cell lines	0.000644		-1.264	AKAP12,AKT3,ALCAM,BIRC5,CASP1,CAV1,CHEK1,FGFR1,GDF15,HSPA5,IGFBP1,ITGB1,MET,PLAUR,PTEN,PTGS2,TMED10,TOP1,TPD52,UACA	20	9
Cancer, Organismal Injury and Abnormalities	benign connective or soft tissue neoplasm	0.000647		1	ABI2,ADAM12,ATP6V1B2,CCNE1,CRABP2,CYR61,FGFR1,FGFR2,FLT3LG,GLI2,GRB2,HMGA2,HMMR,IGF1R,LIFR,MALAT1,MAPK1,MAU2,MET,MYBL1,NR4A2,PCNA,PIK3R3,PTEN,PTGS2,RAB23,RAP2B,SERPINE1,SMAD5,STXBP6,TWF1	31	9
Cellular Development, Cellular Growth and Proliferation	proliferation of stomach cancer cell lines	0.000652		1.231	BIRC5,CAV1,CDK14,FGFR1,FGFR2,MET,PTEN,SKP2,SOX2	9	6
Cellular Assembly and Organization	development of nucleoli	0.000661			CDKN1A,RRN3,RSL1D1,TOP1	4	1
Cell Morphology, Cellular Function and Maintenance	macroautophagy of cells	0.000665		0.378	DCN,HDAC6,PRKAA2,PTEN,RGS19,ROCK2,SCOC,TSC1	8	2
Organismal Development, Reproductive System Development and Function	development of reproductive system	0.000667		0.362	AFAP1,AFF4,ATP7B,BIK,BMP6,CADM1,CAV1,CDH1,CDK6,CEBPB,CITED2,CXCR4,DICER1,DPCD,EEF2K,FGFR2,FNDC3A,FZD5,GLI2,HEXIM1,IGF1R,IGFBP1,IMMP2L,ITGB1,LBH,LIFR,LIMK2,MAPK1,MED1,MET,MTMR2,MYBL1,NECTIN2,PAFAH1B3,PBRM1,PBX1,PCNA,PHC2,PPM1D,PTEN,PTGS2,QKI,SERPINE1,SFMBT1,SKP2,SLC12A2,SLC19A2,SMAD5,SOX2,SPAG9,STYX,TGFBR1,TGM2,TIPARP,TTC26,USP42,WDR19	57	16
Embryonic Development, Organ Development, Organ Morphology, Organismal Development, Respiratory System Development and Function, Tissue Development	abnormal morphology of lung	0.000675			AFF4,AKAP12,ARRB1,ATF2,ATMIN,CAV1,CBY1,CDKN1A,CITED2,FGFR2,GLCE,GLI2,LOX,LPL,MAN2A1,MAPK9,SERPINE1,TMEM38B	18	5
Developmental Disorder, Ophthalmic Disease, Organismal Injury and Abnormalities	congenital anomaly of eye	0.000681		-1.572	ABI2,CHN1,CITED2,DICER1,FAM126A,FGFR1,FTL,GAS1,GCNT2,GLCE,HCCS,HDAC6,HMGB3,MAPK9,MITF,RPGRIP1L,SOX2,TGFBI,TKT	19	2
Cancer, Cell Death and Survival, Organismal Injury and Abnormalities, Tumor Morphology	cell viability of cancer cells	0.000683		0.457	ATP7B,BIRC5,BMP6,CXCL8,CYR61,FLT3LG,IGF1R,MITF,PTEN,PTGS2,RALB	11	7
Cancer, Gastrointestinal Disease, Organismal Injury and Abnormalities	large intestine neoplasm	0.000689		0.494	ABCA13,ABCA5,ABCD3,ABHD2,ADAM12,ADIPOR2,AEN,AFAP1,AFF4,AGBL1,AHNAK,AHSA1,AKAP12,AKNA,AKR1C4,ALCAM,ANKIB1,ANKRD27,ANXA3,AP3M1,APH1B,APPL1,AQP3,ARCN1,ARFGAP3,ARHGAP12,ARL2BP,ARRB1,ARSJ,ASAH1,ASAP1,ASXL2,ATF2,ATG10,ATL2,ATMIN,ATP2C1,ATP6V1B2,ATP7B,ATP9A,AUTS2,AVL9,BCLAF1,BHLHE41,BICD2,BIRC5,BMP6,BNC2,BPNT1,BRWD1,BTF3L4,BUB3,C2orf54,C3orf52,C3orf58,C5orf15,CAB39L,CADM1,CALD1,CAPRIN1,CARNMT1,CASP1,CAV…	472	33
Digestive System Development and Function, Embryonic Development, Hepatic System Development and Function, Organ Development, Organismal Development, Tissue Development	development of liver	0.000691			ATF2,CADM1,CBFB,CEBPB,CITED2,FGFR2,MAN2A1,MED1,MET,MYD88,PBX1,RPGRIP1L,SEC63	13	5
Cancer, Gastrointestinal Disease, Organismal Injury and Abnormalities	malignant neoplasm of large intestine	0.000712			ABCA13,ABCA5,ABCD3,ABHD2,ADAM12,ADIPOR2,AEN,AFAP1,AFF4,AGBL1,AHNAK,AHSA1,AKAP12,AKNA,AKR1C4,ALCAM,ANKIB1,ANKRD27,ANXA3,AP3M1,APH1B,APPL1,AQP3,ARCN1,ARFGAP3,ARHGAP12,ARL2BP,ARRB1,ARSJ,ASAH1,ASAP1,ASXL2,ATF2,ATG10,ATL2,ATMIN,ATP2C1,ATP6V1B2,ATP7B,ATP9A,AUTS2,AVL9,BCLAF1,BHLHE41,BICD2,BIRC5,BMP6,BNC2,BPNT1,BRWD1,BTF3L4,BUB3,C2orf54,C3orf52,C3orf58,C5orf15,CAB39L,CADM1,CALD1,CAPRIN1,CARNMT1,CASP1,CAV…	470	33
Cancer, Organismal Injury and Abnormalities, Tumor Morphology	invasion of carcinoma	0.000725		0	CDH1,HSPA5,IGF1R,ITGB1,LIMK2,MAPK1,MET,PLAUR,PTGS2,SERPINE1	10	6
Cancer, Organismal Injury and Abnormalities, Respiratory Disease	non-squamous non-small cell lung cancer	0.000728			FGFR1,FGFR2,HSP90AA1,IGF1R,MALAT1,MET,RRM2,TUBB2A,TUBB3	9	6
Gene Expression	transcription of DNA	0.000733		0.453	AFF4,AKNA,ARRB1,ASXL2,ATF1,ATF2,ATMIN,AUTS2,BCLAF1,BHLHE41,BIRC5,BMP6,BRWD1,C14orf169,CAV1,CBFB,CBY1,CDH1,CEBPB,CHEK2,CIAO1,CITED2,CRABP2,CREBL2,CREBZF,CYR61,DCAF6,DCN,DEPDC1,DICER1,DNAJB6,EFNA1,ESRRA,FGFR1,FGFR2,FLT3LG,FOXP1,FZD1,FZD5,GCLC,GLI2,HDAC6,HEXIM1,HEXIM2,HIPK1,HMGA2,HNF4A,HOXC11,IGF1R,IKBKG,ITGB1BP1,JDP2,KANK2,KDM7A,LBH,MAPK9,MCF2L,MED1,MEF2A,MEF2D,MESP1,MET,MITF,MYBL1,MYT1L,NCL,NFIA,N…	105	12
Cell-To-Cell Signaling and Interaction	adhesion of prostate cancer cell lines	0.000738		0.626	AFAP1,AKAP12,CDC42,CDH1,CXCR4,ITGB1	6	2
Cancer, Cellular Movement, Organismal Injury and Abnormalities, Tumor Morphology	invasion of carcinoma cells	0.000738		0.447	IGF1R,ITGB1,LIMK2,MAPK1,MET,PLAUR	6	3
Cancer, Organismal Injury and Abnormalities	metastatic potential of tumor cell lines	0.000738		-1.404	BHLHE41,MITF,PIK3R3,PSAP,PTGS2,TGM2	6	2
Embryonic Development, Organ Development, Organ Morphology, Organismal Development, Reproductive System Development and Function, Tissue Development	morphogenesis of mammary gland	0.000738		0	CAV1,CDH1,CEBPB,HEXIM1,ITGB1,MET	6	4
Cell Morphology, Embryonic Development, Organ Development, Organ Morphology, Organismal Development, Respiratory System Development and Function, Tissue Development	morphology of pneumocytes	0.000738			ARRB1,CAV1,CBY1,CITED2,PTEN,TMEM38B	6	3
Cancer, Organismal Injury and Abnormalities, Reproductive System Disease	female genital tract serous cancer	0.000738			ANXA3,BIK,CCNE1,CDH1,CDKN1A,CHEK2,CXCL8,DHTKD1,EFNA1,GAS1,HMMR,INA,ITGB8,ITPR1,LIFR,MALAT1,MAPK1,MET,NSD1,PBRM1,PDXK,PLAUR,PRUNE2,PTEN,RAD21,RSF1,SMC1A,SPINT2,TAF1,TNNT1,TNXB,TSHZ2	32	7
Cellular Assembly and Organization	formation of cellular membrane	0.000742		1.168	CADM1,CAPRIN1,CAV1,CDC42,CDH1,CDH2,CLSTN1,CXCL8,EEF2K,FGFR2,FZD1,FZD5,GPHN,HIPK1,ITGB1,MET,MLLT4,NFIA,PLEKHA7,PRKCI,PTEN,RALB,SLC12A2,STAU2,TMPO	25	10
Cell Morphology, Cellular Assembly and Organization, Cellular Function and Maintenance	extension of cellular protrusions	0.00075		1.257	ANKRD27,ARRB1,CDC42,CDH1,CDH2,CDKN1A,CXCL8,DICER1,ITGB1,ITPR1,MAPK1,NDEL1,NFIA,PTEN,RAPH1,RSU1,SEMA5A,SERPINE1,TNFRSF12A,TSC1	20	7
Embryonic Development, Organismal Development, Tissue Development	closure of embryonic tissue	0.000752		0.132	CITED2,HIPK1,MAPK9,MESP1,PTGS2,RAB23,ROCK2,RPGRIP1L,SHMT1,SMAD5,SMURF2,SPINT2,TSC1,TULP3,ZIC5	15	3
Cardiovascular System Development and Function, Cellular Movement	movement of vascular endothelial cells	0.000753		-0.141	ATF2,CDC42,CXCL8,CYR61,DEPTOR,DICER1,EFNA1,HSPA5,ITGB1,LOX,MET,NCL,PAQR3,PTEN,PTGS2,RAB28,STX6,TGFBI	18	6
Organ Morphology, Organismal Development, Renal and Urological System Development and Function	abnormal morphology of renal cortex	0.000754			CDKN1A,FGFR2,MAN2A1,MYO1E,PBX1,PSAP,PTGS2,RPGRIP1L	8	3
Cell Morphology, Cellular Assembly and Organization	morphology of fibrils	0.00076			DCN,DSE,ITM2B,LOX,TNXB	5	0
Lipid Metabolism, Small Molecule Biochemistry	synthesis of long chain fatty acid	0.00076			ASAH1,CAV1,ELOVL6,MYO5A,QKI	5	1
Cellular Development	differentiation of tumor cell lines	0.000764		-0.804	ALG5,ATF2,ATP2C1,CBFB,CDC42,CDK6,CDKN1A,CEBPB,CYR61,DICER1,FGFR1,FGFR2,GRB2,IGF1R,JDP2,LIFR,LIMK2,MAPK1,MAPK9,PAQR3,PBX1,PLAGL1,PLAUR,PRAME,PRKX,PTEN,PTGS2,QKI,RGS19,SOX2,STYX,TGM2	32	10
Neurological Disease, Psychological Disorders	Dementia	0.000765			ADAM12,BMP6,CASP1,CASP2,CAV1,CHMP2B,CNKSR3,CXCL8,CXCR4,DCN,DICER1,EEF2K,FAM3C,GABRB3,GCNT2,GGPS1,GLS,HMGCR,HSPA5,ITM2B,LPL,MAPK9,MTR,NEDD4,NNT,OLR1,PCNA,PDE3B,PRDX1,PSAP,PTEN,PTGS2,ROCK2,SDC1,SERPINE1,SLC2A1,SLC6A6,SOX2,SPTLC2,TAGLN,TARDBP,TBK1,TGM2,TMEM2,TSHZ2	45	10
Cancer, Organismal Injury and Abnormalities, Renal and Urological Disease	Bladder Cancer and Tumors	0.000776			AHNAK,ATP9A,BCLAF1,BIRC5,CADM1,CALD1,CASP2,CBFB,CCNY,CDC27,CDH1,CDKN1A,CGN,CHEK2,CHMP7,EEF2K,ESRRA,FGFR1,FGFR2,HOXC11,HSP90AA1,LIFR,MALAT1,MKI67,NEDD4,NIPAL3,NSD1,PBRM1,PCSK1,PSAP,PSMB9,PTEN,PTGS2,QKI,RAD21,RRM2,SEMA5A,SMC1A,TAF1,TNXB,TRIM16L,TSC1,TSHZ2,TUBB2A,TUBB3,UTY,ZNF706	47	11
Cell Death and Survival	apoptosis of colorectal cancer cell lines	0.000782		1.064	AHSA1,ATMIN,BIK,BIRC5,CASP1,CASP2,CDC42,CDH1,CDKN1A,CHEK1,CHEK2,EIF3M,GDF15,ITGB1,MAPK9,MET,NR4A2,PRKCI,PTGS2,RNF34,TGM2,USP12	22	10
Cellular Movement	migration of lung cancer cell lines	0.000791		-0.56	AKT3,ALCAM,CAV1,CRMP1,HMGA2,ITGB1,MET,PRKCI,PTGS2,STMN3,TGFBR1,TGM2	12	5
Organismal Survival	perinatal death	0.000792		0.054	ADAM12,AFF4,ARRB1,ATF2,CAPRIN1,CASP2,CDK6,CDKN1A,CEBPB,CITED2,CXCR4,DCN,DNASE2,FGFR2,GABRB3,GLCE,GLI2,GPHN,HEXIM1,HHAT,IGF1R,LOX,LPL,MAN2A1,MAPK1,MEF2D,MET,NEK7,NR4A2,NUP98,PBX1,PBX3,PHC2,PITPNA,PLAGL1,PPP1R15B,PSAP,PTGS2,RPGRIP1L,RPS6KB2,SMURF2,SNAP25,SRSF10,TGM2,TMEM38B,TSC1	46	10
Cellular Movement	migration of sarcoma cell lines	0.000798		0.019	CAV1,CDC42,CDH2,FBLIM1,MAPK1,PLAUR,SDC1,SDC2,SERPINE1,WASL	10	5
Post-Translational Modification, Protein Synthesis	heterotetramerization of protein	0.000806			HIST1H3D,HIST1H3G,HIST1H3H,HIST1H4H,HIST2H4B,NUP58,RRM2	7	2
Cancer, Cell Death and Survival, Organismal Injury and Abnormalities, Tumor Morphology	apoptosis of tumor cells	0.000807		-0.675	ADAM12,ATF2,BIK,BIRC5,CASP1,CASP2,CAV1,CDH1,CDK6,CDKN1A,CHEK1,DEPTOR,GDF15,HMGA2,IGF1R,ITPR1,MAPK1,MET,NR4A2,PLAUR,PTEN,SERPINE1,SLC7A11,SPINK7,TRADD	25	12
Developmental Disorder	midline defect	0.000817		-1.479	ATMIN,ATP2C1,CCNE1,CDH1,CDKN1A,CITED2,FGFR1,FGFR2,GABRB3,GAS1,GLCE,HIPK1,ITGB8,MAPK9,MTR,PBX1,PBX3,PIGA,RALB,RPGRIP1L,SMAD5,SMURF2,SNAP25,ZIC5	24	7
Cell Cycle	senescence of cells	0.000822		0.444	ATG10,ATMIN,BUB3,CAV1,CCNE1,CDKN1A,CEBPB,CHEK2,DICER1,HMGA2,HNRNPD,MAPK1,MET,MITF,PBRM1,PHC2,PRKCI,PTEN,SMURF2,SOX2,SRSF1,TOP1,TRADD	23	7
Protein Synthesis	translation of protein	0.000822		-1.573	BPNT1,CAPRIN1,CPEB4,DICER1,EEF2K,EIF3M,HBS1L,HDAC6,HELZ,HSPA5,ITGB1,KRR1,MALAT1,MRPL39,NCL,PAIP1,RBM3,RPS6KB2,RRBP1,SAMD4A,TOB1,TSC1,ZFP36L1	23	1
Embryonic Development, Organismal Development, Tissue Morphology	size of embryo	0.000837			ATP2C1,CCNE1,CDK6,CITED2,COPS8,DICER1,DPH3,FGFR1,FGFR2,GLI2,HHAT,HNF4A,IGF1R,ITGB8,MAPK1,MED1,MESP1,MLLT4,NUP98,PIGA,PTEN,RRN3,SLC2A1,SMAD5,SNAP25,SNX13,SUMO2,TGFBR1,TNNT2,ZFP36L1	30	9
Cell Death and Survival	apoptosis of leukemia cell lines	0.00084		-1.101	BIK,BIRC5,CASP2,CAV1,CD55,CDH1,CDKN1A,CXCR4,DICER1,FGFR1,FLT3LG,GLS,HDAC6,IKBKG,ITGB1,MAPK9,MET,PBX1,PBX3,PRKCI,PTEN,RAD21,SGMS1,TOP1,TRADD	25	8
Organ Morphology, Renal and Urological System Development and Function	quantity of kidney	0.000852		0.405	CDKN1A,FGFR2,HDAC6,IGF1R,LIMK2,PBX1,PTGS2,SKP2	8	5
Embryonic Development, Organismal Development	development of abdomen	0.000857		-0.211	ATF2,BMP6,CADM1,CAV1,CBFB,CDKN1A,CEBPB,CITED2,DICER1,EEF2K,EFNA1,EIF3M,FGFR1,FGFR2,FLVCR1,GDF15,GLI2,GRB2,HDAC6,HOXC11,IGF1R,IGFBP1,IMMP2L,ITGB1,MAN2A1,MED1,MET,MYD88,MYO1E,PBX1,PCNA,PDE3B,PRKX,PSAP,PTGS2,RPGRIP1L,SEC63,SERPINE1,SKP2,SMAD5,TGFBR1,TIPARP,TKT,TMEM67,TSC1,ZNF521	46	13
Embryonic Development, Organ Development, Organismal Development, Reproductive System Development and Function, Tissue Development	formation of placenta	0.000861			CEBPB,CITED2,FGFR2,FZD5,IGFBP1,ITGB1,LIFR,MAPK1,MED1,MET,PBRM1,PTEN,SERPINE1	13	6
Cancer, Cell Cycle, Organismal Injury and Abnormalities	arrest in G1 phase of cancer cells	0.000864			CDKN1A,DCN,PTEN	3	2
Cell Death and Survival, Cellular Function and Maintenance	colony survival of colorectal cancer cell lines	0.000864			CDKN1A,CHEK2,IGF1R	3	2
Cell Cycle	delay in cell cycle progression of lymphoblastoid cell lines	0.000864			CASP2,CDKN1A,PCNA	3	3
Cellular Development, Cellular Growth and Proliferation, Nervous System Development and Function, Tissue Development	development of dopaminergic neurons	0.000864			FGFR1,FGFR2,NR4A2	3	1
Cell Cycle	exit from mitosis of tumor cell lines	0.000864			CCNE1,CDKN1A,PRKCI	3	2
Developmental Disorder, Ophthalmic Disease, Organismal Injury and Abnormalities	exophthalmos	0.000864			ABCA5,FGFR2,ITGB1BP1	3	1
Embryonic Development, Organismal Development, Tissue Development	formation of epiblast	0.000864			GRB2,ITGB1,SOX2	3	0
Cancer, Organismal Injury and Abnormalities	growth of head and neck squamous cell carcinoma	0.000864			MET,PTEN,TGFBR1	3	3
Cancer, Cell Cycle, Organismal Injury and Abnormalities	interphase of carcinoma cells	0.000864			CDKN1A,DCN,PTEN	3	2
Cell Morphology, Endocrine System Development and Function, Organ Morphology, Organismal Development	morphology of thyroid cells	0.000864			CAV1,IGF1R,PTEN	3	3
Cellular Function and Maintenance, Cellular Growth and Proliferation	production of cerebral cortex cells	0.000864			FGFR1,FGFR2,PTEN	3	2
Cellular Function and Maintenance	reorganization of cells	0.000864			ITGB1,MYD88,PTGS2	3	2
Cancer, Embryonic Development	transformation of embryonic tissue	0.000864			FGFR1,FGFR2,HAS2	3	1
Cellular Development, Cellular Growth and Proliferation, Connective Tissue Development and Function, Tissue Development	cell proliferation of fibroblasts	0.000867		-0.649	CAV1,CCNE1,CDH1,CDK6,CDKN1A,CEBPB,CITED2,DCN,FGFR1,GRB10,GRB2,HMMR,IGF1R,ITGB1,MAPK1,MAPK9,MET,PHC2,PITPNA,PLAUR,PPM1D,PTEN,RBM3,SEPT6,SERPINE1,SERTAD1,SKP2,SLC7A11,TMPO,TNFAIP8	30	14
Cellular Development, Cellular Growth and Proliferation, Nervous System Development and Function, Tissue Development	proliferation of neuronal cells	0.000868		-0.067	BMP6,CAV1,CDC42,CDC42BPA,CDH2,CDKN1A,CHN1,CXCR4,DIXDC1,EFNA1,EML1,FGFR1,GDAP1,GPHN,HMGCR,IGF1R,ITGB1,KIF3C,LIFR,MAPK1,MAPK9,MET,MTMR9,MYD88,NDEL1,NFIA,PKP4,PLAGL1,PSAP,PTEN,RAB22A,RAPH1,ROCK2,RPGRIP1L,SEMA5A,SERPINE1,SLC12A2,SOX2,SYNGR1,TARDBP,TGM2,TNFRSF12A,TOP1,TSC1	44	11
Cellular Development, Skeletal and Muscular System Development and Function, Tissue Development	differentiation of muscle cells	0.000876		-0.362	ATF2,CBY1,CDH2,CDKN1A,DCN,DICER1,FGFR2,FLT3LG,ITGB1,JDP2,MAPK1,MAPK9,MESP1,MET,NR4A2,PANX1,PLAUR,QKI,RGS19,RRAGC,SDC1,SPAG9,TGM2,TNFRSF12A,TSC1	25	6
Cellular Development, Cellular Growth and Proliferation, Organ Development	proliferation of enterocytes	0.00088		0	ATF2,CDKN1A,ITGB1,PTEN,TMPO,TNFAIP8	6	2
Neurological Disease	seizures	0.000889		-0.931	AKT3,ATAD1,CDKN1A,CHN1,CITED2,CXCR4,CYR61,DNAJB1,ELL2,FBXO33,GABRB3,GADD45B,IKBKG,ITPR1,LRRFIP2,MALAT1,MCM6,NUBPL,PCSK1,PIGA,PITPNA,PLAUR,PSAP,PTEN,PTGS2,PTP4A1,SERTAD1,SLC12A2,SLC2A1,SV2B,TGM2,TIPARP,TSC1	33	5
Neurological Disease	degeneration of nervous system	0.000892	Decreased	-2.101	AGBL1,ATF2,CASP1,CAV1,DICER1,FBXO2,FGFR1,FGFR2,GABRB3,GDAP1,GPHN,HDAC6,ITPR1,MSRB3,MTMR2,MYD88,NR4A2,PITPNA,PSAP,PTGS2,REEP1,SERPINE1,SLC19A2,SLC7A11,TARDBP,TGM2	26	5
Skeletal and Muscular System Development and Function	abnormal morphology of muscle	0.000901			ADAM12,CAV1,CD55,CDH2,CDKN1A,CXCR4,DCN,DNASE2,GLI2,HEXIM1,IGF1R,KCTD10,LOX,LPL,MAPK1,MED1,MET,PSAP,RPS6KB2,SERP1,SLC6A6,SNAP25,SRSF10,TGM2,TMEM38B,TNNT1,TNNT2	27	6
Cardiovascular System Development and Function, Cell-To-Cell Signaling and Interaction	adhesion of endothelial cells	0.00091		-0.813	ALCAM,CDC42,CDH2,CXCL8,CXCR4,CYR61,DEPTOR,FERMT2,GDF15,ITGB1,MET,OLR1,PLAUR,STX6,TGFBI	15	4
Cell Death and Survival	apoptosis of ovarian cancer cell lines	0.000924		-1.236	BIRC5,CAMK2N2,CASP1,CASP2,CDKN1A,CYR61,MAPK1,MET,PPM1D,PTEN,SOX2,TBK1	12	8
Cellular Movement	migration of prostate cancer cell lines	0.000924		-1.087	AFAP1,CAV1,CDC42,CDH1,CXCL8,CXCR4,ESRRA,GDF15,IGF1R,ITGB1,NR4A2,RALB	12	6
Cellular Development, Cellular Growth and Proliferation, Hair and Skin Development and Function, Organ Development, Tissue Development	proliferation of epidermal cells	0.000926		-0.437	ATF2,BMP6,C8orf44-SGK3/SGK3,CDKN1A,CXCL8,EFNA1,FGFR2,GLI2,HAS2,IKBKG,ITGB1,MAPK9,MED1,MKI67,PAQR3,PTEN,PTGS2	17	8
Energy Production, Nucleic Acid Metabolism, Small Molecule Biochemistry	binding of ATP	0.000928		1.982	HDAC6,MAPK1,PCNA,WASL	4	2
Cell-To-Cell Signaling and Interaction, Cellular Assembly and Organization, Cellular Function and Maintenance	formation of focal complexes	0.000928			CDC42,CDC42BPA,GRB2,LIMK2	4	1
Hereditary Disorder, Neurological Disease, Organismal Injury and Abnormalities, Psychological Disorders	familial dementia	0.000929			CHMP2B,ITM2B,LPL,OLR1,SDC1,TARDBP,TBK1	7	0
Endocrine System Disorders, Metabolic Disease	insulin resistance	0.000937		-1.479	ADIPOR2,AKT3,APPL1,CASP1,CAV1,CD55,CDKN1A,CEP19,CPT1C,CXCL8,HMGCR,HNF4A,IGF1R,IKBKG,LPL,MAPK9,MGAT4A,MYD88,PDE3B,PRKAA2,PRKCI,PTGS2,SERPINE1,SLC6A6,SPTLC2,TGM2,TRPV4	27	10
Cell Death and Survival	cell death of colorectal cancer cell lines	0.00095		0.797	AHSA1,ATMIN,BIK,BIRC5,CASP1,CASP2,CDC42,CDH1,CDKN1A,CHEK1,CHEK2,CXCR4,EIF3M,GDF15,IGF1R,ITGB1,MAPK9,MET,NR4A2,PRKCI,PTEN,PTGS2,RNF34,TGM2,USP12	25	12
Embryonic Development, Organismal Development	development of body axis	0.000953		0.242	ABI2,ALG5,AP1S2,BMP6,BNC2,CASP2,CBFB,CD46,CDCA7L,CDH2,CDK6,CDKN1A,CXCL8,CXCR4,DCN,DICER1,DIXDC1,DLG5,DPCD,EFNA1,EML1,FGFR1,FGFR2,FLVCR1,FZD1,FZD5,GABRB3,GAS1,GLI2,GPHN,HIPK1,HOXC11,IGF1R,IGFBP1,IMMP2L,ITGB1,ITPR1,LIMK2,MAPK1,MAPK9,MED1,MET,MITF,MLLT4,MYD88,MYO5A,NDEL1,NFIA,NPHP1,NR4A2,PBX1,PHC2,PIGA,PRKCI,PSAP,PTEN,RPGRIP1L,SEMA5A,SENP2,SERPINE1,SMAD5,SMARCA1,SOX2,STAU2,SV2B,TGFBR1,TIPARP,TKT,TNF…	77	15
Cancer, Organismal Injury and Abnormalities, Reproductive System Disease	HER2 negative hormone receptor negative breast cancer	0.000955			BIRC5,CAV1,CDK6,CDKN1A,CXCL8,FGFR1,FGFR2,GAS1,GGPS1,MET,NCL,PTEN,SERPINE1,TGFBI,TUBB2A,TUBB3	16	9
Embryonic Development, Organismal Development, Tissue Morphology	abnormal morphology of heart tube	0.000955			CDH2,FGFR1,MESP1,PRKCI,SMAD5	5	1
Connective Tissue Disorders, Developmental Disorder, Gastrointestinal Disease, Organismal Development, Skeletal and Muscular Disorders	cleft lip	0.000955			CDH1,FGFR1,PBX1,PBX3,RPGRIP1L	5	1
Cancer, Organismal Injury and Abnormalities, Respiratory Disease	growth of lung carcinoma	0.000955		0.447	CAV1,PRKCI,PTGS2,RALB,SKP2	5	4
Cellular Assembly and Organization, Tissue Development	fibrogenesis	0.000959		1.004	ARRB1,BIRC5,CALD1,CAV1,CBFB,CDC42,CDK6,CDKN1A,CXCL8,FBLIM1,FHL1,GRB2,HDAC6,HSPA5,INA,INPP5A,ITGB1,ITGB1BP1,ITM2B,KANK2,LIMK2,MAPK1,MCF2L,MYD88,PLAUR,PPM1F,PRKCI,ROCK2,TBCD,TGFBI,TRPV4,TSC1,TWF1,WASL	34	9
Cell Death and Survival	apoptosis of melanoma cell lines	0.00096		0.884	AKT3,ATF1,ATF2,BIK,BIRC5,CDH1,CDKN1A,CHEK1,HSPA5,MAPK1,MITF,PLAGL1,PRDX1,TOP1	14	7
Cancer, Organismal Injury and Abnormalities	EGFR expressing cancer	0.000961			FGFR1,FGFR2,HSP90AA1,PTGS2,RRM2,TOP1,TUBB2A,TUBB3	8	5
Connective Tissue Development and Function, Embryonic Development, Skeletal and Muscular System Development and Function, Tissue Development	patterning of axis	0.000961			FGFR1,GLI2,MAPK1,NSD1,PBX1,PRKCI,PTEN,SMAD5	8	2
Infectious Diseases	release of virus	0.000961		1.782	CHMP1B,CHMP2B,CHMP7,GABARAPL1,HSPA5,KCNK3,NEDD4,PLAUR	8	1
Cancer, Organismal Injury and Abnormalities, Respiratory Disease	metastatic non-small-cell lung cancer	0.000963			FTL,HSP90AA1,IGF1R,MALAT1,MET,RPS27A,RRM2,TOP1,TUBB2A,TUBB3	10	6
Tissue Morphology	quantity of stem cells	0.000963		0.05	ATF2,CDKN1A,CXCL8,DICER1,FLT3LG,GLI2,ITGB1,PTEN,SLC12A2,SOX2	10	3
Cancer, Gastrointestinal Disease, Organismal Injury and Abnormalities, Respiratory Disease	nasopharyngeal cancer	0.000964			CDK6,CRIP2,CXCL8,CXCR4,FGFR2,HSP90AA1,MET,RRM2,TOP1,TUBB2A,TUBB3	11	7
Respiratory System Development and Function	development of respiratory tract	0.000998			FGFR2,GAS1,GLI2,ITGB1,MAN2A1,MAPK1,RPGRIP1L,SOX2,STK40,TGFBR1,TMTC3,TULP3	12	3
Cell Death and Survival, Neurological Disease	cell death of brain cells	0.00101		0.304	ADAM12,ATF2,ATP2C1,CASP2,CDC42,CDK6,CDKN1A,CXCL8,DICER1,GCLC,HSPA5,IGF1R,INPP5A,KCNK3,MEF2D,PTEN,PTGS2,ROCK2,SERPINE1,SERPINI1,SLC2A1,TARDBP,TGM2,TSC1	24	9
Cellular Assembly and Organization, Tissue Development	formation of filaments	0.00101		1.004	ARRB1,BIRC5,CALD1,CAV1,CBFB,CDC42,CDK6,CDKN1A,CXCL8,FBLIM1,FHL1,GRB2,HDAC6,HSPA5,INA,INPP5A,ITGB1,ITGB1BP1,ITM2B,KANK2,LIMK2,MAPK1,MCF2L,PLAUR,PPM1F,PRKCI,ROCK2,TBCD,TGFBI,TRPV4,TSC1,TWF1,WASL	33	8
Cancer, Cell Death and Survival, Organismal Injury and Abnormalities, Tumor Morphology	cell death of cancer cells	0.00104		-0.125	ARCN1,ATF2,ATP7B,BIK,BIRC5,BMP6,CASP1,CASP2,CDH1,CDK6,CDKN1A,CHEK1,CXCL8,CXCR4,CYR61,DEPTOR,FLT3LG,GDF15,IGF1R,ITPR1,MAPK1,MET,MITF,NR4A2,PTEN,PTGS2,RALB,RPL31,RPS27A,RRM2,SMC1A,SPINK7	32	17
Gene Expression	transcription of RNA	0.00105		-0.001	AFF4,AKNA,ARRB1,ASXL2,ATF1,ATF2,ATMIN,ATP2C1,AUTS2,BCLAF1,BHLHE41,BIRC5,BMP6,BRWD1,C14orf169,C8orf44-SGK3/SGK3,CASP1,CAV1,CBFB,CBY1,CCNE1,CDC42,CDH1,CDKN1A,CEBPB,CHEK2,CIAO1,CITED2,CRABP2,CREBL2,CREBZF,CTDSP2,CXCR4,CYR61,DCAF6,DCN,DEPDC1,DICER1,DIXDC1,DNAJB6,EFNA1,ELL2,ESRRA,FGFR1,FGFR2,FLT3LG,FOXP1,FZD1,FZD5,GCLC,GLI2,HDAC6,HEXIM1,HEXIM2,HIPK1,HMGA2,HNF4A,HOXC11,IGF1R,IKBKG,ITGB1BP1,JDP2,KANK2,K…	123	20
Cellular Movement	cell movement of bladder cancer cell lines	0.00107		0.304	CAV1,CDKN1A,CXCL8,DCN,MALAT1,PTEN,RALB	7	5
Tissue Development	formation of gland	0.00107		-0.586	AFAP1,ATP7B,CAV1,CDH1,CEBPB,CITED2,FGFR2,GLI2,HEXIM1,IGF1R,ITGB1,LBH,LIMK2,MED1,MET,MYBL1,PBX1,PTEN,PTGS2,SKP2,TGFBR1,TGM2	22	11
Cell Cycle	G2/M phase transition	0.00108			ATF2,BIRC5,CCNE1,CCNY,CDK14,CDKN1A,CHEK1,CHEK2,GADD45B,PPM1D,PTEN,SKP2	12	7
Cancer, Organismal Injury and Abnormalities	EGFR expressing solid malignant tumor	0.00108			FGFR1,FGFR2,HSP90AA1,PTGS2,RRM2,TOP1,TUBB2A,TUBB3	8	5
Skeletal and Muscular System Development and Function	morphology of muscle	0.00109			ADAM12,CAV1,CD55,CDH2,CDKN1A,CEBPB,CXCR4,DCN,DICER1,DNASE2,GDF15,GLI2,GRB10,HEXIM1,IGF1R,IGFBP1,ITGB1,KCTD10,LOX,LPL,MAPK1,MED1,MET,PSAP,PTEN,PTGS2,RPS6KB2,SERP1,SLC6A6,SNAP25,SRSF10,TGM2,TMEM38B,TNNT1,TNNT2	35	9
Carbohydrate Metabolism, Cellular Function and Maintenance, Molecular Transport, Small Molecule Biochemistry	import of D-glucose	0.00111		-0.128	ADIPOR2,APPL1,CREBL2,GRB10,MGAT4A,PRKAG2,PRKCI,SLC2A1,TSC1	9	0
Organ Morphology, Organismal Development, Renal and Urological System Development and Function	morphology of kidney	0.00111			CAV1,CD55,CDKN1A,CEBPB,DCN,EIF3M,FGFR2,GDF15,GLCE,HOXC11,IGFBP1,ITGB1,LIMK2,MAN2A1,MAPK9,MYO1E,NFIA,PBX1,PSAP,PTGS2,RPGRIP1L,SERPINE1,SKP2,TKT,ZNF521	25	7
Tissue Development	branching of epithelial tissue	0.00114		0.552	CAV1,CYR61,DCN,DICER1,FERMT2,FGFR1,FGFR2,GLI2,ITGB1BP1,MET,PAQR3,SEMA5A,TMEM67	13	3
DNA Replication, Recombination, and Repair, Nucleic Acid Metabolism, Small Molecule Biochemistry	hydrolysis of nucleotide	0.00114		0.971	ABCD3,ATP7B,CALD1,CCT5,CDC42,CKMT1A/CKMT1B,ENTPD7,HSPA5,MAPK1,PRKAA2,RGS19,SNX13,TGM2	13	4
Cancer, Organismal Injury and Abnormalities, Reproductive System Disease	HER2-negative breast cancer	0.00115			BIRC5,CAV1,CDK6,CDKN1A,CXCL8,FGFR1,FGFR2,GAS1,GGPS1,MET,NCL,PTEN,RRM2,SERPINE1,TGFBI,TOP1,TUBB2A,TUBB3	18	10
Cellular Growth and Proliferation	outgrowth of cells	0.00116		0.429	BMP6,CDC42,CDC42BPA,CDH2,CDKN1A,CHN1,CYR61,EFNA1,FGFR1,GDAP1,GPHN,HMGCR,HSP90AA1,IGF1R,ITGB1,KIF3C,LIFR,MAPK1,MET,NDEL1,NFIA,PKP4,PSAP,PTEN,RAB22A,RAPH1,ROCK2,SEMA5A,SERPINE1,SLC12A2,SYNGR1,TARDBP,TGM2,TNFRSF12A,TOP1	35	9
Molecular Transport	transport of molecule	0.00117		0.072	ABCA5,ABCD3,ADIPOR2,AKR1C4,AKT3,ANO2,AP1S2,APPL1,AQP3,ARCN1,ASAH1,ASIC1,ATP2C1,ATP6V1B2,ATP7B,BMP6,C8orf44-SGK3/SGK3,CADM1,CASP1,CAV1,CDC42,CDK14,CITED2,CLCN4,CLIC3,CNKSR3,CREBL2,CXCL8,CYBRD1,DPH3,ELL2,FHL1,FLVCR1,FTL,GABARAP,GABRB3,GDF15,GLTP,GRB10,HDAC6,HNRNPD,HSPA5,ITGB1,ITGB1BP1,ITPR1,KCNJ12,KCNK3,LMAN2L,LPL,MAPK1,MAPK9,MET,MGAT4A,MYD88,MYO5A,NCEH1,NDEL1,NEDD4,NEDD9,NIPA2,NNT,NUP58,NUP98,OLR1…	110	15
Protein Synthesis	quantity of IL-10 in blood	0.00118		-0.555	HDAC6,MYD88,OLR1,PCSK1,TBK1	5	1
Cellular Movement	translocation of cells	0.00118		-1	CADM1,CALD1,IKBKG,ITGB1,MAN2A1	5	0
Embryonic Development, Organismal Development	development of head	0.00119		0.593	ABI2,AP1S2,BMP6,BNC2,CASP2,CBFB,CD46,CDCA7L,CDH2,CDK6,CDKN1A,CXCL8,CXCR4,DCN,DICER1,DIXDC1,DLG5,DPCD,EFNA1,EML1,FGFR1,FGFR2,FLVCR1,FZD1,GABRB3,GAS1,GLI2,GPHN,HIPK1,IGF1R,IGFBP1,IMMP2L,ITGB1,ITPR1,LIMK2,MAPK1,MAPK9,MED1,MET,MITF,MLLT4,MYD88,MYO5A,NDEL1,NFIA,NPHP1,NR4A2,PHC2,PIGA,PRKCI,PSAP,PTEN,RPGRIP1L,SEMA5A,SERPINE1,SMAD5,SMARCA1,SOX2,STAU2,SV2B,TGFBR1,TIPARP,TKT,TNFRSF12A,TRPV4,TSC1,TTC26,TULP…	72	15
Cancer, Organismal Injury and Abnormalities	locally advanced carcinoma	0.00121			FGFR1,FGFR2,HSP90AA1,IGF1R,MET,RRM2,TUBB2A,TUBB3	8	6
Cell Morphology, Hair and Skin Development and Function	morphology of epithelial cell lines	0.00121			GLI2,HNF4A,IGF1R,IKBKG,MET,PLAUR,SERPINE1,SRSF1	8	2
Hereditary Disorder, Neurological Disease, Organismal Injury and Abnormalities	familial motor neuron disease	0.00122			ASAH1,BICD2,DNAJC6,NR4A2,REEP1,RRM2,TARDBP,TBK1,TRPV4	9	1
Organismal Development	morphogenesis of gland	0.00122		0.277	CAV1,CDH1,CEBPB,FGFR1,FGFR2,HEXIM1,ITGB1,LIMK2,MET	9	5
Cell Death and Survival, Cellular Function and Maintenance	colony survival of tumor cell lines	0.00123		1.778	CDKN1A,CHEK1,CHEK2,IGF1R,RAD21,TUBB3	6	4
Cancer, Organismal Injury and Abnormalities	development of adenocarcinoma	0.00123			CDH1,FGFR1,MET,PTEN,PTGS2,SKP2	6	5
Carbohydrate Metabolism, Cellular Function and Maintenance	glycolysis of tumor cell lines	0.00123		0.798	CAV1,DNAJB1,ESRRA,IGF1R,SKP2,SLC2A1	6	3
Cell Morphology, Cellular Assembly and Organization, Cellular Development, Cellular Growth and Proliferation, Nervous System Development and Function, Tissue Development	outgrowth of neurites	0.00123		0.11	BMP6,CDC42,CDC42BPA,CDH2,CDKN1A,CHN1,EFNA1,FGFR1,GDAP1,GPHN,HMGCR,IGF1R,ITGB1,KIF3C,LIFR,MAPK1,MET,NDEL1,NFIA,PKP4,PSAP,PTEN,RAB22A,RAPH1,ROCK2,SEMA5A,SERPINE1,SLC12A2,SYNGR1,TARDBP,TGM2,TNFRSF12A,TOP1	33	8
Cellular Movement	cell movement of hepatoma cell lines	0.00123		-0.885	ASNS,CAV1,CDK14,CXCL8,FGFR2,GALNT2,MET,PLAUR,PTEN,SLC2A1,TMPO	11	6
Cellular Movement	cell movement of sarcoma cell lines	0.00123		0.299	CAV1,CDC42,CDH2,FBLIM1,LIFR,MAPK1,PLAUR,SDC1,SDC2,SERPINE1,WASL	11	5
Cell Death and Survival	apoptosis of brain	0.00123		0.297	AKT3,ATF2,ATP2C1,CASP2,CDC42,CDKN1A,GCLC,HSPA5,IGF1R,ITPR1,MAPK9,MEF2D,PTEN,PTGS2,ROCK2	15	9
Cancer, Organismal Injury and Abnormalities, Reproductive System Disease	benign neoplasm of female genital organ	0.00123			ABI2,ADAM12,CDH1,CDKN1A,CHEK2,CRABP2,CYR61,DHTKD1,FLT3LG,GRB2,HMGA2,LIFR,MALAT1,MAPK1,MAU2,MET,NR4A2,NSD1,PBRM1,PCNA,PIK3R3,PTEN,PTGS2,RAB23,RAD21,RAP2B,RSF1,SMAD5,SMC1A,SPINT2,STXBP6,TAF1,TSHZ2,TWF1	34	8
Cellular Development, Cellular Growth and Proliferation, Hematological System Development and Function, Hematopoiesis, Tissue Development	development of blood cells	0.00124		1.33	ADAM12,ARRB1,BIK,BIRC5,CADM1,CASP1,CAV1,CBFB,CD46,CDK6,CDKN1A,CEBPB,CHEK1,CITED2,CXCR4,CYR61,DICER1,DNASE2,EFNA1,FLT3LG,FOXP1,FZD5,GADD45B,GLI2,GRB2,HSP90AA1,IGF1R,IKBKG,ITGB8,KLF3,MAPK1,MAPK9,MED1,MESP1,MFAP2,MPZL2,MYD88,MYO1E,NHEJ1,NR4A2,PBX1,PCSK1,PPM1D,PSMB9,PTEN,PTGS2,RALB,RASGRP3,RTKN2,SKP2,SLC3A2,TGFBR1,TIPARP,TSC1,ZFP36L1	55	19
Cancer, Organismal Injury and Abnormalities	metastatic head and neck tumor	0.00126			FGFR1,FGFR2,HSP90AA1,MET,PTEN,PTGS2,RRM2,TOP1,TUBB2A,TUBB3	10	7
Cell Morphology, Cellular Assembly and Organization	abnormal morphology of collagen fibrils	0.00126			DCN,DSE,LOX,TNXB	4	0
Cellular Movement, Nervous System Development and Function	migration of cerebellar granule cell	0.00126		0	CXCR4,IGF1R,NDEL1,NFIA	4	1
Organismal Survival	neonatal death	0.00127		-0.483	ADAM12,AFF4,ARRB1,ATF2,CAPRIN1,CDK6,CDKN1A,CEBPB,CXCR4,FGFR2,GABRB3,GLCE,GLI2,GPHN,HEXIM1,HHAT,IGF1R,LPL,MAN2A1,MEF2D,MET,NR4A2,PBX1,PBX3,PITPNA,PLAGL1,PPP1R15B,PSAP,PTGS2,RPGRIP1L,RPS6KB2,SNAP25,SRSF10,TMEM38B,TSC1	35	7
Cancer, Organismal Injury and Abnormalities, Reproductive System Disease	female genital tract adenocarcinoma	0.0013			AASDHPPT,ABCA13,ABCA5,ABI2,ACAD11,AGBL1,AHNAK,AKNA,AKT3,ALG5,ANKIB1,ANKRD27,ANO2,AP1S2,ARCN1,ASAP1,ASXL2,ATMIN,ATP2C1,ATP6V1B2,ATP7B,ATP9A,AVL9,BCLAF1,BICD2,BMP6,BNC2,BRWD1,C3orf58,CAB39L,CASP2,CBFB,CBLL1,CCT5,CD55,CDC27,CDH1,CDH2,CDKN1A,CEACAM7,CGN,CHEK1,CHEK2,CNOT6,CNTRL,CORO1C,CPEB4,CPT1C,CRABP2,CRMP1,DAZAP1,DCN,DENND5B,DHTKD1,DICER1,DIS3L2,DLG5,DNAJB6,DNAJC6,DSE,DSEL,ELL2,ENOX2,ENTPD7,FAM13B,…	211	17
Connective Tissue Disorders, Developmental Disorder, Skeletal and Muscular Disorders	Apert syndrome	0.0013			FGFR2,RAB23	2	1
Hereditary Disorder, Organismal Injury and Abnormalities, Skeletal and Muscular Disorders	Jackson-Weiss syndrome	0.0013			FGFR1,FGFR2	2	1
Connective Tissue Disorders, Developmental Disorder, Hereditary Disorder, Organismal Injury and Abnormalities, Skeletal and Muscular Disorders	Pfeiffer syndrome	0.0013			FGFR1,FGFR2	2	1
Cell Cycle, Connective Tissue Development and Function, Skeletal and Muscular System Development and Function	S phase of osteoclast precursor cells	0.0013			BIRC5,CDKN1A	2	2
Cell Cycle	arrest in G2 phase of mammary epithelial cells	0.0013			CDKN1A,CHEK1	2	2
Carbohydrate Metabolism	biosynthesis of L-iduronic acid	0.0013			DSE,DSEL	2	0
Cell-To-Cell Signaling and Interaction	cell-cell contact of cancer cells	0.0013			CAV1,CDH1	2	2
Cell Cycle, DNA Replication, Recombination, and Repair	checkpoint control of lymphoma cell lines	0.0013			CHEK1,CHEK2	2	1
Cardiovascular System Development and Function, Cell-To-Cell Signaling and Interaction, Cellular Movement	chemoattraction of endothelial cells	0.0013			CXCL8,EFNA1	2	1
Cell-To-Cell Signaling and Interaction	clustering of colorectal cancer cell lines	0.0013			CDH1,CDKN1A	2	2
Embryonic Development, Nervous System Development and Function, Organ Development, Organismal Development, Tissue Development	development of orbitofrontal cortex	0.0013			FGFR1,FGFR2	2	1
Cell Cycle	exit from mitosis of breast cancer cell lines	0.0013			CCNE1,CDKN1A	2	2
Cell-To-Cell Signaling and Interaction	fusion of gonadal cell lines	0.0013			ADAM12,CAV1	2	1
Cell-To-Cell Signaling and Interaction	fusion of leukemia cell lines	0.0013			CAV1,CD46	2	1
Cellular Assembly and Organization, Cellular Function and Maintenance, Molecular Transport	initiation of exocytosis of vesicles	0.0013			INPP5A,PITPNA	2	0
Cancer, Cell Cycle, Organismal Injury and Abnormalities	interphase of colon carcinoma cells	0.0013			CDKN1A,DCN	2	1
Lipid Metabolism, Molecular Transport, Small Molecule Biochemistry	localization of lysophospholipids	0.0013			CAV1,RAB22A	2	1
Embryonic Development, Organ Development, Organ Morphology, Organismal Development, Reproductive System Development and Function, Tissue Development	morphogenesis of lactiferous duct	0.0013			HEXIM1,MET	2	1
Cellular Movement	movement of breast cancer epithelial cells	0.0013			AKT3,CDH2	2	2
Cancer, Gastrointestinal Disease, Organismal Injury and Abnormalities	primary colon carcinoma	0.0013			CALD1,IGF1R	2	1
Cancer, Organismal Injury and Abnormalities, Reproductive System Disease, Tissue Morphology	quantity of uterine tumor	0.0013			PSMB9,PTEN	2	1
Cancer, Hematological Disease, Immunological Disease, Organismal Injury and Abnormalities	refractory Waldenstrom's macroglobulinemia	0.0013			CXCR4,MYD88	2	1
Cellular Function and Maintenance, Tissue Development, Tissue Morphology	reorganization of goblet cells	0.0013			MYD88,PTGS2	2	2
Cancer, Neurological Disease	transformation of mesencephalon	0.0013			FGFR1,FGFR2	2	1
Cancer, Embryonic Development	transformation of rhombomere 1	0.0013			FGFR1,FGFR2	2	1
Cellular Movement	translocation of male germ cells	0.0013			CADM1,MAN2A1	2	0
Cell Morphology, Cellular Assembly and Organization, Tissue Morphology	volume of nucleus	0.0013			TMPO,TOP1	2	0
Cancer, Organismal Injury and Abnormalities	incidence of tumor	0.00131		-0.928	ADAM12,ATP2C1,BUB3,CASP1,CAV1,CDH1,CDKN1A,CEBPB,CHEK2,DCN,GLI2,GRB2,HIPK1,HMMR,IKBKG,MYD88,NHEJ1,NIT1,PAQR3,PRDX1,PRKCI,PSMB9,PTEN,PTGS2,TGFBI,TSC1,UACA	27	8
Cell-mediated Immune Response, Cellular Development, Cellular Function and Maintenance, Cellular Growth and Proliferation, Embryonic Development, Hematological System Development and Function, Hematopoiesis, Lymphoid Tissue Structure and Development, Organ Development, Organismal Development, Tissue Development	T cell development	0.00131		1.309	ARRB1,BIK,BIRC5,CADM1,CASP1,CBFB,CD46,CDK6,CDKN1A,CEBPB,CHEK1,CXCR4,CYR61,DICER1,DNASE2,EFNA1,FLT3LG,FOXP1,FZD5,GADD45B,GLI2,GRB2,HSP90AA1,IGF1R,ITGB8,MAPK1,MAPK9,MPZL2,MYD88,NHEJ1,NR4A2,PBX1,PCSK1,PSMB9,PTEN,PTGS2,RASGRP3,SKP2,SLC3A2,TGFBR1,TSC1,ZFP36L1	42	15
Cell Death and Survival, Cellular Compromise, Neurological Disease, Tissue Morphology	degeneration of neurons	0.00133		-1.153	AGBL1,ATF2,CASP1,CAV1,DICER1,FBXO2,FGFR1,FGFR2,GABRB3,GDAP1,GPHN,ITPR1,MSRB3,MTMR2,NR4A2,PSAP,PTGS2,REEP1,SERPINE1,SLC19A2,TARDBP,TGM2	22	4
Cardiovascular System Development and Function, Cell-To-Cell Signaling and Interaction	adhesion of vascular endothelial cells	0.00133		-0.088	CDH2,CXCL8,CXCR4,CYR61,DEPTOR,FERMT2,GDF15,ITGB1,PLAUR,STX6,TGFBI	11	2
Cell Death and Survival, Cellular Development, Nervous System Development and Function, Tissue Development, Tissue Morphology	regeneration of neurons	0.00133		-0.208	CDKN1A,HDAC6,IGF1R,KIF3C,MTR,MYD88,NDEL1,PTEN,ROCK2,SLC12A2,TARDBP	11	4
Cancer, Organismal Injury and Abnormalities	recurrent cancer	0.00135			CDK6,CXCR4,FGFR1,FGFR2,GGPS1,HDAC6,HSP90AA1,IGF1R,MET,MYD88,NEK11,PSMB9,PTGS2,RRM2,TOP1,TUBB2A,TUBB3	17	9
Neurological Disease	Neurodegeneration	0.00136		-1.99	AGBL1,ATF2,CASP1,CAV1,DICER1,FBXO2,FGFR1,FGFR2,FTL,GABRB3,GDAP1,GPHN,HDAC6,ITPR1,MSRB3,MTMR2,MYD88,NR4A2,PITPNA,PSAP,PTGS2,REEP1,SERPINE1,SLC19A2,SLC7A11,TARDBP,TGM2	27	5
Gene Expression	transcription	0.00138		-0.014	AFF4,AKNA,ARRB1,ASXL2,ATF1,ATF2,ATMIN,ATP2C1,AUTS2,BCLAF1,BHLHE41,BIRC5,BMP6,BRWD1,C14orf169,C8orf44-SGK3/SGK3,CASP1,CAV1,CBFB,CBY1,CCNE1,CD46,CD55,CDC42,CDH1,CDK6,CDKN1A,CEBPB,CHEK2,CIAO1,CITED2,CRABP2,CREBL2,CREBZF,CTDSP2,CXCR4,CYR61,DCAF6,DCN,DEPDC1,DICER1,DIXDC1,DNAJB6,EFNA1,ELL2,ESRRA,FGFR1,FGFR2,FLT3LG,FOXP1,FZD1,FZD5,GCLC,GLI2,HDAC6,HEXIM1,HEXIM2,HIPK1,HMGA2,HNF4A,HNRNPD,HOXC11,IGF1R,IKBKG…	134	21
Cellular Development, Connective Tissue Development and Function, Tissue Development	differentiation of connective tissue	0.00138		-0.435	AP1S2,ASXL2,ATF2,BMP6,C14orf169,CBFB,CBY1,CCNY,CDK6,CDKN1A,CEBPB,CREBL2,CXCL8,CYR61,DICER1,DNASE2,ERO1A,ESRRA,FBLIM1,FGFR1,FGFR2,FLVCR1,FOXP1,GADD45B,GLI2,GRB2,HAS2,HDAC6,HMGA2,ITGB1,JDP2,KIAA1715,MAPK1,MAPK9,MED1,MEF2D,MITF,MYD88,NR4A2,OSBPL8,PLAUR,PTEN,PTGS2,RAB23,RARRES2,RRBP1,RSL1D1,SENP2,SMAD5,SOX2,TGFBR1,TNFRSF12A,TOB1,ZNF516,ZNF521	55	12
Hair and Skin Development and Function, Organ Development	growth of skin	0.0014		-0.758	ATF2,BMP6,C8orf44-SGK3/SGK3,CAV1,CDKN1A,CXCL8,EFNA1,FGFR2,GLI2,HAS2,IGF1R,IKBKG,ITGB1,MAPK9,MED1,MKI67,PAQR3,PTEN,PTGS2,TBK1	20	10
Cardiovascular System Development and Function, Organ Morphology, Organismal Development	morphology of heart	0.0014			ADAM12,AKAP12,AKT3,CAV1,CDH2,CDK6,CDKN1A,CITED2,CXCR4,EFNA1,FGFR1,FLVCR1,GDF15,HAS2,HEXIM1,ITGB8,KCTD10,MAPK1,MAPK9,MED1,MEF2A,MESP1,MLLT4,PLAGL1,PTEN,PTGS2,RGS19,RPGRIP1L,RPS6KB2,SLC6A6,SRSF10,TGM2,TKT,TMEM38B,TNNT2,TSC1,ZFP36L1,ZNF521	38	11
Embryonic Development, Organismal Development, Skeletal and Muscular System Development and Function	morphogenesis of limb	0.00141			CRABP2,DICER1,FGFR1,FLVCR1,GAS1,GLI2,HOXC11,KIAA1715,MED1,PBX1,RAB23,RPGRIP1L,TULP3,WDR19	14	0
Cellular Movement	cell movement of muscle cells	0.00143		-0.877	CDC42,CDK6,CRIP2,CXCL8,CYR61,FGFR1,FHL1,HAS2,ITGB1,ITGB1BP1,LOX,MAPK1,MET,PLAUR,PRKAA2,PTGS2,SERPINE1	17	7
Cancer, Organismal Injury and Abnormalities, Skeletal and Muscular Disorders	leiomyosarcoma	0.00144			CDH1,CDKN1A,CRABP2,PSMB9,PTEN,PTGS2	6	4
Developmental Disorder, Ophthalmic Disease, Organismal Injury and Abnormalities	microphthalmia-anophthalmia-coloboma	0.00144		-1.572	ABI2,CITED2,DICER1,GAS1,GLCE,HCCS,HDAC6,HMGB3,MAPK9,RPGRIP1L,SOX2,TKT	12	2
Infectious Diseases	release of HIV-1	0.00145		0.927	CHMP1B,CHMP2B,CHMP7,KCNK3,PLAUR	5	0
Respiratory System Development and Function	morphology of respiratory system	0.00146			AFF4,AKAP12,AQP3,ARRB1,ATF2,ATMIN,CAV1,CBY1,CDKN1A,CITED2,DNASE2,FGFR2,GLCE,GLI2,ITGB1BP1,LOX,LPL,MAN2A1,MAPK9,MET,PBX1,PBX3,PTEN,SERPINE1,SNAP25,STK40,TMEM38B	27	7
Auditory and Vestibular System Development and Function, Cell Morphology, Organ Morphology, Organismal Development, Tissue Morphology	abnormal morphology of labyrinth supporting cells	0.00147			FBXO2,PSAP,SLC12A2	3	0
Cell-To-Cell Signaling and Interaction	adhesion of fibrosarcoma cell lines	0.00147			HMMR,ITGB1,SERPINE1	3	0
Cell-To-Cell Signaling and Interaction	adhesion of stomach cancer cell lines	0.00147			CYR61,ITGB1,NECTIN2	3	0
Cellular Function and Maintenance, Connective Tissue Development and Function	cell saturation density of fibroblast cell lines	0.00147			AKAP12,ATF2,PTEN	3	1
Cellular Growth and Proliferation, Hair and Skin Development and Function	colony formation of skin cell lines	0.00147			ATF2,GLI2,MITF	3	0
Cell Cycle	exit from quiescence of cells	0.00147			CAV1,DICER1,MET	3	2
Cancer, Organismal Injury and Abnormalities	metastatic potential of melanoma cell lines	0.00147			MITF,PTGS2,TGM2	3	1
Cellular Function and Maintenance, Tissue Development	organization of epithelial cells	0.00147			FGFR1,MYD88,PTGS2	3	2

## Sheet: Detail
Categories	Diseases or Functions Annotation	p-Value	Predicted Activation State	Activation z-score	Molecules	Entrez Gene Name	Location	Type(s)	Corrected_p-value	P value	Regulation	FCAbsolute	Fold_Change	Log_FC	# Molecules
Cancer, Organismal Injury and Abnormalities	neoplasia of epithelial tissue	1.04e-13		0.199	AASDHPPT	aminoadipate-semialdehyde dehydrogenase-phosphopantetheinyl transferase	Cytoplasm	enzyme	0.00171664	0.000714158	down	1.66854	-1.66854	-0.738587	651
Cancer, Organismal Injury and Abnormalities	neoplasia of epithelial tissue	1.04e-13		0.199	ABCA13	ATP binding cassette subfamily A member 13	Extracellular Space	transporter	0.000621793	3.07018e-05	up	2.00007	2.00007	1.00005	651
Cancer, Organismal Injury and Abnormalities	neoplasia of epithelial tissue	1.04e-13		0.199	ABCA5	ATP binding cassette subfamily A member 5	Plasma Membrane	transporter	0.00178072	0.00078073	down	1.36126	-1.36126	-0.444944	651
Cancer, Organismal Injury and Abnormalities	neoplasia of epithelial tissue	1.04e-13		0.199	ABCD3	ATP binding cassette subfamily D member 3	Cytoplasm	transporter	0.000578395	2.18519e-05	up	1.85975	1.85975	0.895111	651
Cancer, Organismal Injury and Abnormalities	neoplasia of epithelial tissue	1.04e-13		0.199	ABHD16A	abhydrolase domain containing 16A	Other	other	0.00776202	0.0063313	down	1.30746	-1.30746	-0.386772	651
Cancer, Organismal Injury and Abnormalities	neoplasia of epithelial tissue	1.04e-13		0.199	ABHD2	abhydrolase domain containing 2	Other	enzyme	0.00489182	0.00356669	up	1.34777	1.34777	0.430572	651
Cancer, Organismal Injury and Abnormalities	neoplasia of epithelial tissue	1.04e-13		0.199	ABI2	abl-interactor 2	Cytoplasm	other	0.00155061	0.000551569	up	1.4582	1.4582	0.544185	651
Cancer, Organismal Injury and Abnormalities	neoplasia of epithelial tissue	1.04e-13		0.199	ACAD11	acyl-CoA dehydrogenase family member 11	Cytoplasm	enzyme	0.00123066	0.000296775	up	1.40031	1.40031	0.485747	651
Cancer, Organismal Injury and Abnormalities	neoplasia of epithelial tissue	1.04e-13		0.199	ADAM12	ADAM metallopeptidase domain 12	Plasma Membrane	peptidase	0.00393148	0.00267517	down	1.44947	-1.44947	-0.535526	651
Cancer, Organismal Injury and Abnormalities	neoplasia of epithelial tissue	1.04e-13		0.199	ADIPOR2	adiponectin receptor 2	Plasma Membrane	other	0.00089825	0.000116827	up	1.44291	1.44291	0.528979	651
Cancer, Organismal Injury and Abnormalities	neoplasia of epithelial tissue	1.04e-13		0.199	ADPGK	ADP-dependent glucokinase	Plasma Membrane	kinase	0.00117835	0.000252239	up	1.55167	1.55167	0.633826	651
Cancer, Organismal Injury and Abnormalities	neoplasia of epithelial tissue	1.04e-13		0.199	AEN	apoptosis enhancing nuclease	Nucleus	enzyme	0.00578203	0.00443737	down	1.49421	-1.49421	-0.57938	651
Cancer, Organismal Injury and Abnormalities	neoplasia of epithelial tissue	1.04e-13		0.199	AFAP1	actin filament associated protein 1	Cytoplasm	other	0.00297307	0.00182853	up	1.4377	1.4377	0.523763	651
Cancer, Organismal Injury and Abnormalities	neoplasia of epithelial tissue	1.04e-13		0.199	AFF4	AF4/FMR2 family member 4	Nucleus	transcription regulator	0.00164444	0.000656012	up	1.56754	1.56754	0.648504	651
Cancer, Organismal Injury and Abnormalities	neoplasia of epithelial tissue	1.04e-13		0.199	AGBL1	ATP/GTP binding protein-like 1	Other	peptidase	0.00601437	0.00467526	down	1.3739	-1.3739	-0.458277	651
Cancer, Organismal Injury and Abnormalities	neoplasia of epithelial tissue	1.04e-13		0.199	AHNAK	AHNAK nucleoprotein	Nucleus	other	0.000667225	3.90878e-05	down	1.51466	-1.51466	-0.598999	651
Cancer, Organismal Injury and Abnormalities	neoplasia of epithelial tissue	1.04e-13		0.199	AHSA1	AHA1, activator of heat shock 90kDa protein ATPase homolog 1 (yeast)	Cytoplasm	other	0.00145753	0.000467922	down	1.61625	-1.61625	-0.69265	651
Cancer, Organismal Injury and Abnormalities	neoplasia of epithelial tissue	1.04e-13		0.199	AIFM2	apoptosis inducing factor, mitochondria associated 2	Cytoplasm	enzyme	0.000973522	0.000143875	up	1.30926	1.30926	0.388748	651
Cancer, Organismal Injury and Abnormalities	neoplasia of epithelial tissue	1.04e-13		0.199	AKAP12	A-kinase anchoring protein 12	Cytoplasm	transporter	0.000729271	6.37562e-05	up	2.05172	2.05172	1.03683	651
Cancer, Organismal Injury and Abnormalities	neoplasia of epithelial tissue	1.04e-13		0.199	AKNA	AT-hook transcription factor	Nucleus	transcription regulator	0.00100009	0.00015602	down	1.54432	-1.54432	-0.626975	651
Cancer, Organismal Injury and Abnormalities	neoplasia of epithelial tissue	1.04e-13		0.199	AKR1C4	aldo-keto reductase family 1, member C4	Cytoplasm	enzyme	0.000874399	0.000103181	up	1.85953	1.85953	0.894936	651
Cancer, Organismal Injury and Abnormalities	neoplasia of epithelial tissue	1.04e-13		0.199	AKT3	v-akt murine thymoma viral oncogene homolog 3	Cytoplasm	kinase	0.00943293	0.0079664	up	1.40594	1.40594	0.491539	651
Cancer, Organismal Injury and Abnormalities	neoplasia of epithelial tissue	1.04e-13		0.199	ALCAM	activated leukocyte cell adhesion molecule	Plasma Membrane	other	0.00137972	0.000402724	down	1.30793	-1.30793	-0.387281	651
Cancer, Organismal Injury and Abnormalities	neoplasia of epithelial tissue	1.04e-13		0.199	ALG5	ALG5, dolichyl-phosphate beta-glucosyltransferase	Cytoplasm	enzyme	0.00121379	0.000272345	up	2.02907	2.02907	1.02082	651
Cancer, Organismal Injury and Abnormalities	neoplasia of epithelial tissue	1.04e-13		0.199	AMMECR1L	AMMECR1 like	Other	other	0.00100601	0.000161083	down	1.67373	-1.67373	-0.743071	651
Cancer, Organismal Injury and Abnormalities	neoplasia of epithelial tissue	1.04e-13		0.199	ANKIB1	ankyrin repeat and IBR domain containing 1	Nucleus	transcription regulator	0.0284202	0.0272207	up	1.32891	1.32891	0.410241	651
Cancer, Organismal Injury and Abnormalities	neoplasia of epithelial tissue	1.04e-13		0.199	ANKRD27	ankyrin repeat domain 27	Cytoplasm	other	0.00141096	0.000428485	up	1.32494	1.32494	0.405922	651
Cancer, Organismal Injury and Abnormalities	neoplasia of epithelial tissue	1.04e-13		0.199	ANO2	anoctamin 2	Plasma Membrane	ion channel	0.000560769	1.93202e-05	up	1.99994	1.99994	0.999959	651
Cancer, Organismal Injury and Abnormalities	neoplasia of epithelial tissue	1.04e-13		0.199	ANXA3	annexin A3	Cytoplasm	enzyme	0.00539564	0.00404557	up	1.36527	1.36527	0.449188	651
Cancer, Organismal Injury and Abnormalities	neoplasia of epithelial tissue	1.04e-13		0.199	AP1S2	adaptor related protein complex 1 sigma 2 subunit	Cytoplasm	transporter	0.00115552	0.00024228	up	1.57091	1.57091	0.651604	651
Cancer, Organismal Injury and Abnormalities	neoplasia of epithelial tissue	1.04e-13		0.199	AP3M1	adaptor related protein complex 3 mu 1 subunit	Cytoplasm	transporter	0.00162028	0.000633261	up	1.41805	1.41805	0.503911	651
Cancer, Organismal Injury and Abnormalities	neoplasia of epithelial tissue	1.04e-13		0.199	APH1B	aph-1 homolog B, gamma secretase subunit	Other	peptidase	0.00123066	0.0002968	up	1.50212	1.50212	0.587002	651
Cancer, Organismal Injury and Abnormalities	neoplasia of epithelial tissue	1.04e-13		0.199	APPL1	adaptor protein, phosphotyrosine interacting with PH domain and leucine zipper 1	Cytoplasm	other	0.00160896	0.000608553	up	1.4973	1.4973	0.58236	651
Cancer, Organismal Injury and Abnormalities	neoplasia of epithelial tissue	1.04e-13		0.199	ARCN1	archain 1	Cytoplasm	other	0.00189681	0.000889591	up	1.32698	1.32698	0.408151	651
Cancer, Organismal Injury and Abnormalities	neoplasia of epithelial tissue	1.04e-13		0.199	ARFGAP3	ADP ribosylation factor GTPase activating protein 3	Cytoplasm	transporter	0.000386721	5.32949e-06	up	1.49809	1.49809	0.58312	651
Cancer, Organismal Injury and Abnormalities	neoplasia of epithelial tissue	1.04e-13		0.199	ARHGAP12	Rho GTPase activating protein 12	Cytoplasm	other	0.0098858	0.00839995	down	1.41602	-1.41602	-0.501842	651
Cancer, Organismal Injury and Abnormalities	neoplasia of epithelial tissue	1.04e-13		0.199	ARL2BP	ADP ribosylation factor like GTPase 2 binding protein	Cytoplasm	transcription regulator	0.000557926	1.8982e-05	up	2.41312	2.41312	1.2709	651
Cancer, Organismal Injury and Abnormalities	neoplasia of epithelial tissue	1.04e-13		0.199	ARRB1	arrestin beta 1	Cytoplasm	other	0.00323411	0.00204465	up	1.49743	1.49743	0.582492	651
Cancer, Organismal Injury and Abnormalities	neoplasia of epithelial tissue	1.04e-13		0.199	ARSJ	arylsulfatase family member J	Extracellular Space	enzyme	0.0286241	0.0274407	up	1.32505	1.32505	0.406044	651
Cancer, Organismal Injury and Abnormalities	neoplasia of epithelial tissue	1.04e-13		0.199	ASAH1	N-acylsphingosine amidohydrolase (acid ceramidase) 1	Cytoplasm	enzyme	0.00731732	0.0059213	down	1.4118	-1.4118	-0.497531	651
Cancer, Organismal Injury and Abnormalities	neoplasia of epithelial tissue	1.04e-13		0.199	ASAP1	ArfGAP with SH3 domain, ankyrin repeat and PH domain 1	Plasma Membrane	other	0.00133187	0.000364802	up	1.55208	1.55208	0.634207	651
Cancer, Organismal Injury and Abnormalities	neoplasia of epithelial tissue	1.04e-13		0.199	ASF1B	anti-silencing function 1B histone chaperone	Nucleus	other	0.00109185	0.000204359	up	1.32886	1.32886	0.410186	651
Cancer, Organismal Injury and Abnormalities	neoplasia of epithelial tissue	1.04e-13		0.199	ASXL2	additional sex combs like 2, transcriptional regulator	Extracellular Space	other	0.00585565	0.00451404	up	1.30743	1.30743	0.386728	651
Cancer, Organismal Injury and Abnormalities	neoplasia of epithelial tissue	1.04e-13		0.199	ATAD1	ATPase family, AAA domain containing 1	Other	enzyme	0.00122336	0.000285944	up	1.40374	1.40374	0.489278	651
Cancer, Organismal Injury and Abnormalities	neoplasia of epithelial tissue	1.04e-13		0.199	ATF2	activating transcription factor 2	Nucleus	transcription regulator	0.00545141	0.00410147	up	1.43801	1.43801	0.524073	651
Cancer, Organismal Injury and Abnormalities	neoplasia of epithelial tissue	1.04e-13		0.199	ATG10	autophagy related 10	Plasma Membrane	enzyme	0.00162028	0.000633598	down	1.76604	-1.76604	-0.820518	651
Cancer, Organismal Injury and Abnormalities	neoplasia of epithelial tissue	1.04e-13		0.199	ATL2	atlastin GTPase 2	Cytoplasm	other	0.000998416	0.000155223	down	1.65053	-1.65053	-0.722929	651
Cancer, Organismal Injury and Abnormalities	neoplasia of epithelial tissue	1.04e-13		0.199	ATL3	atlastin GTPase 3	Cytoplasm	other	0.000722318	6.04477e-05	up	1.38398	1.38398	0.468821	651
Cancer, Organismal Injury and Abnormalities	neoplasia of epithelial tissue	1.04e-13		0.199	ATMIN	ATM interactor	Nucleus	other	0.0083749	0.0069358	down	1.62613	-1.62613	-0.701446	651
Cancer, Organismal Injury and Abnormalities	neoplasia of epithelial tissue	1.04e-13		0.199	ATP2C1	ATPase secretory pathway Ca2+ transporting 1	Cytoplasm	transporter	0.00451078	0.00320519	up	1.31376	1.31376	0.393705	651
Cancer, Organismal Injury and Abnormalities	neoplasia of epithelial tissue	1.04e-13		0.199	ATP5G3	ATP synthase, H+ transporting, mitochondrial Fo complex subunit C3 (subunit 9)	Cytoplasm	transporter	0.00370186	0.00248704	down	2.00145	-2.00145	-1.00104	651
Cancer, Organismal Injury and Abnormalities	neoplasia of epithelial tissue	1.04e-13		0.199	ATP6V1B2	ATPase H+ transporting V1 subunit B2	Cytoplasm	transporter	0.00154852	0.000547516	up	1.30546	1.30546	0.384557	651
Cancer, Organismal Injury and Abnormalities	neoplasia of epithelial tissue	1.04e-13		0.199	ATP7B	ATPase copper transporting beta	Cytoplasm	transporter	0.00139538	0.000414165	up	1.88909	1.88909	0.917692	651
Cancer, Organismal Injury and Abnormalities	neoplasia of epithelial tissue	1.04e-13		0.199	ATP9A	ATPase phospholipid transporting 9A (putative)	Cytoplasm	transporter	0.00112138	0.000217321	up	1.38356	1.38356	0.468381	651
Cancer, Organismal Injury and Abnormalities	neoplasia of epithelial tissue	1.04e-13		0.199	AUTS2	autism susceptibility candidate 2	Nucleus	other	0.00226573	0.0012238	up	1.30846	1.30846	0.387869	651
Cancer, Organismal Injury and Abnormalities	neoplasia of epithelial tissue	1.04e-13		0.199	AVL9	AVL9 cell migration associated	Other	other	0.000621793	3.14423e-05	up	1.54226	1.54226	0.625047	651
Cancer, Organismal Injury and Abnormalities	neoplasia of epithelial tissue	1.04e-13		0.199	B4GALT4	beta-1,4-galactosyltransferase 4	Cytoplasm	enzyme	0.00100899	0.000163835	up	1.66872	1.66872	0.738746	651
Cancer, Organismal Injury and Abnormalities	neoplasia of epithelial tissue	1.04e-13		0.199	BCLAF1	BCL2 associated transcription factor 1	Nucleus	transcription regulator	0.0112049	0.00980553	down	1.68657	-1.68657	-0.754095	651
Cancer, Organismal Injury and Abnormalities	neoplasia of epithelial tissue	1.04e-13		0.199	BHLHE41	basic helix-loop-helix family member e41	Nucleus	transcription regulator	0.00619563	0.00486685	up	1.41494	1.41494	0.500742	651
Cancer, Organismal Injury and Abnormalities	neoplasia of epithelial tissue	1.04e-13		0.199	BICD2	BICD cargo adaptor 2	Cytoplasm	other	0.00658261	0.00520485	up	1.32962	1.32962	0.411011	651
Cancer, Organismal Injury and Abnormalities	neoplasia of epithelial tissue	1.04e-13		0.199	BIK	BCL2 interacting killer	Cytoplasm	other	0.00148672	0.000507068	up	1.58361	1.58361	0.663219	651
Cancer, Organismal Injury and Abnormalities	neoplasia of epithelial tissue	1.04e-13		0.199	BIRC5	baculoviral IAP repeat containing 5	Cytoplasm	other	0.00185057	0.000847978	up	1.5708	1.5708	0.651499	651
Cancer, Organismal Injury and Abnormalities	neoplasia of epithelial tissue	1.04e-13		0.199	BMP6	bone morphogenetic protein 6	Extracellular Space	growth factor	0.00123616	0.000300265	up	1.35972	1.35972	0.443304	651
Cancer, Organismal Injury and Abnormalities	neoplasia of epithelial tissue	1.04e-13		0.199	BNC2	basonuclin 2	Nucleus	other	0.00194916	0.00095121	up	1.40596	1.40596	0.491552	651
Cancer, Organismal Injury and Abnormalities	neoplasia of epithelial tissue	1.04e-13		0.199	BPNT1	3'(2'), 5'-bisphosphate nucleotidase 1	Nucleus	phosphatase	0.00149964	0.000517316	down	2.17438	-2.17438	-1.12061	651
Cancer, Organismal Injury and Abnormalities	neoplasia of epithelial tissue	1.04e-13		0.199	BRWD1	bromodomain and WD repeat domain containing 1	Nucleus	transcription regulator	0.000694363	4.84439e-05	up	1.50309	1.50309	0.587929	651
Cancer, Organismal Injury and Abnormalities	neoplasia of epithelial tissue	1.04e-13		0.199	BTF3L4	basic transcription factor 3-like 4	Other	other	0.00149319	0.000513164	up	2.67893	2.67893	1.42166	651
Cancer, Organismal Injury and Abnormalities	neoplasia of epithelial tissue	1.04e-13		0.199	BUB3	BUB3, mitotic checkpoint protein	Nucleus	other	0.00211992	0.00109863	down	1.35435	-1.35435	-0.437601	651
Cancer, Organismal Injury and Abnormalities	neoplasia of epithelial tissue	1.04e-13		0.199	C11orf86	chromosome 11 open reading frame 86	Other	other	0.0034113	0.00222425	up	1.35605	1.35605	0.439413	651
Cancer, Organismal Injury and Abnormalities	neoplasia of epithelial tissue	1.04e-13		0.199	C15orf57	chromosome 15 open reading frame 57	Other	other	0.00333669	0.00215031	up	1.33452	1.33452	0.416323	651
Cancer, Organismal Injury and Abnormalities	neoplasia of epithelial tissue	1.04e-13		0.199	C2orf54	chromosome 2 open reading frame 54	Other	other	0.00746706	0.00606176	up	1.369	1.369	0.453123	651
Cancer, Organismal Injury and Abnormalities	neoplasia of epithelial tissue	1.04e-13		0.199	C3orf52	chromosome 3 open reading frame 52	Other	other	0.00788753	0.00646764	down	1.33116	-1.33116	-0.412687	651
Cancer, Organismal Injury and Abnormalities	neoplasia of epithelial tissue	1.04e-13		0.199	C3orf58	chromosome 3 open reading frame 58	Cytoplasm	other	0.00764756	0.00622985	down	1.51974	-1.51974	-0.603821	651
Cancer, Organismal Injury and Abnormalities	neoplasia of epithelial tissue	1.04e-13		0.199	C4orf32	chromosome 4 open reading frame 32	Other	other	0.000870015	0.00010144	down	1.31062	-1.31062	-0.390246	651
Cancer, Organismal Injury and Abnormalities	neoplasia of epithelial tissue	1.04e-13		0.199	C5orf15	chromosome 5 open reading frame 15	Other	other	0.00170355	0.000702641	up	1.88869	1.88869	0.917384	651
Cancer, Organismal Injury and Abnormalities	neoplasia of epithelial tissue	1.04e-13		0.199	C8orf44-SGK3/SGK3	serum/glucocorticoid regulated kinase family member 3	Cytoplasm	kinase	0.00330028	0.00211348	down	1.98177	-1.98177	-0.986793	651
Cancer, Organismal Injury and Abnormalities	neoplasia of epithelial tissue	1.04e-13		0.199	CAB39L	calcium binding protein 39 like	Cytoplasm	kinase	0.00194814	0.000949291	up	1.60881	1.60881	0.685997	651
Cancer, Organismal Injury and Abnormalities	neoplasia of epithelial tissue	1.04e-13		0.199	CADM1	cell adhesion molecule 1	Plasma Membrane	other	0.00123616	0.000301167	up	2.77077	2.77077	1.47029	651
Cancer, Organismal Injury and Abnormalities	neoplasia of epithelial tissue	1.04e-13		0.199	CALD1	caldesmon 1	Cytoplasm	other	0.00137605	0.000400363	up	1.35745	1.35745	0.440899	651
Cancer, Organismal Injury and Abnormalities	neoplasia of epithelial tissue	1.04e-13		0.199	CAMK2N2	calcium/calmodulin dependent protein kinase II inhibitor 2	Nucleus	other	0.00222046	0.00118323	up	1.46447	1.46447	0.550374	651
Cancer, Organismal Injury and Abnormalities	neoplasia of epithelial tissue	1.04e-13		0.199	CAPRIN1	cell cycle associated protein 1	Plasma Membrane	other	0.000705578	5.19647e-05	up	1.47922	1.47922	0.564837	651
Cancer, Organismal Injury and Abnormalities	neoplasia of epithelial tissue	1.04e-13		0.199	CARNMT1	carnosine N-methyltransferase 1	Other	enzyme	0.0171463	0.0158319	up	1.32832	1.32832	0.4096	651
Cancer, Organismal Injury and Abnormalities	neoplasia of epithelial tissue	1.04e-13		0.199	CASP1	caspase 1	Cytoplasm	peptidase	0.00109765	0.000207708	down	1.84566	-1.84566	-0.884139	651
Cancer, Organismal Injury and Abnormalities	neoplasia of epithelial tissue	1.04e-13		0.199	CASP2	caspase 2	Cytoplasm	peptidase	0.00152423	0.000533493	down	1.38567	-1.38567	-0.470588	651
Cancer, Organismal Injury and Abnormalities	neoplasia of epithelial tissue	1.04e-13		0.199	CAV1	caveolin 1	Plasma Membrane	transmembrane receptor	0.00145128	0.000461885	up	1.57924	1.57924	0.65923	651
Cancer, Organismal Injury and Abnormalities	neoplasia of epithelial tissue	1.04e-13		0.199	CBFB	core-binding factor, beta subunit	Nucleus	transcription regulator	0.000970057	0.000139952	up	1.5236	1.5236	0.607482	651
Cancer, Organismal Injury and Abnormalities	neoplasia of epithelial tissue	1.04e-13		0.199	CBLL1	Cbl proto-oncogene like 1	Nucleus	enzyme	0.00123616	0.000300034	down	1.58888	-1.58888	-0.668009	651
Cancer, Organismal Injury and Abnormalities	neoplasia of epithelial tissue	1.04e-13		0.199	CBY1	chibby homolog 1 (Drosophila)	Cytoplasm	other	0.000613827	2.66119e-05	up	1.41877	1.41877	0.504637	651
Cancer, Organismal Injury and Abnormalities	neoplasia of epithelial tissue	1.04e-13		0.199	CCDC115	coiled-coil domain containing 115	Cytoplasm	other	0.00211542	0.00109233	down	1.41152	-1.41152	-0.497251	651
Cancer, Organismal Injury and Abnormalities	neoplasia of epithelial tissue	1.04e-13		0.199	CCDC191	coiled-coil domain containing 191	Other	other	0.00472162	0.00340599	up	1.30783	1.30783	0.387177	651
Cancer, Organismal Injury and Abnormalities	neoplasia of epithelial tissue	1.04e-13		0.199	CCDC34	coiled-coil domain containing 34	Other	other	0.000736539	6.56942e-05	up	1.55004	1.55004	0.632307	651
Cancer, Organismal Injury and Abnormalities	neoplasia of epithelial tissue	1.04e-13		0.199	CCDC64	coiled-coil domain containing 64	Cytoplasm	other	0.00277027	0.00165238	up	1.51364	1.51364	0.598024	651
Cancer, Organismal Injury and Abnormalities	neoplasia of epithelial tissue	1.04e-13		0.199	CCDC68	coiled-coil domain containing 68	Other	other	0.00137074	0.0003967	down	1.78143	-1.78143	-0.833036	651
Cancer, Organismal Injury and Abnormalities	neoplasia of epithelial tissue	1.04e-13		0.199	CCNE1	cyclin E1	Nucleus	transcription regulator	0.00133421	0.000366593	down	2.64882	-2.64882	-1.40535	651
Cancer, Organismal Injury and Abnormalities	neoplasia of epithelial tissue	1.04e-13		0.199	CCNY	cyclin Y	Nucleus	other	0.0161529	0.0148242	up	1.3987	1.3987	0.48409	651
Cancer, Organismal Injury and Abnormalities	neoplasia of epithelial tissue	1.04e-13		0.199	CCT5	chaperonin containing TCP1 subunit 5	Cytoplasm	other	0.00100601	0.000161602	down	1.40697	-1.40697	-0.492591	651
Cancer, Organismal Injury and Abnormalities	neoplasia of epithelial tissue	1.04e-13		0.199	CD55	CD55 molecule (Cromer blood group)	Plasma Membrane	other	0.00223238	0.00119214	down	1.43345	-1.43345	-0.519488	651
Cancer, Organismal Injury and Abnormalities	neoplasia of epithelial tissue	1.04e-13		0.199	CDC23	cell division cycle 23	Nucleus	enzyme	0.00145906	0.000473663	down	1.46131	-1.46131	-0.547259	651
Cancer, Organismal Injury and Abnormalities	neoplasia of epithelial tissue	1.04e-13		0.199	CDC27	cell division cycle 27	Nucleus	other	0.0016711	0.000675783	up	1.38308	1.38308	0.467885	651
Cancer, Organismal Injury and Abnormalities	neoplasia of epithelial tissue	1.04e-13		0.199	CDC42BPA	CDC42 binding protein kinase alpha	Cytoplasm	kinase	0.0169408	0.0156203	up	1.31575	1.31575	0.395886	651
Cancer, Organismal Injury and Abnormalities	neoplasia of epithelial tissue	1.04e-13		0.199	CDCA7L	cell division cycle associated 7 like	Nucleus	other	0.000973522	0.000142181	down	1.73159	-1.73159	-0.792099	651
Cancer, Organismal Injury and Abnormalities	neoplasia of epithelial tissue	1.04e-13		0.199	CDCA8	cell division cycle associated 8	Nucleus	other	0.000520106	1.14235e-05	down	1.33816	-1.33816	-0.420249	651
Cancer, Organismal Injury and Abnormalities	neoplasia of epithelial tissue	1.04e-13		0.199	CDH1	cadherin 1	Plasma Membrane	other	0.00170192	0.00069997	up	1.45206	1.45206	0.538096	651
Cancer, Organismal Injury and Abnormalities	neoplasia of epithelial tissue	1.04e-13		0.199	CDH2	cadherin 2	Plasma Membrane	other	0.00109185	0.000201678	up	1.35919	1.35919	0.442751	651
Cancer, Organismal Injury and Abnormalities	neoplasia of epithelial tissue	1.04e-13		0.199	CDK14	cyclin-dependent kinase 14	Nucleus	kinase	0.00339164	0.00219828	up	1.36318	1.36318	0.446973	651
Cancer, Organismal Injury and Abnormalities	neoplasia of epithelial tissue	1.04e-13		0.199	CDK6	cyclin-dependent kinase 6	Nucleus	kinase	0.00115552	0.000242848	down	1.67261	-1.67261	-0.742104	651
Cancer, Organismal Injury and Abnormalities	neoplasia of epithelial tissue	1.04e-13		0.199	CDKN1A	cyclin-dependent kinase inhibitor 1A	Nucleus	kinase	0.00126742	0.000318766	down	1.41868	-1.41868	-0.50455	651
Cancer, Organismal Injury and Abnormalities	neoplasia of epithelial tissue	1.04e-13		0.199	CEACAM7	carcinoembryonic antigen related cell adhesion molecule 7	Plasma Membrane	other	0.0103993	0.0089438	up	1.34253	1.34253	0.424955	651
Cancer, Organismal Injury and Abnormalities	neoplasia of epithelial tissue	1.04e-13		0.199	CEBPB	CCAAT/enhancer binding protein beta	Nucleus	transcription regulator	0.0215933	0.0202541	down	1.30268	-1.30268	-0.381486	651
Cancer, Organismal Injury and Abnormalities	neoplasia of epithelial tissue	1.04e-13		0.199	CEP19	centrosomal protein 19	Cytoplasm	other	0.00259466	0.00150163	up	1.53658	1.53658	0.619719	651
Cancer, Organismal Injury and Abnormalities	neoplasia of epithelial tissue	1.04e-13		0.199	CEP72	centrosomal protein 72	Cytoplasm	other	0.000246629	8.03657e-07	up	1.30793	1.30793	0.387283	651
Cancer, Organismal Injury and Abnormalities	neoplasia of epithelial tissue	1.04e-13		0.199	CGN	cingulin	Plasma Membrane	other	0.00161836	0.000627968	up	1.34582	1.34582	0.428487	651
Cancer, Organismal Injury and Abnormalities	neoplasia of epithelial tissue	1.04e-13		0.199	CHEK1	checkpoint kinase 1	Nucleus	kinase	0.0010878	0.000195201	up	1.42264	1.42264	0.508567	651
Cancer, Organismal Injury and Abnormalities	neoplasia of epithelial tissue	1.04e-13		0.199	CHEK2	checkpoint kinase 2	Nucleus	kinase	0.00285988	0.00172721	up	1.31502	1.31502	0.395086	651
Cancer, Organismal Injury and Abnormalities	neoplasia of epithelial tissue	1.04e-13		0.199	CHMP2B	charged multivesicular body protein 2B	Cytoplasm	other	0.00320588	0.00202404	up	1.33644	1.33644	0.41839	651
Cancer, Organismal Injury and Abnormalities	neoplasia of epithelial tissue	1.04e-13		0.199	CHMP7	charged multivesicular body protein 7	Cytoplasm	transporter	0.00100193	0.000159221	up	1.53853	1.53853	0.621555	651
Cancer, Organismal Injury and Abnormalities	neoplasia of epithelial tissue	1.04e-13		0.199	CHST2	carbohydrate sulfotransferase 2	Cytoplasm	enzyme	0.00100899	0.000164254	down	1.95827	-1.95827	-0.969578	651
Cancer, Organismal Injury and Abnormalities	neoplasia of epithelial tissue	1.04e-13		0.199	CHST7	carbohydrate sulfotransferase 7	Cytoplasm	enzyme	0.00109185	0.00020487	up	1.42335	1.42335	0.509287	651
Cancer, Organismal Injury and Abnormalities	neoplasia of epithelial tissue	1.04e-13		0.199	CITED2	Cbp/p300 interacting transactivator with Glu/Asp rich carboxy-terminal domain 2	Nucleus	transcription regulator	0.0108491	0.00942642	up	1.40592	1.40592	0.491512	651
Cancer, Organismal Injury and Abnormalities	neoplasia of epithelial tissue	1.04e-13		0.199	CKAP4	cytoskeleton-associated protein 4	Cytoplasm	other	0.000737904	6.73711e-05	down	1.31113	-1.31113	-0.390813	651
Cancer, Organismal Injury and Abnormalities	neoplasia of epithelial tissue	1.04e-13		0.199	CLCN4	chloride voltage-gated channel 4	Plasma Membrane	ion channel	0.00266429	0.00156507	up	1.46467	1.46467	0.550576	651
Cancer, Organismal Injury and Abnormalities	neoplasia of epithelial tissue	1.04e-13		0.199	CLIC3	chloride intracellular channel 3	Nucleus	ion channel	0.00292094	0.00177868	up	1.85868	1.85868	0.89428	651
Cancer, Organismal Injury and Abnormalities	neoplasia of epithelial tissue	1.04e-13		0.199	CLSTN1	calsyntenin 1	Plasma Membrane	other	0.00335251	0.00216426	up	1.30947	1.30947	0.388988	651
Cancer, Organismal Injury and Abnormalities	neoplasia of epithelial tissue	1.04e-13		0.199	CMPK1	cytidine/uridine monophosphate kinase 1	Nucleus	kinase	0.000364458	4.44854e-06	down	3.54417	-3.54417	-1.82545	651
Cancer, Organismal Injury and Abnormalities	neoplasia of epithelial tissue	1.04e-13		0.199	CNKSR3	CNKSR family member 3	Plasma Membrane	kinase	0.000694363	4.458e-05	down	2.20864	-2.20864	-1.14316	651
Cancer, Organismal Injury and Abnormalities	neoplasia of epithelial tissue	1.04e-13		0.199	CNOT6	CCR4-NOT transcription complex subunit 6	Nucleus	enzyme	0.00162028	0.000629751	down	1.82697	-1.82697	-0.869455	651
Cancer, Organismal Injury and Abnormalities	neoplasia of epithelial tissue	1.04e-13		0.199	CNTRL	centriolin	Nucleus	transcription regulator	0.00298746	0.00184883	up	1.3262	1.3262	0.407304	651
Cancer, Organismal Injury and Abnormalities	neoplasia of epithelial tissue	1.04e-13		0.199	COPS7A	COP9 signalosome subunit 7A	Cytoplasm	other	0.00221288	0.00117185	down	1.31502	-1.31502	-0.395086	651
Cancer, Organismal Injury and Abnormalities	neoplasia of epithelial tissue	1.04e-13		0.199	COPS8	COP9 signalosome subunit 8	Nucleus	other	0.00089429	0.000114404	up	1.68075	1.68075	0.749109	651
Cancer, Organismal Injury and Abnormalities	neoplasia of epithelial tissue	1.04e-13		0.199	COQ10B	coenzyme Q10B	Cytoplasm	other	0.000739605	6.84819e-05	down	1.76243	-1.76243	-0.817566	651
Cancer, Organismal Injury and Abnormalities	neoplasia of epithelial tissue	1.04e-13		0.199	CORO1C	coronin 1C	Cytoplasm	other	0.00091945	0.00012196	down	3.53988	-3.53988	-1.8237	651
Cancer, Organismal Injury and Abnormalities	neoplasia of epithelial tissue	1.04e-13		0.199	CPA4	carboxypeptidase A4	Extracellular Space	peptidase	0.00116406	0.000245145	up	1.68125	1.68125	0.749532	651
Cancer, Organismal Injury and Abnormalities	neoplasia of epithelial tissue	1.04e-13		0.199	CPEB4	cytoplasmic polyadenylation element binding protein 4	Plasma Membrane	other	0.00605928	0.00473365	down	1.72286	-1.72286	-0.784806	651
Cancer, Organismal Injury and Abnormalities	neoplasia of epithelial tissue	1.04e-13		0.199	CPT1C	carnitine palmitoyltransferase 1C	Cytoplasm	enzyme	0.00411242	0.00284788	up	1.39919	1.39919	0.484588	651
Cancer, Organismal Injury and Abnormalities	neoplasia of epithelial tissue	1.04e-13		0.199	CRABP2	cellular retinoic acid binding protein 2	Cytoplasm	transporter	0.00464205	0.0033346	up	1.36087	1.36087	0.444532	651
Cancer, Organismal Injury and Abnormalities	neoplasia of epithelial tissue	1.04e-13		0.199	CREBL2	cAMP responsive element binding protein like 2	Nucleus	transcription regulator	0.000770458	7.4325e-05	up	1.40187	1.40187	0.487354	651
Cancer, Organismal Injury and Abnormalities	neoplasia of epithelial tissue	1.04e-13		0.199	CREBZF	CREB/ATF bZIP transcription factor	Nucleus	transcription regulator	0.00124609	0.000307348	down	1.64051	-1.64051	-0.714143	651
Cancer, Organismal Injury and Abnormalities	neoplasia of epithelial tissue	1.04e-13		0.199	CRIP2	cysteine rich protein 2	Nucleus	other	0.00128086	0.000328995	up	1.38141	1.38141	0.466143	651
Cancer, Organismal Injury and Abnormalities	neoplasia of epithelial tissue	1.04e-13		0.199	CRMP1	collapsin response mediator protein 1	Cytoplasm	enzyme	0.00281321	0.0016852	up	1.74262	1.74262	0.801262	651
Cancer, Organismal Injury and Abnormalities	neoplasia of epithelial tissue	1.04e-13		0.199	CTDSP2	CTD small phosphatase 2	Nucleus	phosphatase	0.00193207	0.000923912	down	1.39912	-1.39912	-0.484525	651
Cancer, Organismal Injury and Abnormalities	neoplasia of epithelial tissue	1.04e-13		0.199	CUL5	cullin 5	Nucleus	ion channel	0.00202616	0.00102268	down	1.3392	-1.3392	-0.42137	651
Cancer, Organismal Injury and Abnormalities	neoplasia of epithelial tissue	1.04e-13		0.199	CXCL8	C-X-C motif chemokine ligand 8	Extracellular Space	cytokine	0.00112592	0.000222861	down	1.5851	-1.5851	-0.664577	651
Cancer, Organismal Injury and Abnormalities	neoplasia of epithelial tissue	1.04e-13		0.199	CXCR4	C-X-C motif chemokine receptor 4	Plasma Membrane	G-protein coupled receptor	0.0018305	0.000835041	down	1.32485	-1.32485	-0.405824	651
Cancer, Organismal Injury and Abnormalities	neoplasia of epithelial tissue	1.04e-13		0.199	CYR61	cysteine rich angiogenic inducer 61	Extracellular Space	other	0.00141031	0.000425764	up	1.67887	1.67887	0.747491	651
Cancer, Organismal Injury and Abnormalities	neoplasia of epithelial tissue	1.04e-13		0.199	DAZAP1	DAZ associated protein 1	Other	other	0.000843999	8.87794e-05	down	1.32625	-1.32625	-0.407356	651
Cancer, Organismal Injury and Abnormalities	neoplasia of epithelial tissue	1.04e-13		0.199	DCN	decorin	Extracellular Space	other	0.00143538	0.000450642	down	1.45502	-1.45502	-0.541043	651
Cancer, Organismal Injury and Abnormalities	neoplasia of epithelial tissue	1.04e-13		0.199	DCP2	decapping mRNA 2	Nucleus	enzyme	0.00109185	0.000199257	down	1.93776	-1.93776	-0.954391	651
Cancer, Organismal Injury and Abnormalities	neoplasia of epithelial tissue	1.04e-13		0.199	DDAH1	dimethylarginine dimethylaminohydrolase 1	Cytoplasm	enzyme	0.0010878	0.000195354	up	2.11956	2.11956	1.08376	651
Cancer, Organismal Injury and Abnormalities	neoplasia of epithelial tissue	1.04e-13		0.199	DENND1A	DENN domain containing 1A	Plasma Membrane	other	0.000667225	3.87026e-05	up	2.04047	2.04047	1.0289	651
Cancer, Organismal Injury and Abnormalities	neoplasia of epithelial tissue	1.04e-13		0.199	DENND5B	DENN domain containing 5B	Other	other	0.00228575	0.00124623	up	1.36772	1.36772	0.451771	651
Cancer, Organismal Injury and Abnormalities	neoplasia of epithelial tissue	1.04e-13		0.199	DEPDC1	DEP domain containing 1	Nucleus	transcription regulator	0.00179677	0.00079904	up	1.32921	1.32921	0.410566	651
Cancer, Organismal Injury and Abnormalities	neoplasia of epithelial tissue	1.04e-13		0.199	DEPTOR	DEP domain containing MTOR-interacting protein	Cytoplasm	other	0.00100009	0.000156344	down	1.36408	-1.36408	-0.447925	651
Cancer, Organismal Injury and Abnormalities	neoplasia of epithelial tissue	1.04e-13		0.199	DHTKD1	dehydrogenase E1 and transketolase domain containing 1	Cytoplasm	enzyme	0.00122336	0.000280341	up	1.33571	1.33571	0.417611	651
Cancer, Organismal Injury and Abnormalities	neoplasia of epithelial tissue	1.04e-13		0.199	DHX33	DEAH-box helicase 33	Nucleus	enzyme	0.00302104	0.00187481	down	1.43919	-1.43919	-0.525259	651
Cancer, Organismal Injury and Abnormalities	neoplasia of epithelial tissue	1.04e-13		0.199	DICER1	dicer 1, ribonuclease III	Cytoplasm	enzyme	0.00480701	0.00348829	up	1.43679	1.43679	0.522848	651
Cancer, Organismal Injury and Abnormalities	neoplasia of epithelial tissue	1.04e-13		0.199	DIS3L2	DIS3 like 3'-5' exoribonuclease 2	Cytoplasm	enzyme	0.00152423	0.000534215	up	1.4512	1.4512	0.537242	651
Cancer, Organismal Injury and Abnormalities	neoplasia of epithelial tissue	1.04e-13		0.199	DIXDC1	DIX domain containing 1	Cytoplasm	other	0.00164315	0.000652737	down	1.77923	-1.77923	-0.831254	651
Cancer, Organismal Injury and Abnormalities	neoplasia of epithelial tissue	1.04e-13		0.199	DLG5	discs large homolog 5	Plasma Membrane	other	0.00496745	0.00364322	up	1.38182	1.38182	0.466571	651
Cancer, Organismal Injury and Abnormalities	neoplasia of epithelial tissue	1.04e-13		0.199	DMKN	dermokine	Extracellular Space	other	0.00121379	0.000269531	up	1.46254	1.46254	0.548471	651
Cancer, Organismal Injury and Abnormalities	neoplasia of epithelial tissue	1.04e-13		0.199	DNAJB6	DnaJ heat shock protein family (Hsp40) member B6	Nucleus	transcription regulator	0.00167607	0.000683034	up	2.09617	2.09617	1.06775	651
Cancer, Organismal Injury and Abnormalities	neoplasia of epithelial tissue	1.04e-13		0.199	DNAJC6	DnaJ heat shock protein family (Hsp40) member C6	Cytoplasm	other	0.00471877	0.0034019	up	1.5756	1.5756	0.6559	651
Cancer, Organismal Injury and Abnormalities	neoplasia of epithelial tissue	1.04e-13		0.199	DNASE2	deoxyribonuclease II, lysosomal	Cytoplasm	enzyme	0.00297307	0.00182821	down	1.48619	-1.48619	-0.571618	651
Cancer, Organismal Injury and Abnormalities	neoplasia of epithelial tissue	1.04e-13		0.199	DNHD1	dynein heavy chain domain 1	Cytoplasm	other	0.000843999	9.07222e-05	down	1.37148	-1.37148	-0.455733	651
Cancer, Organismal Injury and Abnormalities	neoplasia of epithelial tissue	1.04e-13		0.199	DPCD	deleted in primary ciliary dyskinesia homolog (mouse)	Nucleus	other	0.00122336	0.00028642	up	1.39652	1.39652	0.481833	651
Cancer, Organismal Injury and Abnormalities	neoplasia of epithelial tissue	1.04e-13		0.199	DSCR3	DSCR3 arrestin fold containing	Nucleus	other	0.0024511	0.00137333	up	1.30951	1.30951	0.389028	651
Cancer, Organismal Injury and Abnormalities	neoplasia of epithelial tissue	1.04e-13		0.199	DSE	dermatan sulfate epimerase	Cytoplasm	enzyme	0.00196082	0.000962804	down	1.41044	-1.41044	-0.496144	651
Cancer, Organismal Injury and Abnormalities	neoplasia of epithelial tissue	1.04e-13		0.199	DSEL	dermatan sulfate epimerase-like	Extracellular Space	enzyme	0.000409773	6.3852e-06	down	2.24343	-2.24343	-1.16571	651
Cancer, Organismal Injury and Abnormalities	neoplasia of epithelial tissue	1.04e-13		0.199	DZIP3	DAZ interacting zinc finger protein 3	Cytoplasm	enzyme	0.000843999	9.21122e-05	up	1.57159	1.57159	0.652228	651
Cancer, Organismal Injury and Abnormalities	neoplasia of epithelial tissue	1.04e-13		0.199	EEF2K	eukaryotic elongation factor 2 kinase	Cytoplasm	kinase	0.00137605	0.000399978	down	1.51325	-1.51325	-0.597653	651
Cancer, Organismal Injury and Abnormalities	neoplasia of epithelial tissue	1.04e-13		0.199	EFNA1	ephrin A1	Plasma Membrane	other	0.00198381	0.000985738	up	1.38432	1.38432	0.469179	651
Cancer, Organismal Injury and Abnormalities	neoplasia of epithelial tissue	1.04e-13		0.199	EIF3J	eukaryotic translation initiation factor 3 subunit J	Cytoplasm	translation regulator	0.00089429	0.000114617	down	1.52946	-1.52946	-0.61302	651
Cancer, Organismal Injury and Abnormalities	neoplasia of epithelial tissue	1.04e-13		0.199	EIF3M	eukaryotic translation initiation factor 3 subunit M	Cytoplasm	other	0.00285988	0.00172882	down	1.32754	-1.32754	-0.408758	651
Cancer, Organismal Injury and Abnormalities	neoplasia of epithelial tissue	1.04e-13		0.199	ELL2	elongation factor for RNA polymerase II 2	Nucleus	transcription regulator	0.000659351	3.49269e-05	down	1.3447	-1.3447	-0.427281	651
Cancer, Organismal Injury and Abnormalities	neoplasia of epithelial tissue	1.04e-13		0.199	EML1	echinoderm microtubule associated protein like 1	Cytoplasm	other	0.000354824	3.82024e-06	up	1.43818	1.43818	0.524247	651
Cancer, Organismal Injury and Abnormalities	neoplasia of epithelial tissue	1.04e-13		0.199	ENOX2	ecto-NOX disulfide-thiol exchanger 2	Plasma Membrane	enzyme	0.00179677	0.000799134	down	1.63288	-1.63288	-0.707414	651
Cancer, Organismal Injury and Abnormalities	neoplasia of epithelial tissue	1.04e-13		0.199	ENTPD7	ectonucleoside triphosphate diphosphohydrolase 7	Cytoplasm	enzyme	0.00270231	0.00159671	up	1.4324	1.4324	0.518438	651
Cancer, Organismal Injury and Abnormalities	neoplasia of epithelial tissue	1.04e-13		0.199	ERGIC2	ERGIC and golgi 2	Cytoplasm	other	0.000616074	2.78117e-05	up	1.38579	1.38579	0.470709	651
Cancer, Organismal Injury and Abnormalities	neoplasia of epithelial tissue	1.04e-13		0.199	ESRRA	estrogen related receptor alpha	Nucleus	ligand-dependent nuclear receptor	0.00175052	0.000753282	down	1.39907	-1.39907	-0.484464	651
Cancer, Organismal Injury and Abnormalities	neoplasia of epithelial tissue	1.04e-13		0.199	ETNK1	ethanolamine kinase 1	Cytoplasm	kinase	0.000729271	6.34858e-05	down	2.04135	-2.04135	-1.02953	651
Cancer, Organismal Injury and Abnormalities	neoplasia of epithelial tissue	1.04e-13		0.199	FAM118A	family with sequence similarity 118 member A	Other	other	0.000995791	0.0001541	up	1.43093	1.43093	0.516954	651
Cancer, Organismal Injury and Abnormalities	neoplasia of epithelial tissue	1.04e-13		0.199	FAM129A	family with sequence similarity 129 member A	Cytoplasm	other	0.00127647	0.00032379	down	1.52858	-1.52858	-0.612196	651
Cancer, Organismal Injury and Abnormalities	neoplasia of epithelial tissue	1.04e-13		0.199	FAM134B	family with sequence similarity 134 member B	Cytoplasm	other	0.00451078	0.00320922	up	1.37629	1.37629	0.460789	651
Cancer, Organismal Injury and Abnormalities	neoplasia of epithelial tissue	1.04e-13		0.199	FAM13B	family with sequence similarity 13 member B	Cytoplasm	other	0.0026534	0.00155638	up	1.44595	1.44595	0.532015	651
Cancer, Organismal Injury and Abnormalities	neoplasia of epithelial tissue	1.04e-13		0.199	FAM13C	family with sequence similarity 13 member C	Other	other	0.0012252	0.000292317	up	1.73014	1.73014	0.79089	651
Cancer, Organismal Injury and Abnormalities	neoplasia of epithelial tissue	1.04e-13		0.199	FAM168B	family with sequence similarity 168 member B	Cytoplasm	other	0.0017122	0.000710097	down	1.81665	-1.81665	-0.861281	651
Cancer, Organismal Injury and Abnormalities	neoplasia of epithelial tissue	1.04e-13		0.199	FAM179A	family with sequence similarity 179 member A	Other	other	0.00147073	0.000483909	up	1.82049	1.82049	0.864325	651
Cancer, Organismal Injury and Abnormalities	neoplasia of epithelial tissue	1.04e-13		0.199	FAM208A	family with sequence similarity 208 member A	Other	other	0.00297736	0.00183681	up	1.32519	1.32519	0.406199	651
Cancer, Organismal Injury and Abnormalities	neoplasia of epithelial tissue	1.04e-13		0.199	FAM216A	family with sequence similarity 216 member A	Other	other	0.00109123	0.00019644	up	1.38857	1.38857	0.473605	651
Cancer, Organismal Injury and Abnormalities	neoplasia of epithelial tissue	1.04e-13		0.199	FAM227A	family with sequence similarity 227 member A	Other	other	0.00209385	0.00107488	up	1.86953	1.86953	0.902676	651
Cancer, Organismal Injury and Abnormalities	neoplasia of epithelial tissue	1.04e-13		0.199	FAM229B	family with sequence similarity 229 member B	Other	other	0.00365138	0.00242833	up	1.35732	1.35732	0.440763	651
Cancer, Organismal Injury and Abnormalities	neoplasia of epithelial tissue	1.04e-13		0.199	FAM3C	family with sequence similarity 3 member C	Extracellular Space	cytokine	0.00139538	0.000417808	up	1.75031	1.75031	0.807612	651
Cancer, Organismal Injury and Abnormalities	neoplasia of epithelial tissue	1.04e-13		0.199	FAM64A	family with sequence similarity 64 member A	Nucleus	other	0.000621793	3.00349e-05	up	1.37232	1.37232	0.456613	651
Cancer, Organismal Injury and Abnormalities	neoplasia of epithelial tissue	1.04e-13		0.199	FAM91A1	family with sequence similarity 91 member A1	Other	other	0.00580082	0.00445595	down	1.61446	-1.61446	-0.691052	651
Cancer, Organismal Injury and Abnormalities	neoplasia of epithelial tissue	1.04e-13		0.199	FBLIM1	filamin binding LIM protein 1	Plasma Membrane	other	0.00232399	0.00128204	up	1.35333	1.35333	0.43651	651
Cancer, Organismal Injury and Abnormalities	neoplasia of epithelial tissue	1.04e-13		0.199	FBXL17	F-box and leucine-rich repeat protein 17	Other	other	0.00145906	0.000472978	down	1.36015	-1.36015	-0.443762	651
Cancer, Organismal Injury and Abnormalities	neoplasia of epithelial tissue	1.04e-13		0.199	FBXO2	F-box protein 2	Cytoplasm	enzyme	0.00114287	0.000231822	up	1.55017	1.55017	0.632431	651
Cancer, Organismal Injury and Abnormalities	neoplasia of epithelial tissue	1.04e-13		0.199	FBXO33	F-box protein 33	Other	other	0.000726606	6.18846e-05	down	1.52061	-1.52061	-0.604652	651
Cancer, Organismal Injury and Abnormalities	neoplasia of epithelial tissue	1.04e-13		0.199	FBXW2	F-box and WD repeat domain containing 2	Cytoplasm	enzyme	0.00174621	0.000747517	down	1.5453	-1.5453	-0.627888	651
Cancer, Organismal Injury and Abnormalities	neoplasia of epithelial tissue	1.04e-13		0.199	FDXACB1	ferredoxin-fold anticodon binding domain containing 1	Other	other	0.0399204	0.0387514	down	1.32579	-1.32579	-0.406847	651
Cancer, Organismal Injury and Abnormalities	neoplasia of epithelial tissue	1.04e-13		0.199	FEM1C	fem-1 homolog C	Nucleus	transcription regulator	0.00730216	0.00590148	down	1.3417	-1.3417	-0.42406	651
Cancer, Organismal Injury and Abnormalities	neoplasia of epithelial tissue	1.04e-13		0.199	FERMT2	fermitin family member 2	Cytoplasm	other	0.000973522	0.000144645	down	1.30418	-1.30418	-0.383144	651
Cancer, Organismal Injury and Abnormalities	neoplasia of epithelial tissue	1.04e-13		0.199	FGFR1	fibroblast growth factor receptor 1	Plasma Membrane	kinase	0.00518563	0.00384455	up	1.47775	1.47775	0.563406	651
Cancer, Organismal Injury and Abnormalities	neoplasia of epithelial tissue	1.04e-13		0.199	FGFR1OP2	FGFR1 oncogene partner 2	Cytoplasm	kinase	0.000667225	3.98308e-05	up	1.59101	1.59101	0.669947	651
Cancer, Organismal Injury and Abnormalities	neoplasia of epithelial tissue	1.04e-13		0.199	FGFR2	fibroblast growth factor receptor 2	Plasma Membrane	kinase	0.0010387	0.00017441	up	1.72084	1.72084	0.783111	651
Cancer, Organismal Injury and Abnormalities	neoplasia of epithelial tissue	1.04e-13		0.199	FHL1	four and a half LIM domains 1	Cytoplasm	other	0.00136793	0.000394886	up	1.67988	1.67988	0.748362	651
Cancer, Organismal Injury and Abnormalities	neoplasia of epithelial tissue	1.04e-13		0.199	FJX1	four jointed box 1	Extracellular Space	other	0.0105085	0.00906483	up	1.30579	1.30579	0.384923	651
Cancer, Organismal Injury and Abnormalities	neoplasia of epithelial tissue	1.04e-13		0.199	FKBP14	FK506 binding protein 14	Cytoplasm	enzyme	0.000833451	8.57859e-05	down	2.08656	-2.08656	-1.06112	651
Cancer, Organismal Injury and Abnormalities	neoplasia of epithelial tissue	1.04e-13		0.199	FLT3LG	fms related tyrosine kinase 3 ligand	Extracellular Space	cytokine	0.0355347	0.0343772	down	1.33444	-1.33444	-0.416234	651
Cancer, Organismal Injury and Abnormalities	neoplasia of epithelial tissue	1.04e-13		0.199	FLVCR1	feline leukemia virus subgroup C cellular receptor 1	Plasma Membrane	transporter	0.00444491	0.00314412	down	1.34949	-1.34949	-0.432411	651
Cancer, Organismal Injury and Abnormalities	neoplasia of epithelial tissue	1.04e-13		0.199	FNDC3A	fibronectin type III domain containing 3A	Cytoplasm	other	0.00682594	0.00545017	up	1.53739	1.53739	0.620481	651
Cancer, Organismal Injury and Abnormalities	neoplasia of epithelial tissue	1.04e-13		0.199	FOXP1	forkhead box P1	Nucleus	other	0.00084528	9.31919e-05	up	1.3906	1.3906	0.475709	651
Cancer, Organismal Injury and Abnormalities	neoplasia of epithelial tissue	1.04e-13		0.199	FRA10AC1	fragile site, folic acid type, rare, fra(10)(q23.3) or fra(10)(q24.2) candidate 1	Nucleus	other	0.0237059	0.0223787	down	1.39451	-1.39451	-0.479754	651
Cancer, Organismal Injury and Abnormalities	neoplasia of epithelial tissue	1.04e-13		0.199	FSD1	fibronectin type III and SPRY domain containing 1	Cytoplasm	other	0.00413599	0.00286942	up	1.62751	1.62751	0.702666	651
Cancer, Organismal Injury and Abnormalities	neoplasia of epithelial tissue	1.04e-13		0.199	FTL	ferritin, light polypeptide	Cytoplasm	enzyme	0.00116849	0.000247588	down	1.3095	-1.3095	-0.389021	651
Cancer, Organismal Injury and Abnormalities	neoplasia of epithelial tissue	1.04e-13		0.199	FUT4	fucosyltransferase 4	Cytoplasm	enzyme	0.00136624	0.000388612	up	1.35492	1.35492	0.438213	651
Cancer, Organismal Injury and Abnormalities	neoplasia of epithelial tissue	1.04e-13		0.199	FZD1	frizzled class receptor 1	Plasma Membrane	G-protein coupled receptor	0.0036817	0.00246081	down	1.52966	-1.52966	-0.613215	651
Cancer, Organismal Injury and Abnormalities	neoplasia of epithelial tissue	1.04e-13		0.199	FZD10	frizzled class receptor 10	Plasma Membrane	G-protein coupled receptor	0.000843999	9.1848e-05	down	1.46706	-1.46706	-0.55293	651
Cancer, Organismal Injury and Abnormalities	neoplasia of epithelial tissue	1.04e-13		0.199	FZD5	frizzled class receptor 5	Plasma Membrane	G-protein coupled receptor	0.00115552	0.000241234	down	1.51534	-1.51534	-0.599645	651
Cancer, Organismal Injury and Abnormalities	neoplasia of epithelial tissue	1.04e-13		0.199	GABARAPL1	GABA type A receptor associated protein like 1	Cytoplasm	other	0.000939263	0.000127561	up	1.46406	1.46406	0.549977	651
Cancer, Organismal Injury and Abnormalities	neoplasia of epithelial tissue	1.04e-13		0.199	GABRB3	gamma-aminobutyric acid type A receptor beta3 subunit	Plasma Membrane	ion channel	0.00125918	0.00031486	up	2.75034	2.75034	1.45961	651
Cancer, Organismal Injury and Abnormalities	neoplasia of epithelial tissue	1.04e-13		0.199	GADD45B	growth arrest and DNA damage inducible beta	Cytoplasm	other	0.00136624	0.000387858	up	1.68008	1.68008	0.748532	651
Cancer, Organismal Injury and Abnormalities	neoplasia of epithelial tissue	1.04e-13		0.199	GALNT2	polypeptide N-acetylgalactosaminyltransferase 2	Cytoplasm	enzyme	0.00175052	0.000754812	up	1.59162	1.59162	0.670499	651
Cancer, Organismal Injury and Abnormalities	neoplasia of epithelial tissue	1.04e-13		0.199	GALNT7	polypeptide N-acetylgalactosaminyltransferase 7	Cytoplasm	enzyme	0.00128086	0.000330291	up	1.41347	1.41347	0.499243	651
Cancer, Organismal Injury and Abnormalities	neoplasia of epithelial tissue	1.04e-13		0.199	GAS1	growth arrest specific 1	Plasma Membrane	other	0.00113708	0.000228135	up	2.04998	2.04998	1.03561	651
Cancer, Organismal Injury and Abnormalities	neoplasia of epithelial tissue	1.04e-13		0.199	GCLC	glutamate-cysteine ligase catalytic subunit	Cytoplasm	enzyme	0.00196133	0.000966742	down	1.35743	-1.35743	-0.440875	651
Cancer, Organismal Injury and Abnormalities	neoplasia of epithelial tissue	1.04e-13		0.199	GCNT2	glucosaminyl (N-acetyl) transferase 2, I-branching enzyme (I blood group)	Cytoplasm	enzyme	0.00568847	0.00433953	up	1.37931	1.37931	0.46395	651
Cancer, Organismal Injury and Abnormalities	neoplasia of epithelial tissue	1.04e-13		0.199	GDAP1	ganglioside induced differentiation associated protein 1	Cytoplasm	other	0.000551393	1.62078e-05	up	1.81468	1.81468	0.859712	651
Cancer, Organismal Injury and Abnormalities	neoplasia of epithelial tissue	1.04e-13		0.199	GDF15	growth differentiation factor 15	Extracellular Space	growth factor	0.00206351	0.00105042	down	1.63514	-1.63514	-0.709417	651
Cancer, Organismal Injury and Abnormalities	neoplasia of epithelial tissue	1.04e-13		0.199	GFM1	G elongation factor, mitochondrial 1	Cytoplasm	translation regulator	0.00328422	0.00209896	down	1.5783	-1.5783	-0.658368	651
Cancer, Organismal Injury and Abnormalities	neoplasia of epithelial tissue	1.04e-13		0.199	GFPT1	glutamine--fructose-6-phosphate transaminase 1	Cytoplasm	enzyme	0.000708598	5.7626e-05	up	1.32793	1.32793	0.409175	651
Cancer, Organismal Injury and Abnormalities	neoplasia of epithelial tissue	1.04e-13		0.199	GGPS1	geranylgeranyl diphosphate synthase 1	Cytoplasm	enzyme	0.00208343	0.00106505	up	1.31969	1.31969	0.400202	651
Cancer, Organismal Injury and Abnormalities	neoplasia of epithelial tissue	1.04e-13		0.199	GLB1L	galactosidase beta 1 like	Other	other	0.0017807	0.000778342	up	1.31068	1.31068	0.390314	651
Cancer, Organismal Injury and Abnormalities	neoplasia of epithelial tissue	1.04e-13		0.199	GLCE	glucuronic acid epimerase	Cytoplasm	enzyme	0.00397425	0.00271796	down	1.37181	-1.37181	-0.456082	651
Cancer, Organismal Injury and Abnormalities	neoplasia of epithelial tissue	1.04e-13		0.199	GLI2	GLI family zinc finger 2	Nucleus	transcription regulator	0.00095265	0.000132518	down	1.53575	-1.53575	-0.618946	651
Cancer, Organismal Injury and Abnormalities	neoplasia of epithelial tissue	1.04e-13		0.199	GLS	glutaminase	Cytoplasm	enzyme	0.00451078	0.00320617	up	1.60755	1.60755	0.684867	651
Cancer, Organismal Injury and Abnormalities	neoplasia of epithelial tissue	1.04e-13		0.199	GLTP	glycolipid transfer protein	Cytoplasm	transporter	0.00031084	1.7739e-06	down	1.72773	-1.72773	-0.78888	651
Cancer, Organismal Injury and Abnormalities	neoplasia of epithelial tissue	1.04e-13		0.199	GNG4	G protein subunit gamma 4	Plasma Membrane	enzyme	0.00179535	0.00079175	up	1.34055	1.34055	0.422824	651
Cancer, Organismal Injury and Abnormalities	neoplasia of epithelial tissue	1.04e-13		0.199	GPHN	gephyrin	Plasma Membrane	enzyme	0.00652424	0.00515537	up	1.32374	1.32374	0.404622	651
Cancer, Organismal Injury and Abnormalities	neoplasia of epithelial tissue	1.04e-13		0.199	GPR180	G protein-coupled receptor 180	Cytoplasm	other	0.000805119	8.04425e-05	up	1.43596	1.43596	0.522011	651
Cancer, Organismal Injury and Abnormalities	neoplasia of epithelial tissue	1.04e-13		0.199	GRB10	growth factor receptor bound protein 10	Cytoplasm	other	0.00122336	0.000288527	up	1.71302	1.71302	0.776538	651
Cancer, Organismal Injury and Abnormalities	neoplasia of epithelial tissue	1.04e-13		0.199	GRB2	growth factor receptor bound protein 2	Cytoplasm	kinase	0.00367559	0.00245311	down	1.39412	-1.39412	-0.479353	651
Cancer, Organismal Injury and Abnormalities	neoplasia of epithelial tissue	1.04e-13		0.199	GSTT2/GSTT2B	glutathione S-transferase theta 2 (gene/pseudogene)	Cytoplasm	enzyme	0.00112592	0.000223872	up	1.49153	1.49153	0.576795	651
Cancer, Organismal Injury and Abnormalities	neoplasia of epithelial tissue	1.04e-13		0.199	GXYLT1	glucoside xylosyltransferase 1	Cytoplasm	enzyme	0.00161472	0.000615804	up	1.75392	1.75392	0.810586	651
Cancer, Organismal Injury and Abnormalities	neoplasia of epithelial tissue	1.04e-13		0.199	HABP4	hyaluronan binding protein 4	Cytoplasm	other	0.00461088	0.00330426	up	1.32324	1.32324	0.404074	651
Cancer, Organismal Injury and Abnormalities	neoplasia of epithelial tissue	1.04e-13		0.199	HAL	histidine ammonia-lyase	Cytoplasm	enzyme	0.00604079	0.0047114	down	1.39297	-1.39297	-0.478164	651
Cancer, Organismal Injury and Abnormalities	neoplasia of epithelial tissue	1.04e-13		0.199	HAS2	hyaluronan synthase 2	Plasma Membrane	enzyme	0.000722318	6.09709e-05	up	1.71347	1.71347	0.776922	651
Cancer, Organismal Injury and Abnormalities	neoplasia of epithelial tissue	1.04e-13		0.199	HBS1L	HBS1 like translational GTPase	Cytoplasm	translation regulator	0.00251389	0.00143233	down	1.40459	-1.40459	-0.490145	651
Cancer, Organismal Injury and Abnormalities	neoplasia of epithelial tissue	1.04e-13		0.199	HCCS	holocytochrome c synthase	Cytoplasm	enzyme	0.00121379	0.000272189	up	1.32185	1.32185	0.402558	651
Cancer, Organismal Injury and Abnormalities	neoplasia of epithelial tissue	1.04e-13		0.199	HDAC6	histone deacetylase 6	Nucleus	transcription regulator	0.00605928	0.00473275	up	1.65439	1.65439	0.726299	651
Cancer, Organismal Injury and Abnormalities	neoplasia of epithelial tissue	1.04e-13		0.199	HELZ	helicase with zinc finger	Nucleus	enzyme	0.0264739	0.0252539	down	1.37575	-1.37575	-0.460221	651
Cancer, Organismal Injury and Abnormalities	neoplasia of epithelial tissue	1.04e-13		0.199	HEXIM1	hexamethylene bis-acetamide inducible 1	Nucleus	transcription regulator	0.0093634	0.00789154	down	1.56431	-1.56431	-0.645528	651
Cancer, Organismal Injury and Abnormalities	neoplasia of epithelial tissue	1.04e-13		0.199	HEXIM2	hexamethylene bisacetamide inducible 2	Nucleus	transcription regulator	0.00194814	0.000949739	up	1.32015	1.32015	0.400707	651
Cancer, Organismal Injury and Abnormalities	neoplasia of epithelial tissue	1.04e-13		0.199	HIPK1	homeodomain interacting protein kinase 1	Nucleus	kinase	0.0150076	0.0136568	down	1.32062	-1.32062	-0.40122	651
Cancer, Organismal Injury and Abnormalities	neoplasia of epithelial tissue	1.04e-13		0.199	HIST1H2AG	histone cluster 1, H2ag	Nucleus	other	0.00205222	0.0010429	up	1.94582	1.94582	0.960377	651
Cancer, Organismal Injury and Abnormalities	neoplasia of epithelial tissue	1.04e-13		0.199	HIST1H2BC	histone cluster 1, H2bc	Nucleus	other	0.00154703	0.000544991	up	1.69773	1.69773	0.763606	651
Cancer, Organismal Injury and Abnormalities	neoplasia of epithelial tissue	1.04e-13		0.199	HIST1H2BG	histone cluster 1, H2bg	Nucleus	other	0.0129684	0.0116001	up	1.38147	1.38147	0.466203	651
Cancer, Organismal Injury and Abnormalities	neoplasia of epithelial tissue	1.04e-13		0.199	HIST1H3D	histone cluster 1, H3d	Nucleus	other	0.000667225	3.60482e-05	up	1.58811	1.58811	0.667307	651
Cancer, Organismal Injury and Abnormalities	neoplasia of epithelial tissue	1.04e-13		0.199	HIST1H3G	histone cluster 1, H3g	Nucleus	other	0.00133729	0.00036859	up	1.39154	1.39154	0.476684	651
Cancer, Organismal Injury and Abnormalities	neoplasia of epithelial tissue	1.04e-13		0.199	HLA-F	major histocompatibility complex, class I, F	Plasma Membrane	transmembrane receptor	0.000705578	5.46197e-05	up	1.62275	1.62275	0.698436	651
Cancer, Organismal Injury and Abnormalities	neoplasia of epithelial tissue	1.04e-13		0.199	HMGA2	high mobility group AT-hook 2	Nucleus	enzyme	0.00031084	2.02337e-06	up	2.32275	2.32275	1.21583	651
Cancer, Organismal Injury and Abnormalities	neoplasia of epithelial tissue	1.04e-13		0.199	HMGB3	high mobility group box 3	Nucleus	other	0.0011435	0.000234412	down	1.97355	-1.97355	-0.980793	651
Cancer, Organismal Injury and Abnormalities	neoplasia of epithelial tissue	1.04e-13		0.199	HMGCR	3-hydroxy-3-methylglutaryl-CoA reductase	Cytoplasm	enzyme	0.0014677	0.000482282	up	1.36717	1.36717	0.451191	651
Cancer, Organismal Injury and Abnormalities	neoplasia of epithelial tissue	1.04e-13		0.199	HMMR	hyaluronan mediated motility receptor	Plasma Membrane	transmembrane receptor	0.00122336	0.000285875	up	1.44644	1.44644	0.532502	651
Cancer, Organismal Injury and Abnormalities	neoplasia of epithelial tissue	1.04e-13		0.199	HNF4A	hepatocyte nuclear factor 4 alpha	Nucleus	transcription regulator	0.00186933	0.000865377	up	1.4698	1.4698	0.555621	651
Cancer, Organismal Injury and Abnormalities	neoplasia of epithelial tissue	1.04e-13		0.199	HOXC11	homeobox C11	Nucleus	transcription regulator	0.0155462	0.0141804	up	1.33669	1.33669	0.418663	651
Cancer, Organismal Injury and Abnormalities	neoplasia of epithelial tissue	1.04e-13		0.199	HPD	4-hydroxyphenylpyruvate dioxygenase	Cytoplasm	enzyme	0.00296134	0.00181536	up	1.53771	1.53771	0.62078	651
Cancer, Organismal Injury and Abnormalities	neoplasia of epithelial tissue	1.04e-13		0.199	HSP90AA1	heat shock protein 90kDa alpha family class A member 1	Cytoplasm	enzyme	0.000578395	2.09379e-05	up	1.55566	1.55566	0.637525	651
Cancer, Organismal Injury and Abnormalities	neoplasia of epithelial tissue	1.04e-13		0.199	HSPA5	heat shock protein family A (Hsp70) member 5	Cytoplasm	enzyme	0.00790778	0.00649446	down	1.36931	-1.36931	-0.453444	651
Cancer, Organismal Injury and Abnormalities	neoplasia of epithelial tissue	1.04e-13		0.199	IGF1R	insulin like growth factor 1 receptor	Plasma Membrane	transmembrane receptor	0.00161472	0.000616183	up	1.8702	1.8702	0.90319	651
Cancer, Organismal Injury and Abnormalities	neoplasia of epithelial tissue	1.04e-13		0.199	IGFBP1	insulin like growth factor binding protein 1	Extracellular Space	other	0.0010769	0.000184585	down	1.36196	-1.36196	-0.445679	651
Cancer, Organismal Injury and Abnormalities	neoplasia of epithelial tissue	1.04e-13		0.199	IKBKG	inhibitor of kappa light polypeptide gene enhancer in B-cells, kinase gamma	Nucleus	kinase	0.00436069	0.00306112	up	1.37115	1.37115	0.455391	651
Cancer, Organismal Injury and Abnormalities	neoplasia of epithelial tissue	1.04e-13		0.199	IL13RA1	interleukin 13 receptor subunit alpha 1	Plasma Membrane	transmembrane receptor	0.00123616	0.000301321	down	1.42171	-1.42171	-0.507626	651
Cancer, Organismal Injury and Abnormalities	neoplasia of epithelial tissue	1.04e-13		0.199	IMMP2L	inner mitochondrial membrane peptidase subunit 2	Cytoplasm	peptidase	0.00436069	0.00306058	up	1.32016	1.32016	0.400716	651
Cancer, Organismal Injury and Abnormalities	neoplasia of epithelial tissue	1.04e-13		0.199	INA	internexin neuronal intermediate filament protein alpha	Cytoplasm	other	0.00281321	0.00168647	up	1.37064	1.37064	0.454851	651
Cancer, Organismal Injury and Abnormalities	neoplasia of epithelial tissue	1.04e-13		0.199	INPP5A	inositol polyphosphate-5-phosphatase A	Plasma Membrane	phosphatase	0.00171931	0.000716364	up	1.67247	1.67247	0.741985	651
Cancer, Organismal Injury and Abnormalities	neoplasia of epithelial tissue	1.04e-13		0.199	INSL4	insulin like 4	Extracellular Space	other	0.000705578	5.64813e-05	up	1.89204	1.89204	0.919943	651
Cancer, Organismal Injury and Abnormalities	neoplasia of epithelial tissue	1.04e-13		0.199	IPO11	importin 11	Nucleus	transporter	0.00160425	0.00060591	up	1.39118	1.39118	0.476304	651
Cancer, Organismal Injury and Abnormalities	neoplasia of epithelial tissue	1.04e-13		0.199	ISG20L2	interferon stimulated exonuclease gene 20kDa like 2	Nucleus	enzyme	0.00118126	0.000253855	down	1.38214	-1.38214	-0.466902	651
Cancer, Organismal Injury and Abnormalities	neoplasia of epithelial tissue	1.04e-13		0.199	ITGB1	integrin subunit beta 1	Plasma Membrane	transmembrane receptor	0.00107712	0.000185686	down	1.7317	-1.7317	-0.792188	651
Cancer, Organismal Injury and Abnormalities	neoplasia of epithelial tissue	1.04e-13		0.199	ITGB8	integrin subunit beta 8	Plasma Membrane	other	0.00393843	0.00268668	up	1.83104	1.83104	0.872664	651
Cancer, Organismal Injury and Abnormalities	neoplasia of epithelial tissue	1.04e-13		0.199	ITM2B	integral membrane protein 2B	Plasma Membrane	other	0.00161836	0.000624728	down	1.39593	-1.39593	-0.481222	651
Cancer, Organismal Injury and Abnormalities	neoplasia of epithelial tissue	1.04e-13		0.199	ITPR1	inositol 1,4,5-trisphosphate receptor type 1	Cytoplasm	ion channel	0.00398954	0.00273357	up	1.53553	1.53553	0.618732	651
Cancer, Organismal Injury and Abnormalities	neoplasia of epithelial tissue	1.04e-13		0.199	ITPRIPL2	inositol 1,4,5-trisphosphate receptor interacting protein-like 2	Other	other	0.000973522	0.000143984	down	1.47565	-1.47565	-0.561355	651
Cancer, Organismal Injury and Abnormalities	neoplasia of epithelial tissue	1.04e-13		0.199	JDP2	Jun dimerization protein 2	Nucleus	transcription regulator	0.00181266	0.000819677	down	1.48722	-1.48722	-0.572619	651
Cancer, Organismal Injury and Abnormalities	neoplasia of epithelial tissue	1.04e-13		0.199	KANK2	KN motif and ankyrin repeat domains 2	Nucleus	transcription regulator	0.00102673	0.000169353	down	1.69634	-1.69634	-0.762423	651
Cancer, Organismal Injury and Abnormalities	neoplasia of epithelial tissue	1.04e-13		0.199	KCNH5	potassium voltage-gated channel subfamily H member 5	Plasma Membrane	ion channel	0.00215343	0.00112694	down	1.4422	-1.4422	-0.528271	651
Cancer, Organismal Injury and Abnormalities	neoplasia of epithelial tissue	1.04e-13		0.199	KCNJ12	potassium voltage-gated channel subfamily J member 12	Plasma Membrane	ion channel	0.00225793	0.00121259	up	1.39488	1.39488	0.480139	651
Cancer, Organismal Injury and Abnormalities	neoplasia of epithelial tissue	1.04e-13		0.199	KCNK3	potassium two pore domain channel subfamily K member 3	Plasma Membrane	ion channel	0.000973522	0.000144376	up	2.56371	2.56371	1.35823	651
Cancer, Organismal Injury and Abnormalities	neoplasia of epithelial tissue	1.04e-13		0.199	KDELR3	KDEL endoplasmic reticulum protein retention receptor 3	Cytoplasm	transporter	0.000705578	5.57867e-05	up	1.44032	1.44032	0.526385	651
Cancer, Organismal Injury and Abnormalities	neoplasia of epithelial tissue	1.04e-13		0.199	KIAA0825	KIAA0825	Extracellular Space	other	0.000731328	6.4251e-05	up	2.22745	2.22745	1.15539	651
Cancer, Organismal Injury and Abnormalities	neoplasia of epithelial tissue	1.04e-13		0.199	KIAA1147	KIAA1147	Other	other	0.0100897	0.00859662	down	1.4117	-1.4117	-0.497432	651
Cancer, Organismal Injury and Abnormalities	neoplasia of epithelial tissue	1.04e-13		0.199	KIAA1586	KIAA1586	Other	other	0.005307	0.00395396	down	1.39263	-1.39263	-0.477814	651
Cancer, Organismal Injury and Abnormalities	neoplasia of epithelial tissue	1.04e-13		0.199	KIAA1715	KIAA1715	Cytoplasm	other	0.00596159	0.00461368	up	1.30784	1.30784	0.387181	651
Cancer, Organismal Injury and Abnormalities	neoplasia of epithelial tissue	1.04e-13		0.199	KIF3C	kinesin family member 3C	Cytoplasm	other	0.00121379	0.000269009	up	1.82927	1.82927	0.871267	651
Cancer, Organismal Injury and Abnormalities	neoplasia of epithelial tissue	1.04e-13		0.199	KIFC3	kinesin family member C3	Cytoplasm	enzyme	0.00189681	0.000890283	down	1.46774	-1.46774	-0.553597	651
Cancer, Organismal Injury and Abnormalities	neoplasia of epithelial tissue	1.04e-13		0.199	KLF3	Kruppel-like factor 3 (basic)	Nucleus	transcription regulator	0.002114	0.00108977	up	1.58671	1.58671	0.66604	651
Cancer, Organismal Injury and Abnormalities	neoplasia of epithelial tissue	1.04e-13		0.199	KLHL12	kelch like family member 12	Cytoplasm	other	0.00168004	0.000687356	up	1.32604	1.32604	0.407125	651
Cancer, Organismal Injury and Abnormalities	neoplasia of epithelial tissue	1.04e-13		0.199	KLHL7	kelch like family member 7	Nucleus	other	0.000552776	1.84146e-05	up	1.33053	1.33053	0.412	651
Cancer, Organismal Injury and Abnormalities	neoplasia of epithelial tissue	1.04e-13		0.199	KNSTRN	kinetochore-localized astrin/SPAG5 binding protein	Cytoplasm	other	0.00114423	0.000237519	up	1.35269	1.35269	0.435834	651
Cancer, Organismal Injury and Abnormalities	neoplasia of epithelial tissue	1.04e-13		0.199	KRR1	KRR1, small subunit processome component homolog	Nucleus	other	0.00356119	0.00234533	down	1.63545	-1.63545	-0.70969	651
Cancer, Organismal Injury and Abnormalities	neoplasia of epithelial tissue	1.04e-13		0.199	LAPTM4A	lysosomal protein transmembrane 4 alpha	Cytoplasm	other	0.00318783	0.00200852	down	1.34847	-1.34847	-0.431326	651
Cancer, Organismal Injury and Abnormalities	neoplasia of epithelial tissue	1.04e-13		0.199	LCN10	lipocalin 10	Extracellular Space	other	0.00127137	0.000321402	up	1.78443	1.78443	0.835466	651
Cancer, Organismal Injury and Abnormalities	neoplasia of epithelial tissue	1.04e-13		0.199	LHFPL2	lipoma HMGIC fusion partner-like 2	Other	enzyme	0.00112848	0.000225015	down	1.36707	-1.36707	-0.451092	651
Cancer, Organismal Injury and Abnormalities	neoplasia of epithelial tissue	1.04e-13		0.199	LIFR	leukemia inhibitory factor receptor alpha	Plasma Membrane	transmembrane receptor	0.00121379	0.000269793	up	1.90393	1.90393	0.928983	651
Cancer, Organismal Injury and Abnormalities	neoplasia of epithelial tissue	1.04e-13		0.199	LIMCH1	LIM and calponin homology domains 1	Other	other	0.00122336	0.000289144	up	1.33705	1.33705	0.419052	651
Cancer, Organismal Injury and Abnormalities	neoplasia of epithelial tissue	1.04e-13		0.199	LIMK2	LIM domain kinase 2	Cytoplasm	kinase	0.00353288	0.00231874	up	1.38755	1.38755	0.472543	651
Cancer, Organismal Injury and Abnormalities	neoplasia of epithelial tissue	1.04e-13		0.199	LMAN2L	lectin, mannose binding 2 like	Cytoplasm	other	0.000546753	1.4628e-05	up	1.52808	1.52808	0.611716	651
Cancer, Organismal Injury and Abnormalities	neoplasia of epithelial tissue	1.04e-13		0.199	LONRF1	LON peptidase N-terminal domain and ring finger 1	Other	other	0.000843999	8.77121e-05	up	2.30467	2.30467	1.20456	651
Cancer, Organismal Injury and Abnormalities	neoplasia of epithelial tissue	1.04e-13		0.199	LOX	lysyl oxidase	Extracellular Space	enzyme	0.00260422	0.00151174	up	1.4011	1.4011	0.486563	651
Cancer, Organismal Injury and Abnormalities	neoplasia of epithelial tissue	1.04e-13		0.199	LPL	lipoprotein lipase	Cytoplasm	enzyme	0.00195188	0.000955768	down	1.31367	-1.31367	-0.3936	651
Cancer, Organismal Injury and Abnormalities	neoplasia of epithelial tissue	1.04e-13		0.199	LRRC3	leucine rich repeat containing 3	Other	other	0.00547386	0.00412544	up	1.73372	1.73372	0.793872	651
Cancer, Organismal Injury and Abnormalities	neoplasia of epithelial tissue	1.04e-13		0.199	LRRC49	leucine rich repeat containing 49	Other	other	0.0101255	0.0086415	up	1.45138	1.45138	0.537425	651
Cancer, Organismal Injury and Abnormalities	neoplasia of epithelial tissue	1.04e-13		0.199	LRRC57	leucine rich repeat containing 57	Cytoplasm	other	0.00031084	1.49309e-06	down	3.27678	-3.27678	-1.71228	651
Cancer, Organismal Injury and Abnormalities	neoplasia of epithelial tissue	1.04e-13		0.199	LRRC8B	leucine-rich repeat containing 8 family member B	Other	other	0.0017807	0.000778386	down	1.39581	-1.39581	-0.481101	651
Cancer, Organismal Injury and Abnormalities	neoplasia of epithelial tissue	1.04e-13		0.199	LRRFIP2	leucine rich repeat (in FLII) interacting protein 2	Extracellular Space	other	0.00576048	0.00441278	down	1.5252	-1.5252	-0.608999	651
Cancer, Organismal Injury and Abnormalities	neoplasia of epithelial tissue	1.04e-13		0.199	LSM14A	LSM14A mRNA processing body assembly factor	Cytoplasm	other	0.00103627	0.000171735	down	2.45101	-2.45101	-1.29338	651
Cancer, Organismal Injury and Abnormalities	neoplasia of epithelial tissue	1.04e-13		0.199	LSM14B	LSM family member 14B	Other	other	0.00200282	0.001004	down	1.52155	-1.52155	-0.605541	651
Cancer, Organismal Injury and Abnormalities	neoplasia of epithelial tissue	1.04e-13		0.199	LSM5	LSM5 homolog, U6 small nuclear RNA and mRNA degradation associated	Cytoplasm	other	0.000671914	4.19584e-05	down	1.54882	-1.54882	-0.63117	651
Cancer, Organismal Injury and Abnormalities	neoplasia of epithelial tissue	1.04e-13		0.199	LY6K	lymphocyte antigen 6 complex, locus K	Nucleus	other	0.000981305	0.000149554	down	1.60938	-1.60938	-0.686501	651
Cancer, Organismal Injury and Abnormalities	neoplasia of epithelial tissue	1.04e-13		0.199	LZIC	leucine zipper and CTNNBIP1 domain containing	Other	other	0.0102174	0.00876529	up	1.36122	1.36122	0.444904	651
Cancer, Organismal Injury and Abnormalities	neoplasia of epithelial tissue	1.04e-13		0.199	LZTFL1	leucine zipper transcription factor like 1	Cytoplasm	other	0.00309399	0.00193075	up	1.39631	1.39631	0.481618	651
Cancer, Organismal Injury and Abnormalities	neoplasia of epithelial tissue	1.04e-13		0.199	MALAT1	metastasis associated lung adenocarcinoma transcript 1 (non-protein coding)	Nucleus	other	0.00171939	0.000720624	down	1.32145	-1.32145	-0.402118	651
Cancer, Organismal Injury and Abnormalities	neoplasia of epithelial tissue	1.04e-13		0.199	MAN2A1	mannosidase alpha class 2A member 1	Cytoplasm	enzyme	0.000893036	0.000109226	up	1.44307	1.44307	0.529139	651
Cancer, Organismal Injury and Abnormalities	neoplasia of epithelial tissue	1.04e-13		0.199	MAPK1	mitogen-activated protein kinase 1	Cytoplasm	kinase	0.000671914	4.11984e-05	up	1.37196	1.37196	0.456241	651
Cancer, Organismal Injury and Abnormalities	neoplasia of epithelial tissue	1.04e-13		0.199	MAPK8IP2	mitogen-activated protein kinase 8 interacting protein 2	Cytoplasm	other	0.0465029	0.045381	up	1.3105	1.3105	0.390115	651
Cancer, Organismal Injury and Abnormalities	neoplasia of epithelial tissue	1.04e-13		0.199	MAPK9	mitogen-activated protein kinase 9	Cytoplasm	kinase	0.000667225	3.83013e-05	up	2.17032	2.17032	1.11791	651
Cancer, Organismal Injury and Abnormalities	neoplasia of epithelial tissue	1.04e-13		0.199	MARCH6	membrane associated ring-CH-type finger 6	Cytoplasm	enzyme	0.000869195	0.000100695	up	1.30853	1.30853	0.387952	651
Cancer, Organismal Injury and Abnormalities	neoplasia of epithelial tissue	1.04e-13		0.199	MARS2	methionyl-tRNA synthetase 2, mitochondrial	Cytoplasm	enzyme	0.00096791	0.000136147	down	1.99558	-1.99558	-0.996806	651
Cancer, Organismal Injury and Abnormalities	neoplasia of epithelial tissue	1.04e-13		0.199	MAU2	MAU2 sister chromatid cohesion factor	Nucleus	other	0.00222046	0.00118174	down	1.67565	-1.67565	-0.744719	651
Cancer, Organismal Injury and Abnormalities	neoplasia of epithelial tissue	1.04e-13		0.199	MBOAT2	membrane bound O-acyltransferase domain containing 2	Cytoplasm	enzyme	0.00155061	0.000551704	up	1.53286	1.53286	0.616226	651
Cancer, Organismal Injury and Abnormalities	neoplasia of epithelial tissue	1.04e-13		0.199	MCF2L	MCF.2 cell line derived transforming sequence like	Cytoplasm	other	0.00538105	0.00402999	up	1.32081	1.32081	0.401426	651
Cancer, Organismal Injury and Abnormalities	neoplasia of epithelial tissue	1.04e-13		0.199	MCM6	minichromosome maintenance complex component 6	Nucleus	enzyme	0.000364458	4.84509e-06	up	1.99439	1.99439	0.99595	651
Cancer, Organismal Injury and Abnormalities	neoplasia of epithelial tissue	1.04e-13		0.199	MED1	mediator complex subunit 1	Nucleus	transcription regulator	0.00783082	0.00640765	down	1.37262	-1.37262	-0.456928	651
Cancer, Organismal Injury and Abnormalities	neoplasia of epithelial tissue	1.04e-13		0.199	MEF2A	myocyte enhancer factor 2A	Nucleus	transcription regulator	0.0159376	0.0145854	down	1.32747	-1.32747	-0.40868	651
Cancer, Organismal Injury and Abnormalities	neoplasia of epithelial tissue	1.04e-13		0.199	MEF2D	myocyte enhancer factor 2D	Nucleus	transcription regulator	0.000621793	3.20325e-05	down	1.35557	-1.35557	-0.438904	651
Cancer, Organismal Injury and Abnormalities	neoplasia of epithelial tissue	1.04e-13		0.199	MESDC1	mesoderm development candidate 1	Other	other	0.00161681	0.00061901	down	1.88159	-1.88159	-0.911956	651
Cancer, Organismal Injury and Abnormalities	neoplasia of epithelial tissue	1.04e-13		0.199	MESP1	mesoderm posterior bHLH transcription factor 1	Nucleus	transcription regulator	0.00223334	0.00119362	down	1.4487	-1.4487	-0.534754	651
Cancer, Organismal Injury and Abnormalities	neoplasia of epithelial tissue	1.04e-13		0.199	MET	MET proto-oncogene, receptor tyrosine kinase	Plasma Membrane	kinase	0.000869195	0.000100519	up	1.58339	1.58339	0.66302	651
Cancer, Organismal Injury and Abnormalities	neoplasia of epithelial tissue	1.04e-13		0.199	METTL7A	methyltransferase like 7A	Cytoplasm	other	0.00821088	0.00677521	up	1.36315	1.36315	0.446947	651
Cancer, Organismal Injury and Abnormalities	neoplasia of epithelial tissue	1.04e-13		0.199	MFAP2	microfibrillar associated protein 2	Extracellular Space	other	0.00665722	0.00528392	up	1.38966	1.38966	0.474728	651
Cancer, Organismal Injury and Abnormalities	neoplasia of epithelial tissue	1.04e-13		0.199	MFSD3	major facilitator superfamily domain containing 3	Other	other	0.0038521	0.00260954	up	1.3015	1.3015	0.380171	651
Cancer, Organismal Injury and Abnormalities	neoplasia of epithelial tissue	1.04e-13		0.199	MGAT4A	mannosyl (alpha-1,3-)-glycoprotein beta-1,4-N-acetylglucosaminyltransferase, isozyme A	Cytoplasm	enzyme	0.0116052	0.0101858	up	1.30743	1.30743	0.386737	651
Cancer, Organismal Injury and Abnormalities	neoplasia of epithelial tissue	1.04e-13		0.199	MINA	MYC induced nuclear antigen	Nucleus	other	0.0022963	0.00125693	down	1.33356	-1.33356	-0.415288	651
Cancer, Organismal Injury and Abnormalities	neoplasia of epithelial tissue	1.04e-13		0.199	MITF	microphthalmia-associated transcription factor	Nucleus	transcription regulator	0.000936612	0.000126267	up	1.30448	1.30448	0.383476	651
Cancer, Organismal Injury and Abnormalities	neoplasia of epithelial tissue	1.04e-13		0.199	MKI67	marker of proliferation Ki-67	Nucleus	other	0.00186056	0.000854961	down	1.62289	-1.62289	-0.698566	651
Cancer, Organismal Injury and Abnormalities	neoplasia of epithelial tissue	1.04e-13		0.199	MLEC	malectin	Plasma Membrane	other	0.00171939	0.000722863	up	1.40414	1.40414	0.489688	651
Cancer, Organismal Injury and Abnormalities	neoplasia of epithelial tissue	1.04e-13		0.199	MLLT4	myeloid/lymphoid or mixed-lineage leukemia; translocated to, 4	Nucleus	other	0.00130563	0.000344608	up	1.74351	1.74351	0.801997	651
Cancer, Organismal Injury and Abnormalities	neoplasia of epithelial tissue	1.04e-13		0.199	MPI	mannose phosphate isomerase	Cytoplasm	enzyme	0.000916463	0.000120774	up	1.48722	1.48722	0.572616	651
Cancer, Organismal Injury and Abnormalities	neoplasia of epithelial tissue	1.04e-13		0.199	MRPL18	mitochondrial ribosomal protein L18	Cytoplasm	translation regulator	0.00164315	0.000653744	down	1.35927	-1.35927	-0.442834	651
Cancer, Organismal Injury and Abnormalities	neoplasia of epithelial tissue	1.04e-13		0.199	MRPL39	mitochondrial ribosomal protein L39	Cytoplasm	other	0.00544002	0.00408588	down	1.30345	-1.30345	-0.382335	651
Cancer, Organismal Injury and Abnormalities	neoplasia of epithelial tissue	1.04e-13		0.199	MSRB3	methionine sulfoxide reductase B3	Cytoplasm	other	0.00145906	0.00047359	down	1.30596	-1.30596	-0.385105	651
Cancer, Organismal Injury and Abnormalities	neoplasia of epithelial tissue	1.04e-13		0.199	MTMR12	myotubularin related protein 12	Plasma Membrane	other	0.0018305	0.00083498	up	1.61535	1.61535	0.691851	651
Cancer, Organismal Injury and Abnormalities	neoplasia of epithelial tissue	1.04e-13		0.199	MTMR2	myotubularin related protein 2	Cytoplasm	phosphatase	0.00139587	0.000419132	up	1.38307	1.38307	0.46787	651
Cancer, Organismal Injury and Abnormalities	neoplasia of epithelial tissue	1.04e-13		0.199	MTMR9	myotubularin related protein 9	Cytoplasm	phosphatase	0.00114287	0.000231091	down	1.35615	-1.35615	-0.439513	651
Cancer, Organismal Injury and Abnormalities	neoplasia of epithelial tissue	1.04e-13		0.199	MTR	5-methyltetrahydrofolate-homocysteine methyltransferase	Cytoplasm	enzyme	0.00213348	0.00111268	down	1.39122	-1.39122	-0.476352	651
Cancer, Organismal Injury and Abnormalities	neoplasia of epithelial tissue	1.04e-13		0.199	MYBL1	MYB proto-oncogene like 1	Nucleus	transcription regulator	0.000901301	0.000117612	up	1.92285	1.92285	0.943245	651
Cancer, Organismal Injury and Abnormalities	neoplasia of epithelial tissue	1.04e-13		0.199	MYD88	myeloid differentiation primary response 88	Plasma Membrane	other	0.0019092	0.000904691	down	1.39303	-1.39303	-0.478222	651
Cancer, Organismal Injury and Abnormalities	neoplasia of epithelial tissue	1.04e-13		0.199	MYL6B	myosin light chain 6B	Cytoplasm	other	0.00377004	0.00253934	up	1.3427	1.3427	0.425133	651
Cancer, Organismal Injury and Abnormalities	neoplasia of epithelial tissue	1.04e-13		0.199	MYO1A	myosin IA	Cytoplasm	peptidase	0.0346441	0.0334803	up	1.99969	1.99969	0.999776	651
Cancer, Organismal Injury and Abnormalities	neoplasia of epithelial tissue	1.04e-13		0.199	MYO1E	myosin IE	Cytoplasm	enzyme	0.00197992	0.000978876	up	1.31842	1.31842	0.398811	651
Cancer, Organismal Injury and Abnormalities	neoplasia of epithelial tissue	1.04e-13		0.199	MYO5A	myosin VA	Cytoplasm	enzyme	0.00128086	0.000329838	up	1.3758	1.3758	0.460276	651
Cancer, Organismal Injury and Abnormalities	neoplasia of epithelial tissue	1.04e-13		0.199	MYT1L	myelin transcription factor 1 like	Nucleus	transcription regulator	0.00143064	0.000445592	up	1.88392	1.88392	0.913735	651
Cancer, Organismal Injury and Abnormalities	neoplasia of epithelial tissue	1.04e-13		0.199	MZT1	mitotic spindle organizing protein 1	Cytoplasm	other	0.00277619	0.00165711	up	2.52839	2.52839	1.33822	651
Cancer, Organismal Injury and Abnormalities	neoplasia of epithelial tissue	1.04e-13		0.199	NAT14	N-acetyltransferase 14 (putative)	Extracellular Space	other	0.00268355	0.00157985	up	1.34257	1.34257	0.424995	651
Cancer, Organismal Injury and Abnormalities	neoplasia of epithelial tissue	1.04e-13		0.199	NAV2	neuron navigator 2	Nucleus	other	0.000595503	2.38509e-05	up	1.63822	1.63822	0.712133	651
Cancer, Organismal Injury and Abnormalities	neoplasia of epithelial tissue	1.04e-13		0.199	NCALD	neurocalcin delta	Cytoplasm	other	0.0132212	0.0118547	up	1.35118	1.35118	0.434221	651
Cancer, Organismal Injury and Abnormalities	neoplasia of epithelial tissue	1.04e-13		0.199	NCEH1	neutral cholesterol ester hydrolase 1	Plasma Membrane	enzyme	0.00148672	0.000504703	down	1.51032	-1.51032	-0.594853	651
Cancer, Organismal Injury and Abnormalities	neoplasia of epithelial tissue	1.04e-13		0.199	NCL	nucleolin	Nucleus	other	0.00161472	0.000617517	down	1.44697	-1.44697	-0.533032	651
Cancer, Organismal Injury and Abnormalities	neoplasia of epithelial tissue	1.04e-13		0.199	NEDD4	neural precursor cell expressed, developmentally down-regulated 4, E3 ubiquitin protein ligase	Cytoplasm	enzyme	0.000671914	4.18854e-05	up	2.62031	2.62031	1.38974	651
Cancer, Organismal Injury and Abnormalities	neoplasia of epithelial tissue	1.04e-13		0.199	NEDD9	neural precursor cell expressed, developmentally down-regulated 9	Nucleus	other	0.00160896	0.00060944	up	1.54881	1.54881	0.631164	651
Cancer, Organismal Injury and Abnormalities	neoplasia of epithelial tissue	1.04e-13		0.199	NEK11	NIMA related kinase 11	Nucleus	kinase	0.00238095	0.00131898	up	1.40046	1.40046	0.485899	651
Cancer, Organismal Injury and Abnormalities	neoplasia of epithelial tissue	1.04e-13		0.199	NEK7	NIMA related kinase 7	Nucleus	kinase	0.00260422	0.00151198	down	1.89793	-1.89793	-0.924428	651
Cancer, Organismal Injury and Abnormalities	neoplasia of epithelial tissue	1.04e-13		0.199	NFIA	nuclear factor I A	Nucleus	transcription regulator	0.00142956	0.000443329	up	1.39927	1.39927	0.484677	651
Cancer, Organismal Injury and Abnormalities	neoplasia of epithelial tissue	1.04e-13		0.199	NHEJ1	non-homologous end joining factor 1	Nucleus	other	0.014203	0.0128757	down	1.65626	-1.65626	-0.727932	651
Cancer, Organismal Injury and Abnormalities	neoplasia of epithelial tissue	1.04e-13		0.199	NIPA2	non imprinted in Prader-Willi/Angelman syndrome 2	Cytoplasm	other	3.76817e-05	3.91609e-08	down	1.74425	-1.74425	-0.802608	651
Cancer, Organismal Injury and Abnormalities	neoplasia of epithelial tissue	1.04e-13		0.199	NIPAL3	NIPA like domain containing 3	Other	other	0.00231155	0.00126827	down	1.41591	-1.41591	-0.501725	651
Cancer, Organismal Injury and Abnormalities	neoplasia of epithelial tissue	1.04e-13		0.199	NIT1	nitrilase 1	Cytoplasm	enzyme	0.00152463	0.000535131	up	1.45349	1.45349	0.539525	651
Cancer, Organismal Injury and Abnormalities	neoplasia of epithelial tissue	1.04e-13		0.199	NNT	nicotinamide nucleotide transhydrogenase	Cytoplasm	enzyme	0.0228777	0.0215673	down	1.3108	-1.3108	-0.39045	651
Cancer, Organismal Injury and Abnormalities	neoplasia of epithelial tissue	1.04e-13		0.199	NPHP1	nephronophthisis 1 (juvenile)	Nucleus	other	0.00148672	0.000503697	up	1.52429	1.52429	0.608138	651
Cancer, Organismal Injury and Abnormalities	neoplasia of epithelial tissue	1.04e-13		0.199	NR4A2	nuclear receptor subfamily 4 group A member 2	Nucleus	ligand-dependent nuclear receptor	0.00161836	0.000624472	down	1.34705	-1.34705	-0.429798	651
Cancer, Organismal Injury and Abnormalities	neoplasia of epithelial tissue	1.04e-13		0.199	NSD1	nuclear receptor binding SET domain protein 1	Nucleus	transcription regulator	0.00439515	0.00309667	down	1.5514	-1.5514	-0.633571	651
Cancer, Organismal Injury and Abnormalities	neoplasia of epithelial tissue	1.04e-13		0.199	NSMAF	neutral sphingomyelinase activation associated factor	Cytoplasm	other	0.000694271	4.39525e-05	down	3.38362	-3.38362	-1.75857	651
Cancer, Organismal Injury and Abnormalities	neoplasia of epithelial tissue	1.04e-13		0.199	NTN4	netrin 4	Extracellular Space	other	0.0012443	0.000305985	up	1.55518	1.55518	0.637086	651
Cancer, Organismal Injury and Abnormalities	neoplasia of epithelial tissue	1.04e-13		0.199	NUBPL	nucleotide binding protein like	Cytoplasm	other	0.00408442	0.00282145	up	1.5499	1.5499	0.632173	651
Cancer, Organismal Injury and Abnormalities	neoplasia of epithelial tissue	1.04e-13		0.199	NUDT12	nudix hydrolase 12	Cytoplasm	phosphatase	0.00152423	0.000533657	up	1.41124	1.41124	0.496961	651
Cancer, Organismal Injury and Abnormalities	neoplasia of epithelial tissue	1.04e-13		0.199	NUP98	nucleoporin 98kDa	Nucleus	transporter	0.000973522	0.000141517	down	1.74634	-1.74634	-0.804331	651
Cancer, Organismal Injury and Abnormalities	neoplasia of epithelial tissue	1.04e-13		0.199	OLR1	oxidized low density lipoprotein receptor 1	Plasma Membrane	transmembrane receptor	0.000440154	7.39277e-06	up	5.75839	5.75839	2.52567	651
Cancer, Organismal Injury and Abnormalities	neoplasia of epithelial tissue	1.04e-13		0.199	OSBPL8	oxysterol binding protein like 8	Plasma Membrane	transporter	0.00156382	0.00056745	down	1.81846	-1.81846	-0.862717	651
Cancer, Organismal Injury and Abnormalities	neoplasia of epithelial tissue	1.04e-13		0.199	PAFAH1B3	platelet activating factor acetylhydrolase 1b catalytic subunit 3	Cytoplasm	enzyme	0.00291756	0.0017729	up	1.3077	1.3077	0.387036	651
Cancer, Organismal Injury and Abnormalities	neoplasia of epithelial tissue	1.04e-13		0.199	PAIP1	poly(A) binding protein interacting protein 1	Cytoplasm	translation regulator	0.00964709	0.00817219	up	1.48547	1.48547	0.570917	651
Cancer, Organismal Injury and Abnormalities	neoplasia of epithelial tissue	1.04e-13		0.199	PAN3	PAN3 poly(A) specific ribonuclease subunit	Cytoplasm	other	0.00205317	0.00104427	down	1.32391	-1.32391	-0.404805	651
Cancer, Organismal Injury and Abnormalities	neoplasia of epithelial tissue	1.04e-13		0.199	PANX1	pannexin 1	Plasma Membrane	transporter	0.00162028	0.000630366	up	1.31486	1.31486	0.394914	651
Cancer, Organismal Injury and Abnormalities	neoplasia of epithelial tissue	1.04e-13		0.199	PAPD5	PAP associated domain containing 5	Nucleus	enzyme	0.00156739	0.000572752	up	1.3563	1.3563	0.439681	651
Cancer, Organismal Injury and Abnormalities	neoplasia of epithelial tissue	1.04e-13		0.199	PAQR3	progestin and adipoQ receptor family member 3	Cytoplasm	other	0.0022529	0.00120795	down	1.44793	-1.44793	-0.533994	651
Cancer, Organismal Injury and Abnormalities	neoplasia of epithelial tissue	1.04e-13		0.199	PATJ	PATJ, crumbs cell polarity complex component	Plasma Membrane	other	0.0123029	0.0108791	up	1.35606	1.35606	0.439422	651
Cancer, Organismal Injury and Abnormalities	neoplasia of epithelial tissue	1.04e-13		0.199	PBRM1	polybromo 1	Nucleus	other	0.00556927	0.00422612	down	1.44282	-1.44282	-0.528893	651
Cancer, Organismal Injury and Abnormalities	neoplasia of epithelial tissue	1.04e-13		0.199	PBX1	pre-B-cell leukemia homeobox 1	Nucleus	transcription regulator	0.00804108	0.00661779	up	1.4105	1.4105	0.496204	651
Cancer, Organismal Injury and Abnormalities	neoplasia of epithelial tissue	1.04e-13		0.199	PBX3	pre-B-cell leukemia homeobox 3	Nucleus	transcription regulator	0.000856626	9.64282e-05	up	1.51227	1.51227	0.596715	651
Cancer, Organismal Injury and Abnormalities	neoplasia of epithelial tissue	1.04e-13		0.199	PCNA	proliferating cell nuclear antigen	Nucleus	enzyme	0.00323867	0.00205172	down	1.3258	-1.3258	-0.40686	651
Cancer, Organismal Injury and Abnormalities	neoplasia of epithelial tissue	1.04e-13		0.199	PCSK1	proprotein convertase subtilisin/kexin type 1	Cytoplasm	peptidase	0.00128086	0.000328189	up	1.594	1.594	0.67265	651
Cancer, Organismal Injury and Abnormalities	neoplasia of epithelial tissue	1.04e-13		0.199	PDE3B	phosphodiesterase 3B	Cytoplasm	enzyme	0.00262524	0.00153082	up	1.32551	1.32551	0.40655	651
Cancer, Organismal Injury and Abnormalities	neoplasia of epithelial tissue	1.04e-13		0.199	PDXK	pyridoxal (pyridoxine, vitamin B6) kinase	Cytoplasm	kinase	0.000973522	0.000143223	up	1.35477	1.35477	0.438051	651
Cancer, Organismal Injury and Abnormalities	neoplasia of epithelial tissue	1.04e-13		0.199	PGM2	phosphoglucomutase 2	Cytoplasm	enzyme	0.00194272	0.000940267	down	1.61175	-1.61175	-0.688631	651
Cancer, Organismal Injury and Abnormalities	neoplasia of epithelial tissue	1.04e-13		0.199	PHC2	polyhomeotic homolog 2	Nucleus	other	0.00256729	0.0014705	down	1.97602	-1.97602	-0.9826	651
Cancer, Organismal Injury and Abnormalities	neoplasia of epithelial tissue	1.04e-13		0.199	PHTF1	putative homeodomain transcription factor 1	Nucleus	transcription regulator	0.00139538	0.000414716	up	1.38305	1.38305	0.467849	651
Cancer, Organismal Injury and Abnormalities	neoplasia of epithelial tissue	1.04e-13		0.199	PHTF2	putative homeodomain transcription factor 2	Cytoplasm	other	0.00155828	0.000559736	down	1.72398	-1.72398	-0.785739	651
Cancer, Organismal Injury and Abnormalities	neoplasia of epithelial tissue	1.04e-13		0.199	PIGA	phosphatidylinositol glycan anchor biosynthesis class A	Cytoplasm	enzyme	0.00492046	0.00359393	up	1.47768	1.47768	0.563332	651
Cancer, Organismal Injury and Abnormalities	neoplasia of epithelial tissue	1.04e-13		0.199	PIK3R3	phosphoinositide-3-kinase regulatory subunit 3	Cytoplasm	kinase	0.0011846	0.000257204	down	1.43348	-1.43348	-0.519517	651
Cancer, Organismal Injury and Abnormalities	neoplasia of epithelial tissue	1.04e-13		0.199	PITPNA	phosphatidylinositol transfer protein alpha	Cytoplasm	transporter	0.00130563	0.000343019	up	1.59258	1.59258	0.671363	651
Cancer, Organismal Injury and Abnormalities	neoplasia of epithelial tissue	1.04e-13		0.199	PKP4	plakophilin 4	Plasma Membrane	other	0.00145906	0.00047432	up	1.51335	1.51335	0.597741	651
Cancer, Organismal Injury and Abnormalities	neoplasia of epithelial tissue	1.04e-13		0.199	PLAGL1	PLAG1 like zinc finger 1	Nucleus	transcription regulator	0.00259466	0.00150182	down	1.32733	-1.32733	-0.408528	651
Cancer, Organismal Injury and Abnormalities	neoplasia of epithelial tissue	1.04e-13		0.199	PLAUR	plasminogen activator, urokinase receptor	Plasma Membrane	transmembrane receptor	0.00107418	0.000183656	down	1.48507	-1.48507	-0.570528	651
Cancer, Organismal Injury and Abnormalities	neoplasia of epithelial tissue	1.04e-13		0.199	PLEKHA7	pleckstrin homology domain containing A7	Cytoplasm	other	0.00135082	0.00037587	up	1.38782	1.38782	0.472825	651
Cancer, Organismal Injury and Abnormalities	neoplasia of epithelial tissue	1.04e-13		0.199	PLEKHF2	pleckstrin homology and FYVE domain containing 2	Cytoplasm	other	0.00637526	0.00502443	down	1.35866	-1.35866	-0.442186	651
Cancer, Organismal Injury and Abnormalities	neoplasia of epithelial tissue	1.04e-13		0.199	PLEKHG1	pleckstrin homology and RhoGEF domain containing G1	Extracellular Space	other	0.00853958	0.00710161	down	1.3886	-1.3886	-0.473627	651
Cancer, Organismal Injury and Abnormalities	neoplasia of epithelial tissue	1.04e-13		0.199	PMS1	PMS1 homolog 1, mismatch repair system component	Nucleus	enzyme	0.00227849	0.00124031	up	1.37305	1.37305	0.457387	651
Cancer, Organismal Injury and Abnormalities	neoplasia of epithelial tissue	1.04e-13		0.199	PMVK	phosphomevalonate kinase	Cytoplasm	kinase	0.00152154	0.000527003	down	1.35507	-1.35507	-0.438363	651
Cancer, Organismal Injury and Abnormalities	neoplasia of epithelial tissue	1.04e-13		0.199	PNISR	PNN-interacting serine/arginine-rich protein	Nucleus	other	0.00089429	0.000114727	down	1.60427	-1.60427	-0.681915	651
Cancer, Organismal Injury and Abnormalities	neoplasia of epithelial tissue	1.04e-13		0.199	PNN	pinin, desmosome associated protein	Plasma Membrane	other	0.00171939	0.000722233	down	1.54613	-1.54613	-0.628657	651
Cancer, Organismal Injury and Abnormalities	neoplasia of epithelial tissue	1.04e-13		0.199	POC1B	POC1 centriolar protein B	Cytoplasm	other	0.0102601	0.00880634	down	1.5535	-1.5535	-0.63552	651
Cancer, Organismal Injury and Abnormalities	neoplasia of epithelial tissue	1.04e-13		0.199	PPEF1	protein phosphatase with EF-hand domain 1	Extracellular Space	phosphatase	0.0102094	0.00874527	up	1.35395	1.35395	0.437175	651
Cancer, Organismal Injury and Abnormalities	neoplasia of epithelial tissue	1.04e-13		0.199	PPFIA3	PTPRF interacting protein alpha 3	Plasma Membrane	phosphatase	0.00226084	0.00121762	up	1.40324	1.40324	0.488763	651
Cancer, Organismal Injury and Abnormalities	neoplasia of epithelial tissue	1.04e-13		0.199	PPM1D	protein phosphatase, Mg2+/Mn2+ dependent 1D	Cytoplasm	phosphatase	0.00173989	0.000740638	down	1.71097	-1.71097	-0.77481	651
Cancer, Organismal Injury and Abnormalities	neoplasia of epithelial tissue	1.04e-13		0.199	PPM1F	protein phosphatase, Mg2+/Mn2+ dependent 1F	Cytoplasm	phosphatase	0.00162418	0.000636522	down	1.33187	-1.33187	-0.413453	651
Cancer, Organismal Injury and Abnormalities	neoplasia of epithelial tissue	1.04e-13		0.199	PPM1H	protein phosphatase, Mg2+/Mn2+ dependent 1H	Other	phosphatase	0.00139587	0.000419604	up	1.55884	1.55884	0.640469	651
Cancer, Organismal Injury and Abnormalities	neoplasia of epithelial tissue	1.04e-13		0.199	PPP1R15B	protein phosphatase 1 regulatory subunit 15B	Cytoplasm	phosphatase	0.00146307	0.000478077	up	1.57001	1.57001	0.650771	651
Cancer, Organismal Injury and Abnormalities	neoplasia of epithelial tissue	1.04e-13		0.199	PPP6C	protein phosphatase 6 catalytic subunit	Nucleus	phosphatase	0.00764756	0.00623135	down	1.3657	-1.3657	-0.449636	651
Cancer, Organismal Injury and Abnormalities	neoplasia of epithelial tissue	1.04e-13		0.199	PRAME	preferentially expressed antigen in melanoma	Nucleus	other	0.00186933	0.000863289	up	1.72184	1.72184	0.783954	651
Cancer, Organismal Injury and Abnormalities	neoplasia of epithelial tissue	1.04e-13		0.199	PRDX1	peroxiredoxin 1	Cytoplasm	enzyme	6.04544e-05	1.04142e-07	down	5.09895	-5.09895	-2.3502	651
Cancer, Organismal Injury and Abnormalities	neoplasia of epithelial tissue	1.04e-13		0.199	PREP	prolyl endopeptidase	Cytoplasm	peptidase	0.000509616	1.05793e-05	down	1.62811	-1.62811	-0.703201	651
Cancer, Organismal Injury and Abnormalities	neoplasia of epithelial tissue	1.04e-13		0.199	PRIM1	primase (DNA) subunit 1	Nucleus	enzyme	0.000154259	3.32169e-07	up	1.37464	1.37464	0.459056	651
Cancer, Organismal Injury and Abnormalities	neoplasia of epithelial tissue	1.04e-13		0.199	PRKAA2	protein kinase AMP-activated catalytic subunit alpha 2	Cytoplasm	kinase	0.00148672	0.000505473	up	1.34667	1.34667	0.429392	651
Cancer, Organismal Injury and Abnormalities	neoplasia of epithelial tissue	1.04e-13		0.199	PRKAG2	protein kinase AMP-activated non-catalytic subunit gamma 2	Cytoplasm	kinase	0.00191038	0.000906647	up	1.32208	1.32208	0.402806	651
Cancer, Organismal Injury and Abnormalities	neoplasia of epithelial tissue	1.04e-13		0.199	PRKCI	protein kinase C iota	Cytoplasm	kinase	0.00267777	0.0015753	down	1.40614	-1.40614	-0.491737	651
Cancer, Organismal Injury and Abnormalities	neoplasia of epithelial tissue	1.04e-13		0.199	PRKX	protein kinase, X-linked	Cytoplasm	kinase	0.000551393	1.66261e-05	down	1.44224	-1.44224	-0.528312	651
Cancer, Organismal Injury and Abnormalities	neoplasia of epithelial tissue	1.04e-13		0.199	PRPF4B	pre-mRNA processing factor 4B	Nucleus	kinase	0.0127237	0.0113429	down	1.3757	-1.3757	-0.460171	651
Cancer, Organismal Injury and Abnormalities	neoplasia of epithelial tissue	1.04e-13		0.199	PRR3	proline rich 3	Other	other	0.00837825	0.00694333	up	1.34479	1.34479	0.427385	651
Cancer, Organismal Injury and Abnormalities	neoplasia of epithelial tissue	1.04e-13		0.199	PRSS23	protease, serine 23	Extracellular Space	peptidase	0.000621641	2.9449e-05	down	1.37725	-1.37725	-0.461794	651
Cancer, Organismal Injury and Abnormalities	neoplasia of epithelial tissue	1.04e-13		0.199	PRUNE2	prune homolog 2 (Drosophila)	Other	other	0.000736755	6.68175e-05	up	1.81932	1.81932	0.8634	651
Cancer, Organismal Injury and Abnormalities	neoplasia of epithelial tissue	1.04e-13		0.199	PSAP	prosaposin	Extracellular Space	other	0.000861826	9.83566e-05	down	1.52088	-1.52088	-0.604908	651
Cancer, Organismal Injury and Abnormalities	neoplasia of epithelial tissue	1.04e-13		0.199	PSMB9	proteasome subunit beta 9	Cytoplasm	peptidase	0.0015866	0.000586263	up	1.51617	1.51617	0.600431	651
Cancer, Organismal Injury and Abnormalities	neoplasia of epithelial tissue	1.04e-13		0.199	PTAR1	protein prenyltransferase alpha subunit repeat containing 1	Other	other	0.00218507	0.00115212	down	1.40224	-1.40224	-0.487734	651
Cancer, Organismal Injury and Abnormalities	neoplasia of epithelial tissue	1.04e-13		0.199	PTBP3	polypyrimidine tract binding protein 3	Nucleus	other	0.00172757	0.000733058	up	1.45114	1.45114	0.53719	651
Cancer, Organismal Injury and Abnormalities	neoplasia of epithelial tissue	1.04e-13		0.199	PTEN	phosphatase and tensin homolog	Cytoplasm	phosphatase	0.00313501	0.00196175	down	1.36758	-1.36758	-0.451628	651
Cancer, Organismal Injury and Abnormalities	neoplasia of epithelial tissue	1.04e-13		0.199	PTER	phosphotriesterase related	Cytoplasm	enzyme	0.0011069	0.000213086	down	1.8672	-1.8672	-0.900877	651
Cancer, Organismal Injury and Abnormalities	neoplasia of epithelial tissue	1.04e-13		0.199	PTGS2	prostaglandin-endoperoxide synthase 2	Cytoplasm	enzyme	0.00125843	0.000312592	down	1.47674	-1.47674	-0.562415	651
Cancer, Organismal Injury and Abnormalities	neoplasia of epithelial tissue	1.04e-13		0.199	PTOV1	prostate tumor overexpressed 1	Nucleus	other	0.00393256	0.00267895	up	1.36756	1.36756	0.451608	651
Cancer, Organismal Injury and Abnormalities	neoplasia of epithelial tissue	1.04e-13		0.199	QKI	QKI, KH domain containing, RNA binding	Nucleus	other	0.00262752	0.00153328	up	1.80332	1.80332	0.850657	651
Cancer, Organismal Injury and Abnormalities	neoplasia of epithelial tissue	1.04e-13		0.199	RAB22A	RAB22A, member RAS oncogene family	Cytoplasm	enzyme	0.00190516	0.000900708	down	1.45279	-1.45279	-0.538825	651
Cancer, Organismal Injury and Abnormalities	neoplasia of epithelial tissue	1.04e-13		0.199	RAB23	RAB23, member RAS oncogene family	Cytoplasm	enzyme	0.00316199	0.00198317	up	1.34243	1.34243	0.424845	651
Cancer, Organismal Injury and Abnormalities	neoplasia of epithelial tissue	1.04e-13		0.199	RAB28	RAB28, member RAS oncogene family	Plasma Membrane	enzyme	0.00148542	0.000495781	down	1.58212	-1.58212	-0.661856	651
Cancer, Organismal Injury and Abnormalities	neoplasia of epithelial tissue	1.04e-13		0.199	RAB5A	RAB5A, member RAS oncogene family	Cytoplasm	enzyme	0.0014156	0.000432241	up	1.49267	1.49267	0.577895	651
Cancer, Organismal Injury and Abnormalities	neoplasia of epithelial tissue	1.04e-13		0.199	RAD1	RAD1 checkpoint DNA exonuclease	Nucleus	enzyme	0.00152154	0.000528148	down	1.67914	-1.67914	-0.747726	651
Cancer, Organismal Injury and Abnormalities	neoplasia of epithelial tissue	1.04e-13		0.199	RAD21	RAD21 cohesin complex component	Nucleus	transcription regulator	0.00221288	0.0011741	down	1.54993	-1.54993	-0.632203	651
Cancer, Organismal Injury and Abnormalities	neoplasia of epithelial tissue	1.04e-13		0.199	RAD51AP1	RAD51 associated protein 1	Nucleus	other	0.0104867	0.00904153	up	1.31418	1.31418	0.394168	651
Cancer, Organismal Injury and Abnormalities	neoplasia of epithelial tissue	1.04e-13		0.199	RALB	v-ral simian leukemia viral oncogene homolog B	Cytoplasm	enzyme	0.00227628	0.00123715	up	1.75711	1.75711	0.813205	651
Cancer, Organismal Injury and Abnormalities	neoplasia of epithelial tissue	1.04e-13		0.199	RAP2B	RAP2B, member of RAS oncogene family	Plasma Membrane	enzyme	0.000546477	1.22399e-05	down	1.98696	-1.98696	-0.990561	651
Cancer, Organismal Injury and Abnormalities	neoplasia of epithelial tissue	1.04e-13		0.199	RAPH1	Ras association (RalGDS/AF-6) and pleckstrin homology domains 1	Plasma Membrane	other	0.00131072	0.000350661	down	1.30268	-1.30268	-0.381487	651
Cancer, Organismal Injury and Abnormalities	neoplasia of epithelial tissue	1.04e-13		0.199	RARRES2	retinoic acid receptor responder 2	Plasma Membrane	transmembrane receptor	0.00549406	0.00414302	up	1.40311	1.40311	0.488623	651
Cancer, Organismal Injury and Abnormalities	neoplasia of epithelial tissue	1.04e-13		0.199	RASGEF1A	RasGEF domain family member 1A	Cytoplasm	other	0.00136285	0.000383852	up	1.36391	1.36391	0.447751	651
Cancer, Organismal Injury and Abnormalities	neoplasia of epithelial tissue	1.04e-13		0.199	RASGRP3	RAS guanyl releasing protein 3	Cytoplasm	other	0.00175258	0.000759302	up	2.04192	2.04192	1.02993	651
Cancer, Organismal Injury and Abnormalities	neoplasia of epithelial tissue	1.04e-13		0.199	RBM12	RNA binding motif protein 12	Nucleus	other	0.0229914	0.0216844	up	1.39488	1.39488	0.48014	651
Cancer, Organismal Injury and Abnormalities	neoplasia of epithelial tissue	1.04e-13		0.199	RCAN3	RCAN family member 3	Other	other	0.000861376	9.76317e-05	up	1.42374	1.42374	0.509689	651
Cancer, Organismal Injury and Abnormalities	neoplasia of epithelial tissue	1.04e-13		0.199	REEP1	receptor accessory protein 1	Cytoplasm	other	0.0016711	0.000675161	up	1.40035	1.40035	0.485789	651
Cancer, Organismal Injury and Abnormalities	neoplasia of epithelial tissue	1.04e-13		0.199	REPS2	RALBP1 associated Eps domain containing 2	Cytoplasm	other	0.00143064	0.00044623	up	1.65219	1.65219	0.724376	651
Cancer, Organismal Injury and Abnormalities	neoplasia of epithelial tissue	1.04e-13		0.199	RETSAT	retinol saturase (all-trans-retinol 13,14-reductase)	Cytoplasm	enzyme	0.00618385	0.00485383	down	1.33229	-1.33229	-0.413913	651
Cancer, Organismal Injury and Abnormalities	neoplasia of epithelial tissue	1.04e-13		0.199	RFC1	replication factor C subunit 1	Nucleus	transcription regulator	0.0110404	0.00961877	up	1.32215	1.32215	0.402881	651
Cancer, Organismal Injury and Abnormalities	neoplasia of epithelial tissue	1.04e-13		0.199	RGS19	regulator of G-protein signaling 19	Cytoplasm	other	0.000705578	5.32816e-05	up	1.43326	1.43326	0.519303	651
Cancer, Organismal Injury and Abnormalities	neoplasia of epithelial tissue	1.04e-13		0.199	RHOU	ras homolog family member U	Cytoplasm	enzyme	0.00091945	0.000121933	down	1.77155	-1.77155	-0.825012	651
Cancer, Organismal Injury and Abnormalities	neoplasia of epithelial tissue	1.04e-13		0.199	RNASEH2A	ribonuclease H2 subunit A	Nucleus	enzyme	0.0016536	0.000663718	up	1.44333	1.44333	0.529403	651
Cancer, Organismal Injury and Abnormalities	neoplasia of epithelial tissue	1.04e-13		0.199	RNF166	ring finger protein 166	Other	other	0.00670642	0.00533163	down	1.44132	-1.44132	-0.52739	651
Cancer, Organismal Injury and Abnormalities	neoplasia of epithelial tissue	1.04e-13		0.199	RNF34	ring finger protein 34	Cytoplasm	enzyme	0.000595955	2.43823e-05	down	1.45715	-1.45715	-0.543149	651
Cancer, Organismal Injury and Abnormalities	neoplasia of epithelial tissue	1.04e-13		0.199	ROCK2	Rho associated coiled-coil containing protein kinase 2	Cytoplasm	kinase	0.00101843	0.00016623	up	1.3479	1.3479	0.430714	651
Cancer, Organismal Injury and Abnormalities	neoplasia of epithelial tissue	1.04e-13		0.199	RPF2	ribosome production factor 2 homolog	Nucleus	other	0.00226084	0.00121805	down	1.92389	-1.92389	-0.94403	651
Cancer, Organismal Injury and Abnormalities	neoplasia of epithelial tissue	1.04e-13		0.199	RPGRIP1L	RPGRIP1-like	Cytoplasm	other	0.00135082	0.000379238	up	1.57407	1.57407	0.654503	651
Cancer, Organismal Injury and Abnormalities	neoplasia of epithelial tissue	1.04e-13		0.199	RPS27A	ribosomal protein S27a	Cytoplasm	other	0.00332646	0.00213312	down	1.34102	-1.34102	-0.423325	651
Cancer, Organismal Injury and Abnormalities	neoplasia of epithelial tissue	1.04e-13		0.199	RPS6KB2	ribosomal protein S6 kinase B2	Cytoplasm	kinase	0.00164315	0.000652051	down	1.98692	-1.98692	-0.990532	651
Cancer, Organismal Injury and Abnormalities	neoplasia of epithelial tissue	1.04e-13		0.199	RPUSD2	RNA pseudouridylate synthase domain containing 2	Other	enzyme	0.00256907	0.00147262	down	1.37154	-1.37154	-0.455798	651
Cancer, Organismal Injury and Abnormalities	neoplasia of epithelial tissue	1.04e-13		0.199	RRBP1	ribosome binding protein 1	Cytoplasm	other	0.00489182	0.00356478	down	2.36913	-2.36913	-1.24436	651
Cancer, Organismal Injury and Abnormalities	neoplasia of epithelial tissue	1.04e-13		0.199	RRM2	ribonucleotide reductase regulatory subunit M2	Nucleus	enzyme	0.00089429	0.000114577	down	1.78644	-1.78644	-0.83709	651
Cancer, Organismal Injury and Abnormalities	neoplasia of epithelial tissue	1.04e-13		0.199	RRN3	RRN3 homolog, RNA polymerase I transcription factor	Nucleus	transcription regulator	0.00172757	0.000733585	down	1.3527	-1.3527	-0.435847	651
Cancer, Organismal Injury and Abnormalities	neoplasia of epithelial tissue	1.04e-13		0.199	RSF1	remodeling and spacing factor 1	Nucleus	transcription regulator	0.00128195	0.000331806	up	1.36287	1.36287	0.446648	651
Cancer, Organismal Injury and Abnormalities	neoplasia of epithelial tissue	1.04e-13		0.199	RSL1D1	ribosomal L1 domain containing 1	Nucleus	other	0.00837825	0.00694579	down	1.368	-1.368	-0.452071	651
Cancer, Organismal Injury and Abnormalities	neoplasia of epithelial tissue	1.04e-13		0.199	RSU1	Ras suppressor protein 1	Cytoplasm	other	0.00226851	0.00123	up	1.39772	1.39772	0.483071	651
Cancer, Organismal Injury and Abnormalities	neoplasia of epithelial tissue	1.04e-13		0.199	RTKN2	rhotekin 2	Plasma Membrane	other	0.00172126	0.000726615	up	1.52853	1.52853	0.612146	651
Cancer, Organismal Injury and Abnormalities	neoplasia of epithelial tissue	1.04e-13		0.199	SAMD4A	sterile alpha motif domain containing 4A	Cytoplasm	translation regulator	0.00452926	0.00322822	up	1.56554	1.56554	0.646661	651
Cancer, Organismal Injury and Abnormalities	neoplasia of epithelial tissue	1.04e-13		0.199	SCAF11	SR-related CTD associated factor 11	Nucleus	other	0.00103643	0.000172292	down	1.65257	-1.65257	-0.724709	651
Cancer, Organismal Injury and Abnormalities	neoplasia of epithelial tissue	1.04e-13		0.199	SCARA3	scavenger receptor class A member 3	Plasma Membrane	transmembrane receptor	0.00193207	0.000923345	up	1.54312	1.54312	0.625852	651
Cancer, Organismal Injury and Abnormalities	neoplasia of epithelial tissue	1.04e-13		0.199	SDC1	syndecan 1	Plasma Membrane	enzyme	0.00112332	0.000220713	up	1.3964	1.3964	0.481712	651
Cancer, Organismal Injury and Abnormalities	neoplasia of epithelial tissue	1.04e-13		0.199	SDC2	syndecan 2	Plasma Membrane	other	0.000671914	4.10848e-05	up	1.82987	1.82987	0.871745	651
Cancer, Organismal Injury and Abnormalities	neoplasia of epithelial tissue	1.04e-13		0.199	SDE2	SDE2 telomere maintenance homolog	Other	other	0.00109185	0.000205016	down	1.69048	-1.69048	-0.757434	651
Cancer, Organismal Injury and Abnormalities	neoplasia of epithelial tissue	1.04e-13		0.199	SEC11A	SEC11 homolog A, signal peptidase complex subunit	Cytoplasm	peptidase	0.00089429	0.000112378	up	1.44166	1.44166	0.527732	651
Cancer, Organismal Injury and Abnormalities	neoplasia of epithelial tissue	1.04e-13		0.199	SEC24A	SEC24 homolog A, COPII coat complex component	Cytoplasm	transporter	0.00161349	0.000614266	down	2.21968	-2.21968	-1.15035	651
Cancer, Organismal Injury and Abnormalities	neoplasia of epithelial tissue	1.04e-13		0.199	SEC63	SEC63 homolog, protein translocation regulator	Cytoplasm	transporter	0.00518563	0.00383999	down	1.85641	-1.85641	-0.892513	651
Cancer, Organismal Injury and Abnormalities	neoplasia of epithelial tissue	1.04e-13		0.199	SEMA5A	semaphorin 5A	Plasma Membrane	transmembrane receptor	0.00555604	0.0042113	up	1.35159	1.35159	0.434663	651
Cancer, Organismal Injury and Abnormalities	neoplasia of epithelial tissue	1.04e-13		0.199	SENP2	SUMO1/sentrin/SMT3 specific peptidase 2	Nucleus	peptidase	0.00100193	0.000158935	up	1.31483	1.31483	0.394873	651
Cancer, Organismal Injury and Abnormalities	neoplasia of epithelial tissue	1.04e-13		0.199	SEPT6	septin 6	Cytoplasm	other	0.000779268	7.63725e-05	up	1.51358	1.51358	0.597966	651
Cancer, Organismal Injury and Abnormalities	neoplasia of epithelial tissue	1.04e-13		0.199	SEPT8	septin 8	Extracellular Space	other	0.00121729	0.000273832	up	1.40837	1.40837	0.494024	651
Cancer, Organismal Injury and Abnormalities	neoplasia of epithelial tissue	1.04e-13		0.199	SERBP1	SERPINE1 mRNA binding protein 1	Cytoplasm	other	0.00155739	0.000555809	down	1.53547	-1.53547	-0.618683	651
Cancer, Organismal Injury and Abnormalities	neoplasia of epithelial tissue	1.04e-13		0.199	SERINC1	serine incorporator 1	Plasma Membrane	transporter	0.00152423	0.000532516	up	1.45562	1.45562	0.541629	651
Cancer, Organismal Injury and Abnormalities	neoplasia of epithelial tissue	1.04e-13		0.199	SERPINE1	serpin family E member 1	Extracellular Space	other	0.00160108	0.000603741	up	1.38064	1.38064	0.465338	651
Cancer, Organismal Injury and Abnormalities	neoplasia of epithelial tissue	1.04e-13		0.199	SERPINI1	serpin family I member 1	Extracellular Space	other	0.00124649	0.000308132	up	1.35263	1.35263	0.435771	651
Cancer, Organismal Injury and Abnormalities	neoplasia of epithelial tissue	1.04e-13		0.199	SERTAD1	SERTA domain containing 1	Nucleus	transcription regulator	0.00136624	0.000392825	down	1.39863	-1.39863	-0.484012	651
Cancer, Organismal Injury and Abnormalities	neoplasia of epithelial tissue	1.04e-13		0.199	SFMBT1	Scm-like with four mbt domains 1	Nucleus	transcription regulator	0.00248812	0.00141337	up	1.32098	1.32098	0.401606	651
Cancer, Organismal Injury and Abnormalities	neoplasia of epithelial tissue	1.04e-13		0.199	SGMS1	sphingomyelin synthase 1	Cytoplasm	enzyme	0.00136589	0.000385295	up	1.68228	1.68228	0.750421	651
Cancer, Organismal Injury and Abnormalities	neoplasia of epithelial tissue	1.04e-13		0.199	SHMT1	serine hydroxymethyltransferase 1	Cytoplasm	enzyme	0.00089429	0.000111483	up	1.43917	1.43917	0.525236	651
Cancer, Organismal Injury and Abnormalities	neoplasia of epithelial tissue	1.04e-13		0.199	SHMT2	serine hydroxymethyltransferase 2	Cytoplasm	enzyme	0.00226478	0.00122137	down	1.64964	-1.64964	-0.722151	651
Cancer, Organismal Injury and Abnormalities	neoplasia of epithelial tissue	1.04e-13		0.199	SIK2	salt inducible kinase 2	Cytoplasm	kinase	0.00878752	0.00734186	down	1.319	-1.319	-0.399441	651
Cancer, Organismal Injury and Abnormalities	neoplasia of epithelial tissue	1.04e-13		0.199	SKIDA1	SKI/DACH domain containing 1	Other	other	0.00167607	0.000681518	up	1.42731	1.42731	0.513295	651
Cancer, Organismal Injury and Abnormalities	neoplasia of epithelial tissue	1.04e-13		0.199	SKP2	S-phase kinase-associated protein 2, E3 ubiquitin protein ligase	Nucleus	enzyme	0.00148672	0.000499228	up	1.3481	1.3481	0.430922	651
Cancer, Organismal Injury and Abnormalities	neoplasia of epithelial tissue	1.04e-13		0.199	SLC12A2	solute carrier family 12 member 2	Plasma Membrane	transporter	0.00408637	0.00282456	up	1.37452	1.37452	0.458927	651
Cancer, Organismal Injury and Abnormalities	neoplasia of epithelial tissue	1.04e-13		0.199	SLC16A9	solute carrier family 16 member 9	Other	other	0.00192885	0.000919566	down	1.48237	-1.48237	-0.567905	651
Cancer, Organismal Injury and Abnormalities	neoplasia of epithelial tissue	1.04e-13		0.199	SLC17A5	solute carrier family 17 member 5	Plasma Membrane	transporter	0.00109185	0.000199291	down	1.45266	-1.45266	-0.538699	651
Cancer, Organismal Injury and Abnormalities	neoplasia of epithelial tissue	1.04e-13		0.199	SLC19A2	solute carrier family 19 member 2	Plasma Membrane	transporter	0.00194916	0.000952756	down	1.56045	-1.56045	-0.641965	651
Cancer, Organismal Injury and Abnormalities	neoplasia of epithelial tissue	1.04e-13		0.199	SLC25A12	solute carrier family 25 member 12	Cytoplasm	transporter	0.0129684	0.0115961	up	1.31354	1.31354	0.393456	651
Cancer, Organismal Injury and Abnormalities	neoplasia of epithelial tissue	1.04e-13		0.199	SLC25A14	solute carrier family 25 member 14	Cytoplasm	transporter	0.00163749	0.000644559	down	1.45095	-1.45095	-0.536994	651
Cancer, Organismal Injury and Abnormalities	neoplasia of epithelial tissue	1.04e-13		0.199	SLC2A1	solute carrier family 2 member 1	Plasma Membrane	transporter	0.00109986	0.000210282	down	1.38295	-1.38295	-0.467749	651
Cancer, Organismal Injury and Abnormalities	neoplasia of epithelial tissue	1.04e-13		0.199	SLC30A1	solute carrier family 30 member 1	Plasma Membrane	transporter	0.000694363	4.60263e-05	down	1.35596	-1.35596	-0.439316	651
Cancer, Organismal Injury and Abnormalities	neoplasia of epithelial tissue	1.04e-13		0.199	SLC31A2	solute carrier family 31 member 2	Plasma Membrane	transporter	0.00984934	0.008352	down	1.38348	-1.38348	-0.468301	651
Cancer, Organismal Injury and Abnormalities	neoplasia of epithelial tissue	1.04e-13		0.199	SLC35A5	solute carrier family 35 member A5	Other	transporter	0.00155828	0.000560823	down	1.31059	-1.31059	-0.390217	651
Cancer, Organismal Injury and Abnormalities	neoplasia of epithelial tissue	1.04e-13		0.199	SLC3A2	solute carrier family 3 member 2	Plasma Membrane	transporter	0.000578395	2.1733e-05	down	1.84573	-1.84573	-0.884194	651
Cancer, Organismal Injury and Abnormalities	neoplasia of epithelial tissue	1.04e-13		0.199	SLC48A1	solute carrier family 48 member 1	Other	other	0.0123027	0.0108722	up	1.47886	1.47886	0.564483	651
Cancer, Organismal Injury and Abnormalities	neoplasia of epithelial tissue	1.04e-13		0.199	SLC6A6	solute carrier family 6 member 6	Plasma Membrane	transporter	0.0240617	0.0227353	up	1.31015	1.31015	0.389737	651
Cancer, Organismal Injury and Abnormalities	neoplasia of epithelial tissue	1.04e-13		0.199	SLC7A11	solute carrier family 7 member 11	Plasma Membrane	transporter	0.00031084	2.34062e-06	down	1.61695	-1.61695	-0.693273	651
Cancer, Organismal Injury and Abnormalities	neoplasia of epithelial tissue	1.04e-13		0.199	SMARCA1	SWI/SNF related, matrix associated, actin dependent regulator of chromatin, subfamily a, member 1	Nucleus	transcription regulator	0.00131995	0.000357786	up	1.41399	1.41399	0.499775	651
Cancer, Organismal Injury and Abnormalities	neoplasia of epithelial tissue	1.04e-13		0.199	SMC1A	structural maintenance of chromosomes 1A	Nucleus	transporter	0.00365138	0.00243111	up	1.35894	1.35894	0.442482	651
Cancer, Organismal Injury and Abnormalities	neoplasia of epithelial tissue	1.04e-13		0.199	SMURF2	SMAD specific E3 ubiquitin protein ligase 2	Cytoplasm	enzyme	0.00175052	0.00075646	up	1.44279	1.44279	0.528862	651
Cancer, Organismal Injury and Abnormalities	neoplasia of epithelial tissue	1.04e-13		0.199	SNAP25	synaptosome associated protein 25kDa	Plasma Membrane	transporter	0.00121379	0.000271918	up	2.36862	2.36862	1.24405	651
Cancer, Organismal Injury and Abnormalities	neoplasia of epithelial tissue	1.04e-13		0.199	SNX13	sorting nexin 13	Cytoplasm	transporter	0.00164082	0.000647282	up	1.32164	1.32164	0.402332	651
Cancer, Organismal Injury and Abnormalities	neoplasia of epithelial tissue	1.04e-13		0.199	SOX2	SRY-box 2	Nucleus	transcription regulator	0.00131072	0.000348321	up	1.43855	1.43855	0.524616	651
Cancer, Organismal Injury and Abnormalities	neoplasia of epithelial tissue	1.04e-13		0.199	SPAG9	sperm associated antigen 9	Cytoplasm	other	0.000739605	6.8414e-05	up	1.35899	1.35899	0.442539	651
Cancer, Organismal Injury and Abnormalities	neoplasia of epithelial tissue	1.04e-13		0.199	SPATA17	spermatogenesis associated 17	Other	other	0.00143064	0.000444941	up	1.63048	1.63048	0.705297	651
Cancer, Organismal Injury and Abnormalities	neoplasia of epithelial tissue	1.04e-13		0.199	SPINK7	serine peptidase inhibitor, Kazal type 7 (putative)	Extracellular Space	other	0.00729552	0.00589108	down	1.4467	-1.4467	-0.532769	651
Cancer, Organismal Injury and Abnormalities	neoplasia of epithelial tissue	1.04e-13		0.199	SPINT2	serine peptidase inhibitor, Kunitz type, 2	Extracellular Space	other	0.0105422	0.00910752	down	1.71661	-1.71661	-0.779562	651
Cancer, Organismal Injury and Abnormalities	neoplasia of epithelial tissue	1.04e-13		0.199	SPTLC2	serine palmitoyltransferase long chain base subunit 2	Cytoplasm	enzyme	0.00167635	0.000685123	up	1.53005	1.53005	0.613582	651
Cancer, Organismal Injury and Abnormalities	neoplasia of epithelial tissue	1.04e-13		0.199	SQLE	squalene epoxidase	Cytoplasm	enzyme	0.000694629	4.9444e-05	up	1.51798	1.51798	0.602154	651
Cancer, Organismal Injury and Abnormalities	neoplasia of epithelial tissue	1.04e-13		0.199	SRSF1	serine/arginine-rich splicing factor 1	Nucleus	other	0.00212891	0.00110938	down	1.73232	-1.73232	-0.792707	651
Cancer, Organismal Injury and Abnormalities	neoplasia of epithelial tissue	1.04e-13		0.199	SRSF7	serine/arginine-rich splicing factor 7	Nucleus	other	0.00117651	0.00025001	down	1.46348	-1.46348	-0.549405	651
Cancer, Organismal Injury and Abnormalities	neoplasia of epithelial tissue	1.04e-13		0.199	SSX2IP	synovial sarcoma, X breakpoint 2 interacting protein	Plasma Membrane	other	0.00139538	0.00041306	down	1.38601	-1.38601	-0.470938	651
Cancer, Organismal Injury and Abnormalities	neoplasia of epithelial tissue	1.04e-13		0.199	ST6GALNAC6	ST6 N-acetylgalactosaminide alpha-2,6-sialyltransferase 6	Cytoplasm	enzyme	0.00361389	0.00239681	up	1.34685	1.34685	0.429587	651
Cancer, Organismal Injury and Abnormalities	neoplasia of epithelial tissue	1.04e-13		0.199	ST7L	suppression of tumorigenicity 7 like	Other	other	0.00517004	0.0038252	up	1.34817	1.34817	0.431002	651
Cancer, Organismal Injury and Abnormalities	neoplasia of epithelial tissue	1.04e-13		0.199	STARD7	StAR related lipid transfer domain containing 7	Other	other	0.000843999	9.20381e-05	down	1.45138	-1.45138	-0.537428	651
Cancer, Organismal Injury and Abnormalities	neoplasia of epithelial tissue	1.04e-13		0.199	STAU2	staufen double-stranded RNA binding protein 2	Cytoplasm	other	0.00216054	0.00113331	up	1.82943	1.82943	0.87139	651
Cancer, Organismal Injury and Abnormalities	neoplasia of epithelial tissue	1.04e-13		0.199	STK35	serine/threonine kinase 35	Cytoplasm	kinase	0.003747	0.00252221	down	1.82013	-1.82013	-0.86404	651
Cancer, Organismal Injury and Abnormalities	neoplasia of epithelial tissue	1.04e-13		0.199	STK40	serine/threonine kinase 40	Cytoplasm	kinase	0.044153	0.042955	up	1.35376	1.35376	0.436972	651
Cancer, Organismal Injury and Abnormalities	neoplasia of epithelial tissue	1.04e-13		0.199	STMN3	stathmin 3	Nucleus	other	0.00107723	0.000190922	up	9.71458	9.71458	3.28015	651
Cancer, Organismal Injury and Abnormalities	neoplasia of epithelial tissue	1.04e-13		0.199	STX6	syntaxin 6	Cytoplasm	transporter	0.000849776	9.40536e-05	down	1.52692	-1.52692	-0.610621	651
Cancer, Organismal Injury and Abnormalities	neoplasia of epithelial tissue	1.04e-13		0.199	STXBP6	syntaxin binding protein 6	Cytoplasm	other	0.0011409	0.000229458	up	1.6168	1.6168	0.693143	651
Cancer, Organismal Injury and Abnormalities	neoplasia of epithelial tissue	1.04e-13		0.199	STYX	serine/threonine/tyrosine interacting protein	Cytoplasm	phosphatase	0.000621793	2.98748e-05	up	1.4957	1.4957	0.580824	651
Cancer, Organismal Injury and Abnormalities	neoplasia of epithelial tissue	1.04e-13		0.199	STYXL1	serine/threonine/tyrosine interacting-like 1	Cytoplasm	phosphatase	0.00170355	0.00070178	up	1.31062	1.31062	0.390245	651
Cancer, Organismal Injury and Abnormalities	neoplasia of epithelial tissue	1.04e-13		0.199	SUPT3H	SPT3 homolog, SAGA and STAGA complex component	Nucleus	transcription regulator	0.0022529	0.00120715	up	1.50211	1.50211	0.586989	651
Cancer, Organismal Injury and Abnormalities	neoplasia of epithelial tissue	1.04e-13		0.199	SUSD1	sushi domain containing 1	Other	other	0.00136624	0.00039294	up	1.33902	1.33902	0.421175	651
Cancer, Organismal Injury and Abnormalities	neoplasia of epithelial tissue	1.04e-13		0.199	SUSD6	sushi domain containing 6	Other	other	0.00162028	0.000633403	down	1.42167	-1.42167	-0.507582	651
Cancer, Organismal Injury and Abnormalities	neoplasia of epithelial tissue	1.04e-13		0.199	SV2B	synaptic vesicle glycoprotein 2B	Plasma Membrane	transporter	0.00109185	0.000198546	up	1.88357	1.88357	0.91347	651
Cancer, Organismal Injury and Abnormalities	neoplasia of epithelial tissue	1.04e-13		0.199	SVIP	small VCP/p97-interacting protein	Cytoplasm	other	0.000496914	1.00581e-05	down	1.34482	-1.34482	-0.427408	651
Cancer, Organismal Injury and Abnormalities	neoplasia of epithelial tissue	1.04e-13		0.199	SWI5	SWI5 homologous recombination repair protein	Nucleus	other	0.000476359	9.4369e-06	up	1.50384	1.50384	0.588652	651
Cancer, Organismal Injury and Abnormalities	neoplasia of epithelial tissue	1.04e-13		0.199	SYNGR1	synaptogyrin 1	Plasma Membrane	transporter	0.000546753	1.37237e-05	up	1.51989	1.51989	0.603971	651
Cancer, Organismal Injury and Abnormalities	neoplasia of epithelial tissue	1.04e-13		0.199	SYT17	synaptotagmin 17	Plasma Membrane	other	0.0100897	0.00860358	up	1.63189	1.63189	0.706546	651
Cancer, Organismal Injury and Abnormalities	neoplasia of epithelial tissue	1.04e-13		0.199	SYT4	synaptotagmin 4	Cytoplasm	transporter	0.0016561	0.000665435	up	1.9525	1.9525	0.965323	651
Cancer, Organismal Injury and Abnormalities	neoplasia of epithelial tissue	1.04e-13		0.199	TADA3	transcriptional adaptor 3	Nucleus	transcription regulator	0.00120063	0.000263705	up	1.32643	1.32643	0.407554	651
Cancer, Organismal Injury and Abnormalities	neoplasia of epithelial tissue	1.04e-13		0.199	TAF1	TATA-box binding protein associated factor 1	Nucleus	transcription regulator	0.000843999	9.26873e-05	down	1.4031	-1.4031	-0.488614	651
Cancer, Organismal Injury and Abnormalities	neoplasia of epithelial tissue	1.04e-13		0.199	TAGLN	transgelin	Cytoplasm	other	0.00231784	0.00127367	up	2.16405	2.16405	1.11373	651
Cancer, Organismal Injury and Abnormalities	neoplasia of epithelial tissue	1.04e-13		0.199	TANC1	tetratricopeptide repeat, ankyrin repeat and coiled-coil containing 1	Plasma Membrane	other	0.00200032	0.000999297	down	1.3903	-1.3903	-0.475401	651
Cancer, Organismal Injury and Abnormalities	neoplasia of epithelial tissue	1.04e-13		0.199	TARDBP	TAR DNA binding protein	Nucleus	transcription regulator	0.00433974	0.00304081	up	1.72507	1.72507	0.786651	651
Cancer, Organismal Injury and Abnormalities	neoplasia of epithelial tissue	1.04e-13		0.199	TBC1D19	TBC1 domain family member 19	Other	other	0.0014677	0.000481321	up	1.44408	1.44408	0.530149	651
Cancer, Organismal Injury and Abnormalities	neoplasia of epithelial tissue	1.04e-13		0.199	TBCD	tubulin folding cofactor D	Cytoplasm	other	0.00420196	0.00292617	up	1.34695	1.34695	0.429697	651
Cancer, Organismal Injury and Abnormalities	neoplasia of epithelial tissue	1.04e-13		0.199	TBK1	TANK binding kinase 1	Cytoplasm	kinase	0.0059766	0.00463302	down	1.34115	-1.34115	-0.423473	651
Cancer, Organismal Injury and Abnormalities	neoplasia of epithelial tissue	1.04e-13		0.199	TBRG1	transforming growth factor beta regulator 1	Nucleus	other	0.0015598	0.000564941	down	1.31797	-1.31797	-0.398323	651
Cancer, Organismal Injury and Abnormalities	neoplasia of epithelial tissue	1.04e-13		0.199	TCFL5	transcription factor like 5	Nucleus	transcription regulator	0.00855379	0.00711711	up	1.37705	1.37705	0.461578	651
Cancer, Organismal Injury and Abnormalities	neoplasia of epithelial tissue	1.04e-13		0.199	TESMIN	testis expressed metallothionein like protein	Cytoplasm	other	0.0452704	0.0440616	up	1.30086	1.30086	0.37947	651
Cancer, Organismal Injury and Abnormalities	neoplasia of epithelial tissue	1.04e-13		0.199	TGFBI	transforming growth factor beta induced	Extracellular Space	other	0.00216487	0.00113651	up	1.351	1.351	0.434028	651
Cancer, Organismal Injury and Abnormalities	neoplasia of epithelial tissue	1.04e-13		0.199	TGFBR1	transforming growth factor beta receptor 1	Plasma Membrane	kinase	0.00089429	0.000110588	up	1.57584	1.57584	0.65612	651
Cancer, Organismal Injury and Abnormalities	neoplasia of epithelial tissue	1.04e-13		0.199	TGM2	transglutaminase 2	Cytoplasm	enzyme	0.00125918	0.000313667	down	1.46115	-1.46115	-0.547108	651
Cancer, Organismal Injury and Abnormalities	neoplasia of epithelial tissue	1.04e-13		0.199	TGOLN2	trans-golgi network protein 2	Cytoplasm	other	0.00112332	0.000220397	down	2.45546	-2.45546	-1.29599	651
Cancer, Organismal Injury and Abnormalities	neoplasia of epithelial tissue	1.04e-13		0.199	TIPARP	TCDD inducible poly(ADP-ribose) polymerase	Nucleus	enzyme	0.00114423	0.000236841	down	1.37313	-1.37313	-0.457466	651
Cancer, Organismal Injury and Abnormalities	neoplasia of epithelial tissue	1.04e-13		0.199	TKT	transketolase	Cytoplasm	enzyme	0.00444491	0.00313972	down	1.64521	-1.64521	-0.718275	651
Cancer, Organismal Injury and Abnormalities	neoplasia of epithelial tissue	1.04e-13		0.199	TMC7	transmembrane channel like 7	Other	other	0.00166569	0.000670144	up	1.44412	1.44412	0.530188	651
Cancer, Organismal Injury and Abnormalities	neoplasia of epithelial tissue	1.04e-13		0.199	TMED10	transmembrane p24 trafficking protein 10	Cytoplasm	transporter	0.00178072	0.000781461	down	1.4209	-1.4209	-0.506801	651
Cancer, Organismal Injury and Abnormalities	neoplasia of epithelial tissue	1.04e-13		0.199	TMEM106C	transmembrane protein 106C	Other	other	0.000705578	5.60467e-05	up	1.35852	1.35852	0.442035	651
Cancer, Organismal Injury and Abnormalities	neoplasia of epithelial tissue	1.04e-13		0.199	TMEM139	transmembrane protein 139	Other	other	0.00121379	0.000269437	up	1.5312	1.5312	0.614666	651
Cancer, Organismal Injury and Abnormalities	neoplasia of epithelial tissue	1.04e-13		0.199	TMEM167B	transmembrane protein 167B	Other	other	0.000739605	6.81433e-05	down	2.31164	-2.31164	-1.20892	651
Cancer, Organismal Injury and Abnormalities	neoplasia of epithelial tissue	1.04e-13		0.199	TMEM189	transmembrane protein 189	Other	other	0.00130354	0.000341323	down	1.67665	-1.67665	-0.745585	651
Cancer, Organismal Injury and Abnormalities	neoplasia of epithelial tissue	1.04e-13		0.199	TMEM192	transmembrane protein 192	Cytoplasm	other	0.00059211	2.2695e-05	down	1.45031	-1.45031	-0.536359	651
Cancer, Organismal Injury and Abnormalities	neoplasia of epithelial tissue	1.04e-13		0.199	TMEM2	transmembrane protein 2	Cytoplasm	other	0.00109185	0.00020447	down	2.05137	-2.05137	-1.03659	651
Cancer, Organismal Injury and Abnormalities	neoplasia of epithelial tissue	1.04e-13		0.199	TMEM234	transmembrane protein 234	Other	other	0.00130243	0.000339388	up	1.76882	1.76882	0.822786	651
Cancer, Organismal Injury and Abnormalities	neoplasia of epithelial tissue	1.04e-13		0.199	TMEM245	transmembrane protein 245	Other	other	0.00123616	0.000300106	up	1.37885	1.37885	0.46346	651
Cancer, Organismal Injury and Abnormalities	neoplasia of epithelial tissue	1.04e-13		0.199	TMEM27	transmembrane protein 27	Plasma Membrane	other	0.00468594	0.00337016	down	1.51957	-1.51957	-0.603661	651
Cancer, Organismal Injury and Abnormalities	neoplasia of epithelial tissue	1.04e-13		0.199	TMEM38B	transmembrane protein 38B	Nucleus	ion channel	0.000667225	3.61349e-05	up	1.55268	1.55268	0.634757	651
Cancer, Organismal Injury and Abnormalities	neoplasia of epithelial tissue	1.04e-13		0.199	TMEM45A	transmembrane protein 45A	Plasma Membrane	other	0.000476359	9.24672e-06	up	1.51115	1.51115	0.595644	651
Cancer, Organismal Injury and Abnormalities	neoplasia of epithelial tissue	1.04e-13		0.199	TMEM67	transmembrane protein 67	Plasma Membrane	other	0.00204023	0.00103329	up	1.33492	1.33492	0.416749	651
Cancer, Organismal Injury and Abnormalities	neoplasia of epithelial tissue	1.04e-13		0.199	TMEM87A	transmembrane protein 87A	Other	other	0.00190516	0.000899755	down	1.83658	-1.83658	-0.877018	651
Cancer, Organismal Injury and Abnormalities	neoplasia of epithelial tissue	1.04e-13		0.199	TMPO	thymopoietin	Nucleus	other	0.000552776	1.85687e-05	down	1.42976	-1.42976	-0.515774	651
Cancer, Organismal Injury and Abnormalities	neoplasia of epithelial tissue	1.04e-13		0.199	TMTC3	transmembrane and tetratricopeptide repeat containing 3	Other	other	0.000409773	6.45772e-06	up	2.14451	2.14451	1.10065	651
Cancer, Organismal Injury and Abnormalities	neoplasia of epithelial tissue	1.04e-13		0.199	TMTC4	transmembrane and tetratricopeptide repeat containing 4	Other	other	0.00136624	0.000388349	down	2.56009	-2.56009	-1.3562	651
Cancer, Organismal Injury and Abnormalities	neoplasia of epithelial tissue	1.04e-13		0.199	TNFRSF12A	tumor necrosis factor receptor superfamily member 12A	Plasma Membrane	transmembrane receptor	0.00148672	0.000506352	up	1.37541	1.37541	0.459861	651
Cancer, Organismal Injury and Abnormalities	neoplasia of epithelial tissue	1.04e-13		0.199	TNNT1	troponin T1, slow skeletal type	Cytoplasm	other	0.000705578	5.57188e-05	up	1.45133	1.45133	0.537376	651
Cancer, Organismal Injury and Abnormalities	neoplasia of epithelial tissue	1.04e-13		0.199	TNNT2	troponin T2, cardiac type	Cytoplasm	other	0.00370186	0.00248461	up	1.75005	1.75005	0.807394	651
Cancer, Organismal Injury and Abnormalities	neoplasia of epithelial tissue	1.04e-13		0.199	TNXB	tenascin XB	Extracellular Space	other	0.00730216	0.00590588	up	1.33757	1.33757	0.419613	651
Cancer, Organismal Injury and Abnormalities	neoplasia of epithelial tissue	1.04e-13		0.199	TOB1	transducer of ERBB2, 1	Nucleus	transcription regulator	0.0027434	0.00162808	down	1.77471	-1.77471	-0.82758	651
Cancer, Organismal Injury and Abnormalities	neoplasia of epithelial tissue	1.04e-13		0.199	TOMM20	translocase of outer mitochondrial membrane 20	Cytoplasm	transporter	0.000364458	4.86572e-06	down	1.68964	-1.68964	-0.756717	651
Cancer, Organismal Injury and Abnormalities	neoplasia of epithelial tissue	1.04e-13		0.199	TOP1	topoisomerase (DNA) I	Nucleus	enzyme	0.00187364	0.00087051	down	1.77581	-1.77581	-0.828474	651
Cancer, Organismal Injury and Abnormalities	neoplasia of epithelial tissue	1.04e-13		0.199	TOR3A	torsin family 3 member A	Cytoplasm	enzyme	0.00149964	0.000517008	down	1.50346	-1.50346	-0.588284	651
Cancer, Organismal Injury and Abnormalities	neoplasia of epithelial tissue	1.04e-13		0.199	TPD52	tumor protein D52	Cytoplasm	other	0.0133238	0.0119639	down	1.71484	-1.71484	-0.778071	651
Cancer, Organismal Injury and Abnormalities	neoplasia of epithelial tissue	1.04e-13		0.199	TPK1	thiamin pyrophosphokinase 1	Cytoplasm	kinase	0.00146175	0.00047655	up	1.36444	1.36444	0.448312	651
Cancer, Organismal Injury and Abnormalities	neoplasia of epithelial tissue	1.04e-13		0.199	TRADD	TNFRSF1A associated via death domain	Cytoplasm	other	0.00163019	0.000639827	up	1.37329	1.37329	0.457637	651
Cancer, Organismal Injury and Abnormalities	neoplasia of epithelial tissue	1.04e-13		0.199	TRIM16L	tripartite motif containing 16-like	Other	other	0.00279671	0.00167176	up	1.30365	1.30365	0.382555	651
Cancer, Organismal Injury and Abnormalities	neoplasia of epithelial tissue	1.04e-13		0.199	TRIM36	tripartite motif containing 36	Cytoplasm	other	0.00601437	0.0046731	up	1.53856	1.53856	0.621582	651
Cancer, Organismal Injury and Abnormalities	neoplasia of epithelial tissue	1.04e-13		0.199	TRPV4	transient receptor potential cation channel subfamily V member 4	Plasma Membrane	ion channel	0.00892241	0.00746224	down	1.43767	-1.43767	-0.523733	651
Cancer, Organismal Injury and Abnormalities	neoplasia of epithelial tissue	1.04e-13		0.199	TSC1	tuberous sclerosis 1	Cytoplasm	other	0.00203707	0.00102994	up	1.30845	1.30845	0.387853	651
Cancer, Organismal Injury and Abnormalities	neoplasia of epithelial tissue	1.04e-13		0.199	TSFM	Ts translation elongation factor, mitochondrial	Cytoplasm	translation regulator	0.00210763	0.00108559	up	1.52726	1.52726	0.610946	651
Cancer, Organismal Injury and Abnormalities	neoplasia of epithelial tissue	1.04e-13		0.199	TSHZ2	teashirt zinc finger homeobox 2	Other	other	0.000897683	0.000115921	up	1.72806	1.72806	0.789153	651
Cancer, Organismal Injury and Abnormalities	neoplasia of epithelial tissue	1.04e-13		0.199	TTC26	tetratricopeptide repeat domain 26	Extracellular Space	other	0.00611159	0.00478241	up	1.42235	1.42235	0.508272	651
Cancer, Organismal Injury and Abnormalities	neoplasia of epithelial tissue	1.04e-13		0.199	TTC3	tetratricopeptide repeat domain 3	Cytoplasm	enzyme	0.00160108	0.000602976	up	1.30237	1.30237	0.381137	651
Cancer, Organismal Injury and Abnormalities	neoplasia of epithelial tissue	1.04e-13		0.199	TUBB2A	tubulin beta 2A class IIa	Cytoplasm	other	0.00266055	0.00156173	up	1.44753	1.44753	0.533595	651
Cancer, Organismal Injury and Abnormalities	neoplasia of epithelial tissue	1.04e-13		0.199	TUBB3	tubulin beta 3 class III	Cytoplasm	other	0.00145906	0.000470599	up	1.43515	1.43515	0.5212	651
Cancer, Organismal Injury and Abnormalities	neoplasia of epithelial tissue	1.04e-13		0.199	TULP3	tubby like protein 3	Extracellular Space	other	0.00861168	0.00718011	up	1.30916	1.30916	0.38864	651
Cancer, Organismal Injury and Abnormalities	neoplasia of epithelial tissue	1.04e-13		0.199	TVP23A	trans-golgi network vesicle protein 23 homolog A	Other	other	0.00184621	0.000845185	down	1.51188	-1.51188	-0.59634	651
Cancer, Organismal Injury and Abnormalities	neoplasia of epithelial tissue	1.04e-13		0.199	TWISTNB	TWIST neighbor	Nucleus	other	0.0219897	0.020645	down	1.54914	-1.54914	-0.631468	651
Cancer, Organismal Injury and Abnormalities	neoplasia of epithelial tissue	1.04e-13		0.199	UACA	uveal autoantigen with coiled-coil domains and ankyrin repeats	Cytoplasm	other	0.00105107	0.0001788	up	1.45693	1.45693	0.542927	651
Cancer, Organismal Injury and Abnormalities	neoplasia of epithelial tissue	1.04e-13		0.199	UBAP2L	ubiquitin associated protein 2 like	Other	other	0.00904235	0.00758591	up	1.32316	1.32316	0.403988	651
Cancer, Organismal Injury and Abnormalities	neoplasia of epithelial tissue	1.04e-13		0.199	UHMK1	U2AF homology motif (UHM) kinase 1	Nucleus	kinase	0.00114378	0.000235141	down	2.01355	-2.01355	-1.00974	651
Cancer, Organismal Injury and Abnormalities	neoplasia of epithelial tissue	1.04e-13		0.199	USP12	ubiquitin specific peptidase 12	Cytoplasm	peptidase	0.00136285	0.00038338	down	1.60311	-1.60311	-0.680872	651
Cancer, Organismal Injury and Abnormalities	neoplasia of epithelial tissue	1.04e-13		0.199	USP13	ubiquitin specific peptidase 13 (isopeptidase T-3)	Other	peptidase	0.00089429	0.000110432	up	1.43201	1.43201	0.518046	651
Cancer, Organismal Injury and Abnormalities	neoplasia of epithelial tissue	1.04e-13		0.199	USP31	ubiquitin specific peptidase 31	Nucleus	peptidase	0.00161264	0.000613246	up	1.39844	1.39844	0.483814	651
Cancer, Organismal Injury and Abnormalities	neoplasia of epithelial tissue	1.04e-13		0.199	USP42	ubiquitin specific peptidase 42	Other	peptidase	0.000546477	1.34148e-05	up	1.50761	1.50761	0.592262	651
Cancer, Organismal Injury and Abnormalities	neoplasia of epithelial tissue	1.04e-13		0.199	UTP11	UTP11, small subunit processome component homolog (S. cerevisiae)	Nucleus	other	0.00564919	0.00429893	down	1.3094	-1.3094	-0.388904	651
Cancer, Organismal Injury and Abnormalities	neoplasia of epithelial tissue	1.04e-13		0.199	UTY	ubiquitously transcribed tetratricopeptide repeat containing, Y-linked	Other	other	0.00245236	0.00137531	down	1.38972	-1.38972	-0.474791	651
Cancer, Organismal Injury and Abnormalities	neoplasia of epithelial tissue	1.04e-13		0.199	VKORC1L1	vitamin K epoxide reductase complex subunit 1 like 1	Cytoplasm	enzyme	0.00122336	0.000287458	down	1.53809	-1.53809	-0.621143	651
Cancer, Organismal Injury and Abnormalities	neoplasia of epithelial tissue	1.04e-13		0.199	VWA9	von Willebrand factor A domain containing 9	Cytoplasm	other	0.00136624	0.000393045	down	1.68566	-1.68566	-0.75331	651
Cancer, Organismal Injury and Abnormalities	neoplasia of epithelial tissue	1.04e-13		0.199	WASL	Wiskott-Aldrich syndrome like	Cytoplasm	other	0.000409773	6.54692e-06	up	1.40197	1.40197	0.48746	651
Cancer, Organismal Injury and Abnormalities	neoplasia of epithelial tissue	1.04e-13		0.199	WDR1	WD repeat domain 1	Extracellular Space	other	0.00241414	0.00134639	up	1.45299	1.45299	0.539023	651
Cancer, Organismal Injury and Abnormalities	neoplasia of epithelial tissue	1.04e-13		0.199	WDR19	WD repeat domain 19	Extracellular Space	other	0.0098858	0.00839151	up	1.43821	1.43821	0.524273	651
Cancer, Organismal Injury and Abnormalities	neoplasia of epithelial tissue	1.04e-13		0.199	WIPI2	WD repeat domain, phosphoinositide interacting 2	Cytoplasm	other	0.00114378	0.000235455	down	1.5309	-1.5309	-0.614377	651
Cancer, Organismal Injury and Abnormalities	neoplasia of epithelial tissue	1.04e-13		0.199	WRB	tryptophan rich basic protein	Extracellular Space	other	0.000546753	1.50741e-05	up	1.74738	1.74738	0.80519	651
Cancer, Organismal Injury and Abnormalities	neoplasia of epithelial tissue	1.04e-13		0.199	YIF1A	Yip1 interacting factor homolog A, membrane trafficking protein	Cytoplasm	other	0.00194272	0.000940401	up	1.33986	1.33986	0.422083	651
Cancer, Organismal Injury and Abnormalities	neoplasia of epithelial tissue	1.04e-13		0.199	YPEL5	yippee like 5	Nucleus	other	0.00133094	0.000362827	up	1.43506	1.43506	0.521109	651
Cancer, Organismal Injury and Abnormalities	neoplasia of epithelial tissue	1.04e-13		0.199	ZBTB3	zinc finger and BTB domain containing 3	Nucleus	other	0.000546753	1.51172e-05	up	1.31271	1.31271	0.392544	651
Cancer, Organismal Injury and Abnormalities	neoplasia of epithelial tissue	1.04e-13		0.199	ZFAND5	zinc finger AN1-type containing 5	Nucleus	other	0.000694363	4.82437e-05	down	1.58009	-1.58009	-0.660005	651
Cancer, Organismal Injury and Abnormalities	neoplasia of epithelial tissue	1.04e-13		0.199	ZFP36L1	ZFP36 ring finger protein-like 1	Nucleus	transcription regulator	0.00200282	0.00100398	up	1.35683	1.35683	0.440239	651
Cancer, Organismal Injury and Abnormalities	neoplasia of epithelial tissue	1.04e-13		0.199	ZFYVE21	zinc finger FYVE-type containing 21	Other	other	0.00190516	0.000900889	up	1.34967	1.34967	0.432609	651
Cancer, Organismal Injury and Abnormalities	neoplasia of epithelial tissue	1.04e-13		0.199	ZMAT3	zinc finger matrin-type 3	Nucleus	other	0.00171939	0.000723073	down	2.35265	-2.35265	-1.23429	651
Cancer, Organismal Injury and Abnormalities	neoplasia of epithelial tissue	1.04e-13		0.199	ZMYM3	zinc finger MYM-type containing 3	Nucleus	other	0.00163019	0.00064028	up	1.41753	1.41753	0.503383	651
Cancer, Organismal Injury and Abnormalities	neoplasia of epithelial tissue	1.04e-13		0.199	ZNF202	zinc finger protein 202	Nucleus	transcription regulator	0.00160108	0.000601027	down	1.32625	-1.32625	-0.407358	651
Cancer, Organismal Injury and Abnormalities	neoplasia of epithelial tissue	1.04e-13		0.199	ZNF252P	zinc finger protein 252, pseudogene	Other	other	0.000744991	7.0264e-05	up	1.50038	1.50038	0.585324	651
Cancer, Organismal Injury and Abnormalities	neoplasia of epithelial tissue	1.04e-13		0.199	ZNF440	zinc finger protein 440	Nucleus	other	0.0124149	0.0110087	down	1.82326	-1.82326	-0.866523	651
Cancer, Organismal Injury and Abnormalities	neoplasia of epithelial tissue	1.04e-13		0.199	ZNF462	zinc finger protein 462	Nucleus	other	0.00119476	0.000261385	up	1.31186	1.31186	0.391615	651
Cancer, Organismal Injury and Abnormalities	neoplasia of epithelial tissue	1.04e-13		0.199	ZNF516	zinc finger protein 516	Nucleus	other	0.00127137	0.000321336	down	1.31635	-1.31635	-0.39654	651
Cancer, Organismal Injury and Abnormalities	neoplasia of epithelial tissue	1.04e-13		0.199	ZNF521	zinc finger protein 521	Nucleus	other	0.000595503	2.31185e-05	up	1.30651	1.30651	0.385717	651
Cancer, Organismal Injury and Abnormalities	neoplasia of epithelial tissue	1.04e-13		0.199	ZNF644	zinc finger protein 644	Nucleus	other	0.00131753	0.000355767	down	1.71278	-1.71278	-0.776338	651
Cancer, Organismal Injury and Abnormalities	neoplasia of epithelial tissue	1.04e-13		0.199	ZNF706	zinc finger protein 706	Other	other	0.000354824	3.68378e-06	down	1.62407	-1.62407	-0.699616	651
Cancer, Organismal Injury and Abnormalities	neoplasia of epithelial tissue	1.04e-13		0.199	ZNF827	zinc finger protein 827	Other	other	0.00156739	0.000573091	up	1.49156	1.49156	0.576818	651
Cancer, Organismal Injury and Abnormalities	epithelial cancer	1.47e-13		0.272	AASDHPPT	aminoadipate-semialdehyde dehydrogenase-phosphopantetheinyl transferase	Cytoplasm	enzyme	0.00171664	0.000714158	down	1.66854	-1.66854	-0.738587	648
Cancer, Organismal Injury and Abnormalities	epithelial cancer	1.47e-13		0.272	ABCA13	ATP binding cassette subfamily A member 13	Extracellular Space	transporter	0.000621793	3.07018e-05	up	2.00007	2.00007	1.00005	648
Cancer, Organismal Injury and Abnormalities	epithelial cancer	1.47e-13		0.272	ABCA5	ATP binding cassette subfamily A member 5	Plasma Membrane	transporter	0.00178072	0.00078073	down	1.36126	-1.36126	-0.444944	648
Cancer, Organismal Injury and Abnormalities	epithelial cancer	1.47e-13		0.272	ABCD3	ATP binding cassette subfamily D member 3	Cytoplasm	transporter	0.000578395	2.18519e-05	up	1.85975	1.85975	0.895111	648
Cancer, Organismal Injury and Abnormalities	epithelial cancer	1.47e-13		0.272	ABHD16A	abhydrolase domain containing 16A	Other	other	0.00776202	0.0063313	down	1.30746	-1.30746	-0.386772	648
Cancer, Organismal Injury and Abnormalities	epithelial cancer	1.47e-13		0.272	ABHD2	abhydrolase domain containing 2	Other	enzyme	0.00489182	0.00356669	up	1.34777	1.34777	0.430572	648
Cancer, Organismal Injury and Abnormalities	epithelial cancer	1.47e-13		0.272	ABI2	abl-interactor 2	Cytoplasm	other	0.00155061	0.000551569	up	1.4582	1.4582	0.544185	648
Cancer, Organismal Injury and Abnormalities	epithelial cancer	1.47e-13		0.272	ACAD11	acyl-CoA dehydrogenase family member 11	Cytoplasm	enzyme	0.00123066	0.000296775	up	1.40031	1.40031	0.485747	648
Cancer, Organismal Injury and Abnormalities	epithelial cancer	1.47e-13		0.272	ADAM12	ADAM metallopeptidase domain 12	Plasma Membrane	peptidase	0.00393148	0.00267517	down	1.44947	-1.44947	-0.535526	648
Cancer, Organismal Injury and Abnormalities	epithelial cancer	1.47e-13		0.272	ADIPOR2	adiponectin receptor 2	Plasma Membrane	other	0.00089825	0.000116827	up	1.44291	1.44291	0.528979	648
Cancer, Organismal Injury and Abnormalities	epithelial cancer	1.47e-13		0.272	ADPGK	ADP-dependent glucokinase	Plasma Membrane	kinase	0.00117835	0.000252239	up	1.55167	1.55167	0.633826	648
Cancer, Organismal Injury and Abnormalities	epithelial cancer	1.47e-13		0.272	AEN	apoptosis enhancing nuclease	Nucleus	enzyme	0.00578203	0.00443737	down	1.49421	-1.49421	-0.57938	648
Cancer, Organismal Injury and Abnormalities	epithelial cancer	1.47e-13		0.272	AFAP1	actin filament associated protein 1	Cytoplasm	other	0.00297307	0.00182853	up	1.4377	1.4377	0.523763	648
Cancer, Organismal Injury and Abnormalities	epithelial cancer	1.47e-13		0.272	AFF4	AF4/FMR2 family member 4	Nucleus	transcription regulator	0.00164444	0.000656012	up	1.56754	1.56754	0.648504	648
Cancer, Organismal Injury and Abnormalities	epithelial cancer	1.47e-13		0.272	AGBL1	ATP/GTP binding protein-like 1	Other	peptidase	0.00601437	0.00467526	down	1.3739	-1.3739	-0.458277	648
Cancer, Organismal Injury and Abnormalities	epithelial cancer	1.47e-13		0.272	AHNAK	AHNAK nucleoprotein	Nucleus	other	0.000667225	3.90878e-05	down	1.51466	-1.51466	-0.598999	648
Cancer, Organismal Injury and Abnormalities	epithelial cancer	1.47e-13		0.272	AHSA1	AHA1, activator of heat shock 90kDa protein ATPase homolog 1 (yeast)	Cytoplasm	other	0.00145753	0.000467922	down	1.61625	-1.61625	-0.69265	648
Cancer, Organismal Injury and Abnormalities	epithelial cancer	1.47e-13		0.272	AIFM2	apoptosis inducing factor, mitochondria associated 2	Cytoplasm	enzyme	0.000973522	0.000143875	up	1.30926	1.30926	0.388748	648
Cancer, Organismal Injury and Abnormalities	epithelial cancer	1.47e-13		0.272	AKAP12	A-kinase anchoring protein 12	Cytoplasm	transporter	0.000729271	6.37562e-05	up	2.05172	2.05172	1.03683	648
Cancer, Organismal Injury and Abnormalities	epithelial cancer	1.47e-13		0.272	AKNA	AT-hook transcription factor	Nucleus	transcription regulator	0.00100009	0.00015602	down	1.54432	-1.54432	-0.626975	648
Cancer, Organismal Injury and Abnormalities	epithelial cancer	1.47e-13		0.272	AKR1C4	aldo-keto reductase family 1, member C4	Cytoplasm	enzyme	0.000874399	0.000103181	up	1.85953	1.85953	0.894936	648
Cancer, Organismal Injury and Abnormalities	epithelial cancer	1.47e-13		0.272	AKT3	v-akt murine thymoma viral oncogene homolog 3	Cytoplasm	kinase	0.00943293	0.0079664	up	1.40594	1.40594	0.491539	648
Cancer, Organismal Injury and Abnormalities	epithelial cancer	1.47e-13		0.272	ALCAM	activated leukocyte cell adhesion molecule	Plasma Membrane	other	0.00137972	0.000402724	down	1.30793	-1.30793	-0.387281	648
Cancer, Organismal Injury and Abnormalities	epithelial cancer	1.47e-13		0.272	ALG5	ALG5, dolichyl-phosphate beta-glucosyltransferase	Cytoplasm	enzyme	0.00121379	0.000272345	up	2.02907	2.02907	1.02082	648
Cancer, Organismal Injury and Abnormalities	epithelial cancer	1.47e-13		0.272	AMMECR1L	AMMECR1 like	Other	other	0.00100601	0.000161083	down	1.67373	-1.67373	-0.743071	648
Cancer, Organismal Injury and Abnormalities	epithelial cancer	1.47e-13		0.272	ANKIB1	ankyrin repeat and IBR domain containing 1	Nucleus	transcription regulator	0.0284202	0.0272207	up	1.32891	1.32891	0.410241	648
Cancer, Organismal Injury and Abnormalities	epithelial cancer	1.47e-13		0.272	ANKRD27	ankyrin repeat domain 27	Cytoplasm	other	0.00141096	0.000428485	up	1.32494	1.32494	0.405922	648
Cancer, Organismal Injury and Abnormalities	epithelial cancer	1.47e-13		0.272	ANO2	anoctamin 2	Plasma Membrane	ion channel	0.000560769	1.93202e-05	up	1.99994	1.99994	0.999959	648
Cancer, Organismal Injury and Abnormalities	epithelial cancer	1.47e-13		0.272	ANXA3	annexin A3	Cytoplasm	enzyme	0.00539564	0.00404557	up	1.36527	1.36527	0.449188	648
Cancer, Organismal Injury and Abnormalities	epithelial cancer	1.47e-13		0.272	AP1S2	adaptor related protein complex 1 sigma 2 subunit	Cytoplasm	transporter	0.00115552	0.00024228	up	1.57091	1.57091	0.651604	648
Cancer, Organismal Injury and Abnormalities	epithelial cancer	1.47e-13		0.272	AP3M1	adaptor related protein complex 3 mu 1 subunit	Cytoplasm	transporter	0.00162028	0.000633261	up	1.41805	1.41805	0.503911	648
Cancer, Organismal Injury and Abnormalities	epithelial cancer	1.47e-13		0.272	APH1B	aph-1 homolog B, gamma secretase subunit	Other	peptidase	0.00123066	0.0002968	up	1.50212	1.50212	0.587002	648
Cancer, Organismal Injury and Abnormalities	epithelial cancer	1.47e-13		0.272	APPL1	adaptor protein, phosphotyrosine interacting with PH domain and leucine zipper 1	Cytoplasm	other	0.00160896	0.000608553	up	1.4973	1.4973	0.58236	648
Cancer, Organismal Injury and Abnormalities	epithelial cancer	1.47e-13		0.272	ARCN1	archain 1	Cytoplasm	other	0.00189681	0.000889591	up	1.32698	1.32698	0.408151	648
Cancer, Organismal Injury and Abnormalities	epithelial cancer	1.47e-13		0.272	ARFGAP3	ADP ribosylation factor GTPase activating protein 3	Cytoplasm	transporter	0.000386721	5.32949e-06	up	1.49809	1.49809	0.58312	648
Cancer, Organismal Injury and Abnormalities	epithelial cancer	1.47e-13		0.272	ARHGAP12	Rho GTPase activating protein 12	Cytoplasm	other	0.0098858	0.00839995	down	1.41602	-1.41602	-0.501842	648
Cancer, Organismal Injury and Abnormalities	epithelial cancer	1.47e-13		0.272	ARL2BP	ADP ribosylation factor like GTPase 2 binding protein	Cytoplasm	transcription regulator	0.000557926	1.8982e-05	up	2.41312	2.41312	1.2709	648
Cancer, Organismal Injury and Abnormalities	epithelial cancer	1.47e-13		0.272	ARRB1	arrestin beta 1	Cytoplasm	other	0.00323411	0.00204465	up	1.49743	1.49743	0.582492	648
Cancer, Organismal Injury and Abnormalities	epithelial cancer	1.47e-13		0.272	ARSJ	arylsulfatase family member J	Extracellular Space	enzyme	0.0286241	0.0274407	up	1.32505	1.32505	0.406044	648
Cancer, Organismal Injury and Abnormalities	epithelial cancer	1.47e-13		0.272	ASAH1	N-acylsphingosine amidohydrolase (acid ceramidase) 1	Cytoplasm	enzyme	0.00731732	0.0059213	down	1.4118	-1.4118	-0.497531	648
Cancer, Organismal Injury and Abnormalities	epithelial cancer	1.47e-13		0.272	ASAP1	ArfGAP with SH3 domain, ankyrin repeat and PH domain 1	Plasma Membrane	other	0.00133187	0.000364802	up	1.55208	1.55208	0.634207	648
Cancer, Organismal Injury and Abnormalities	epithelial cancer	1.47e-13		0.272	ASF1B	anti-silencing function 1B histone chaperone	Nucleus	other	0.00109185	0.000204359	up	1.32886	1.32886	0.410186	648
Cancer, Organismal Injury and Abnormalities	epithelial cancer	1.47e-13		0.272	ASXL2	additional sex combs like 2, transcriptional regulator	Extracellular Space	other	0.00585565	0.00451404	up	1.30743	1.30743	0.386728	648
Cancer, Organismal Injury and Abnormalities	epithelial cancer	1.47e-13		0.272	ATAD1	ATPase family, AAA domain containing 1	Other	enzyme	0.00122336	0.000285944	up	1.40374	1.40374	0.489278	648
Cancer, Organismal Injury and Abnormalities	epithelial cancer	1.47e-13		0.272	ATF2	activating transcription factor 2	Nucleus	transcription regulator	0.00545141	0.00410147	up	1.43801	1.43801	0.524073	648
Cancer, Organismal Injury and Abnormalities	epithelial cancer	1.47e-13		0.272	ATG10	autophagy related 10	Plasma Membrane	enzyme	0.00162028	0.000633598	down	1.76604	-1.76604	-0.820518	648
Cancer, Organismal Injury and Abnormalities	epithelial cancer	1.47e-13		0.272	ATL2	atlastin GTPase 2	Cytoplasm	other	0.000998416	0.000155223	down	1.65053	-1.65053	-0.722929	648
Cancer, Organismal Injury and Abnormalities	epithelial cancer	1.47e-13		0.272	ATL3	atlastin GTPase 3	Cytoplasm	other	0.000722318	6.04477e-05	up	1.38398	1.38398	0.468821	648
Cancer, Organismal Injury and Abnormalities	epithelial cancer	1.47e-13		0.272	ATMIN	ATM interactor	Nucleus	other	0.0083749	0.0069358	down	1.62613	-1.62613	-0.701446	648
Cancer, Organismal Injury and Abnormalities	epithelial cancer	1.47e-13		0.272	ATP2C1	ATPase secretory pathway Ca2+ transporting 1	Cytoplasm	transporter	0.00451078	0.00320519	up	1.31376	1.31376	0.393705	648
Cancer, Organismal Injury and Abnormalities	epithelial cancer	1.47e-13		0.272	ATP5G3	ATP synthase, H+ transporting, mitochondrial Fo complex subunit C3 (subunit 9)	Cytoplasm	transporter	0.00370186	0.00248704	down	2.00145	-2.00145	-1.00104	648
Cancer, Organismal Injury and Abnormalities	epithelial cancer	1.47e-13		0.272	ATP6V1B2	ATPase H+ transporting V1 subunit B2	Cytoplasm	transporter	0.00154852	0.000547516	up	1.30546	1.30546	0.384557	648
Cancer, Organismal Injury and Abnormalities	epithelial cancer	1.47e-13		0.272	ATP7B	ATPase copper transporting beta	Cytoplasm	transporter	0.00139538	0.000414165	up	1.88909	1.88909	0.917692	648
Cancer, Organismal Injury and Abnormalities	epithelial cancer	1.47e-13		0.272	ATP9A	ATPase phospholipid transporting 9A (putative)	Cytoplasm	transporter	0.00112138	0.000217321	up	1.38356	1.38356	0.468381	648
Cancer, Organismal Injury and Abnormalities	epithelial cancer	1.47e-13		0.272	AUTS2	autism susceptibility candidate 2	Nucleus	other	0.00226573	0.0012238	up	1.30846	1.30846	0.387869	648
Cancer, Organismal Injury and Abnormalities	epithelial cancer	1.47e-13		0.272	AVL9	AVL9 cell migration associated	Other	other	0.000621793	3.14423e-05	up	1.54226	1.54226	0.625047	648
Cancer, Organismal Injury and Abnormalities	epithelial cancer	1.47e-13		0.272	B4GALT4	beta-1,4-galactosyltransferase 4	Cytoplasm	enzyme	0.00100899	0.000163835	up	1.66872	1.66872	0.738746	648
Cancer, Organismal Injury and Abnormalities	epithelial cancer	1.47e-13		0.272	BCLAF1	BCL2 associated transcription factor 1	Nucleus	transcription regulator	0.0112049	0.00980553	down	1.68657	-1.68657	-0.754095	648
Cancer, Organismal Injury and Abnormalities	epithelial cancer	1.47e-13		0.272	BHLHE41	basic helix-loop-helix family member e41	Nucleus	transcription regulator	0.00619563	0.00486685	up	1.41494	1.41494	0.500742	648
Cancer, Organismal Injury and Abnormalities	epithelial cancer	1.47e-13		0.272	BICD2	BICD cargo adaptor 2	Cytoplasm	other	0.00658261	0.00520485	up	1.32962	1.32962	0.411011	648
Cancer, Organismal Injury and Abnormalities	epithelial cancer	1.47e-13		0.272	BIK	BCL2 interacting killer	Cytoplasm	other	0.00148672	0.000507068	up	1.58361	1.58361	0.663219	648
Cancer, Organismal Injury and Abnormalities	epithelial cancer	1.47e-13		0.272	BIRC5	baculoviral IAP repeat containing 5	Cytoplasm	other	0.00185057	0.000847978	up	1.5708	1.5708	0.651499	648
Cancer, Organismal Injury and Abnormalities	epithelial cancer	1.47e-13		0.272	BMP6	bone morphogenetic protein 6	Extracellular Space	growth factor	0.00123616	0.000300265	up	1.35972	1.35972	0.443304	648
Cancer, Organismal Injury and Abnormalities	epithelial cancer	1.47e-13		0.272	BNC2	basonuclin 2	Nucleus	other	0.00194916	0.00095121	up	1.40596	1.40596	0.491552	648
Cancer, Organismal Injury and Abnormalities	epithelial cancer	1.47e-13		0.272	BPNT1	3'(2'), 5'-bisphosphate nucleotidase 1	Nucleus	phosphatase	0.00149964	0.000517316	down	2.17438	-2.17438	-1.12061	648
Cancer, Organismal Injury and Abnormalities	epithelial cancer	1.47e-13		0.272	BRWD1	bromodomain and WD repeat domain containing 1	Nucleus	transcription regulator	0.000694363	4.84439e-05	up	1.50309	1.50309	0.587929	648
Cancer, Organismal Injury and Abnormalities	epithelial cancer	1.47e-13		0.272	BTF3L4	basic transcription factor 3-like 4	Other	other	0.00149319	0.000513164	up	2.67893	2.67893	1.42166	648
Cancer, Organismal Injury and Abnormalities	epithelial cancer	1.47e-13		0.272	BUB3	BUB3, mitotic checkpoint protein	Nucleus	other	0.00211992	0.00109863	down	1.35435	-1.35435	-0.437601	648
Cancer, Organismal Injury and Abnormalities	epithelial cancer	1.47e-13		0.272	C11orf86	chromosome 11 open reading frame 86	Other	other	0.0034113	0.00222425	up	1.35605	1.35605	0.439413	648
Cancer, Organismal Injury and Abnormalities	epithelial cancer	1.47e-13		0.272	C15orf57	chromosome 15 open reading frame 57	Other	other	0.00333669	0.00215031	up	1.33452	1.33452	0.416323	648
Cancer, Organismal Injury and Abnormalities	epithelial cancer	1.47e-13		0.272	C2orf54	chromosome 2 open reading frame 54	Other	other	0.00746706	0.00606176	up	1.369	1.369	0.453123	648
Cancer, Organismal Injury and Abnormalities	epithelial cancer	1.47e-13		0.272	C3orf52	chromosome 3 open reading frame 52	Other	other	0.00788753	0.00646764	down	1.33116	-1.33116	-0.412687	648
Cancer, Organismal Injury and Abnormalities	epithelial cancer	1.47e-13		0.272	C3orf58	chromosome 3 open reading frame 58	Cytoplasm	other	0.00764756	0.00622985	down	1.51974	-1.51974	-0.603821	648
Cancer, Organismal Injury and Abnormalities	epithelial cancer	1.47e-13		0.272	C4orf32	chromosome 4 open reading frame 32	Other	other	0.000870015	0.00010144	down	1.31062	-1.31062	-0.390246	648
Cancer, Organismal Injury and Abnormalities	epithelial cancer	1.47e-13		0.272	C5orf15	chromosome 5 open reading frame 15	Other	other	0.00170355	0.000702641	up	1.88869	1.88869	0.917384	648
Cancer, Organismal Injury and Abnormalities	epithelial cancer	1.47e-13		0.272	C8orf44-SGK3/SGK3	serum/glucocorticoid regulated kinase family member 3	Cytoplasm	kinase	0.00330028	0.00211348	down	1.98177	-1.98177	-0.986793	648
Cancer, Organismal Injury and Abnormalities	epithelial cancer	1.47e-13		0.272	CAB39L	calcium binding protein 39 like	Cytoplasm	kinase	0.00194814	0.000949291	up	1.60881	1.60881	0.685997	648
Cancer, Organismal Injury and Abnormalities	epithelial cancer	1.47e-13		0.272	CADM1	cell adhesion molecule 1	Plasma Membrane	other	0.00123616	0.000301167	up	2.77077	2.77077	1.47029	648
Cancer, Organismal Injury and Abnormalities	epithelial cancer	1.47e-13		0.272	CALD1	caldesmon 1	Cytoplasm	other	0.00137605	0.000400363	up	1.35745	1.35745	0.440899	648
Cancer, Organismal Injury and Abnormalities	epithelial cancer	1.47e-13		0.272	CAMK2N2	calcium/calmodulin dependent protein kinase II inhibitor 2	Nucleus	other	0.00222046	0.00118323	up	1.46447	1.46447	0.550374	648
Cancer, Organismal Injury and Abnormalities	epithelial cancer	1.47e-13		0.272	CAPRIN1	cell cycle associated protein 1	Plasma Membrane	other	0.000705578	5.19647e-05	up	1.47922	1.47922	0.564837	648
Cancer, Organismal Injury and Abnormalities	epithelial cancer	1.47e-13		0.272	CARNMT1	carnosine N-methyltransferase 1	Other	enzyme	0.0171463	0.0158319	up	1.32832	1.32832	0.4096	648
Cancer, Organismal Injury and Abnormalities	epithelial cancer	1.47e-13		0.272	CASP1	caspase 1	Cytoplasm	peptidase	0.00109765	0.000207708	down	1.84566	-1.84566	-0.884139	648
Cancer, Organismal Injury and Abnormalities	epithelial cancer	1.47e-13		0.272	CASP2	caspase 2	Cytoplasm	peptidase	0.00152423	0.000533493	down	1.38567	-1.38567	-0.470588	648
Cancer, Organismal Injury and Abnormalities	epithelial cancer	1.47e-13		0.272	CAV1	caveolin 1	Plasma Membrane	transmembrane receptor	0.00145128	0.000461885	up	1.57924	1.57924	0.65923	648
Cancer, Organismal Injury and Abnormalities	epithelial cancer	1.47e-13		0.272	CBFB	core-binding factor, beta subunit	Nucleus	transcription regulator	0.000970057	0.000139952	up	1.5236	1.5236	0.607482	648
Cancer, Organismal Injury and Abnormalities	epithelial cancer	1.47e-13		0.272	CBLL1	Cbl proto-oncogene like 1	Nucleus	enzyme	0.00123616	0.000300034	down	1.58888	-1.58888	-0.668009	648
Cancer, Organismal Injury and Abnormalities	epithelial cancer	1.47e-13		0.272	CBY1	chibby homolog 1 (Drosophila)	Cytoplasm	other	0.000613827	2.66119e-05	up	1.41877	1.41877	0.504637	648
Cancer, Organismal Injury and Abnormalities	epithelial cancer	1.47e-13		0.272	CCDC115	coiled-coil domain containing 115	Cytoplasm	other	0.00211542	0.00109233	down	1.41152	-1.41152	-0.497251	648
Cancer, Organismal Injury and Abnormalities	epithelial cancer	1.47e-13		0.272	CCDC191	coiled-coil domain containing 191	Other	other	0.00472162	0.00340599	up	1.30783	1.30783	0.387177	648
Cancer, Organismal Injury and Abnormalities	epithelial cancer	1.47e-13		0.272	CCDC34	coiled-coil domain containing 34	Other	other	0.000736539	6.56942e-05	up	1.55004	1.55004	0.632307	648
Cancer, Organismal Injury and Abnormalities	epithelial cancer	1.47e-13		0.272	CCDC64	coiled-coil domain containing 64	Cytoplasm	other	0.00277027	0.00165238	up	1.51364	1.51364	0.598024	648
Cancer, Organismal Injury and Abnormalities	epithelial cancer	1.47e-13		0.272	CCNE1	cyclin E1	Nucleus	transcription regulator	0.00133421	0.000366593	down	2.64882	-2.64882	-1.40535	648
Cancer, Organismal Injury and Abnormalities	epithelial cancer	1.47e-13		0.272	CCNY	cyclin Y	Nucleus	other	0.0161529	0.0148242	up	1.3987	1.3987	0.48409	648
Cancer, Organismal Injury and Abnormalities	epithelial cancer	1.47e-13		0.272	CCT5	chaperonin containing TCP1 subunit 5	Cytoplasm	other	0.00100601	0.000161602	down	1.40697	-1.40697	-0.492591	648
Cancer, Organismal Injury and Abnormalities	epithelial cancer	1.47e-13		0.272	CD55	CD55 molecule (Cromer blood group)	Plasma Membrane	other	0.00223238	0.00119214	down	1.43345	-1.43345	-0.519488	648
Cancer, Organismal Injury and Abnormalities	epithelial cancer	1.47e-13		0.272	CDC23	cell division cycle 23	Nucleus	enzyme	0.00145906	0.000473663	down	1.46131	-1.46131	-0.547259	648
Cancer, Organismal Injury and Abnormalities	epithelial cancer	1.47e-13		0.272	CDC27	cell division cycle 27	Nucleus	other	0.0016711	0.000675783	up	1.38308	1.38308	0.467885	648
Cancer, Organismal Injury and Abnormalities	epithelial cancer	1.47e-13		0.272	CDC42BPA	CDC42 binding protein kinase alpha	Cytoplasm	kinase	0.0169408	0.0156203	up	1.31575	1.31575	0.395886	648
Cancer, Organismal Injury and Abnormalities	epithelial cancer	1.47e-13		0.272	CDCA7L	cell division cycle associated 7 like	Nucleus	other	0.000973522	0.000142181	down	1.73159	-1.73159	-0.792099	648
Cancer, Organismal Injury and Abnormalities	epithelial cancer	1.47e-13		0.272	CDCA8	cell division cycle associated 8	Nucleus	other	0.000520106	1.14235e-05	down	1.33816	-1.33816	-0.420249	648
Cancer, Organismal Injury and Abnormalities	epithelial cancer	1.47e-13		0.272	CDH1	cadherin 1	Plasma Membrane	other	0.00170192	0.00069997	up	1.45206	1.45206	0.538096	648
Cancer, Organismal Injury and Abnormalities	epithelial cancer	1.47e-13		0.272	CDH2	cadherin 2	Plasma Membrane	other	0.00109185	0.000201678	up	1.35919	1.35919	0.442751	648
Cancer, Organismal Injury and Abnormalities	epithelial cancer	1.47e-13		0.272	CDK14	cyclin-dependent kinase 14	Nucleus	kinase	0.00339164	0.00219828	up	1.36318	1.36318	0.446973	648
Cancer, Organismal Injury and Abnormalities	epithelial cancer	1.47e-13		0.272	CDK6	cyclin-dependent kinase 6	Nucleus	kinase	0.00115552	0.000242848	down	1.67261	-1.67261	-0.742104	648
Cancer, Organismal Injury and Abnormalities	epithelial cancer	1.47e-13		0.272	CDKN1A	cyclin-dependent kinase inhibitor 1A	Nucleus	kinase	0.00126742	0.000318766	down	1.41868	-1.41868	-0.50455	648
Cancer, Organismal Injury and Abnormalities	epithelial cancer	1.47e-13		0.272	CEACAM7	carcinoembryonic antigen related cell adhesion molecule 7	Plasma Membrane	other	0.0103993	0.0089438	up	1.34253	1.34253	0.424955	648
Cancer, Organismal Injury and Abnormalities	epithelial cancer	1.47e-13		0.272	CEBPB	CCAAT/enhancer binding protein beta	Nucleus	transcription regulator	0.0215933	0.0202541	down	1.30268	-1.30268	-0.381486	648
Cancer, Organismal Injury and Abnormalities	epithelial cancer	1.47e-13		0.272	CEP19	centrosomal protein 19	Cytoplasm	other	0.00259466	0.00150163	up	1.53658	1.53658	0.619719	648
Cancer, Organismal Injury and Abnormalities	epithelial cancer	1.47e-13		0.272	CEP72	centrosomal protein 72	Cytoplasm	other	0.000246629	8.03657e-07	up	1.30793	1.30793	0.387283	648
Cancer, Organismal Injury and Abnormalities	epithelial cancer	1.47e-13		0.272	CGN	cingulin	Plasma Membrane	other	0.00161836	0.000627968	up	1.34582	1.34582	0.428487	648
Cancer, Organismal Injury and Abnormalities	epithelial cancer	1.47e-13		0.272	CHEK1	checkpoint kinase 1	Nucleus	kinase	0.0010878	0.000195201	up	1.42264	1.42264	0.508567	648
Cancer, Organismal Injury and Abnormalities	epithelial cancer	1.47e-13		0.272	CHEK2	checkpoint kinase 2	Nucleus	kinase	0.00285988	0.00172721	up	1.31502	1.31502	0.395086	648
Cancer, Organismal Injury and Abnormalities	epithelial cancer	1.47e-13		0.272	CHMP2B	charged multivesicular body protein 2B	Cytoplasm	other	0.00320588	0.00202404	up	1.33644	1.33644	0.41839	648
Cancer, Organismal Injury and Abnormalities	epithelial cancer	1.47e-13		0.272	CHMP7	charged multivesicular body protein 7	Cytoplasm	transporter	0.00100193	0.000159221	up	1.53853	1.53853	0.621555	648
Cancer, Organismal Injury and Abnormalities	epithelial cancer	1.47e-13		0.272	CHST2	carbohydrate sulfotransferase 2	Cytoplasm	enzyme	0.00100899	0.000164254	down	1.95827	-1.95827	-0.969578	648
Cancer, Organismal Injury and Abnormalities	epithelial cancer	1.47e-13		0.272	CHST7	carbohydrate sulfotransferase 7	Cytoplasm	enzyme	0.00109185	0.00020487	up	1.42335	1.42335	0.509287	648
Cancer, Organismal Injury and Abnormalities	epithelial cancer	1.47e-13		0.272	CITED2	Cbp/p300 interacting transactivator with Glu/Asp rich carboxy-terminal domain 2	Nucleus	transcription regulator	0.0108491	0.00942642	up	1.40592	1.40592	0.491512	648
Cancer, Organismal Injury and Abnormalities	epithelial cancer	1.47e-13		0.272	CKAP4	cytoskeleton-associated protein 4	Cytoplasm	other	0.000737904	6.73711e-05	down	1.31113	-1.31113	-0.390813	648
Cancer, Organismal Injury and Abnormalities	epithelial cancer	1.47e-13		0.272	CLCN4	chloride voltage-gated channel 4	Plasma Membrane	ion channel	0.00266429	0.00156507	up	1.46467	1.46467	0.550576	648
Cancer, Organismal Injury and Abnormalities	epithelial cancer	1.47e-13		0.272	CLIC3	chloride intracellular channel 3	Nucleus	ion channel	0.00292094	0.00177868	up	1.85868	1.85868	0.89428	648
Cancer, Organismal Injury and Abnormalities	epithelial cancer	1.47e-13		0.272	CLSTN1	calsyntenin 1	Plasma Membrane	other	0.00335251	0.00216426	up	1.30947	1.30947	0.388988	648
Cancer, Organismal Injury and Abnormalities	epithelial cancer	1.47e-13		0.272	CMPK1	cytidine/uridine monophosphate kinase 1	Nucleus	kinase	0.000364458	4.44854e-06	down	3.54417	-3.54417	-1.82545	648
Cancer, Organismal Injury and Abnormalities	epithelial cancer	1.47e-13		0.272	CNKSR3	CNKSR family member 3	Plasma Membrane	kinase	0.000694363	4.458e-05	down	2.20864	-2.20864	-1.14316	648
Cancer, Organismal Injury and Abnormalities	epithelial cancer	1.47e-13		0.272	CNOT6	CCR4-NOT transcription complex subunit 6	Nucleus	enzyme	0.00162028	0.000629751	down	1.82697	-1.82697	-0.869455	648
Cancer, Organismal Injury and Abnormalities	epithelial cancer	1.47e-13		0.272	CNTRL	centriolin	Nucleus	transcription regulator	0.00298746	0.00184883	up	1.3262	1.3262	0.407304	648
Cancer, Organismal Injury and Abnormalities	epithelial cancer	1.47e-13		0.272	COPS7A	COP9 signalosome subunit 7A	Cytoplasm	other	0.00221288	0.00117185	down	1.31502	-1.31502	-0.395086	648
Cancer, Organismal Injury and Abnormalities	epithelial cancer	1.47e-13		0.272	COPS8	COP9 signalosome subunit 8	Nucleus	other	0.00089429	0.000114404	up	1.68075	1.68075	0.749109	648
Cancer, Organismal Injury and Abnormalities	epithelial cancer	1.47e-13		0.272	COQ10B	coenzyme Q10B	Cytoplasm	other	0.000739605	6.84819e-05	down	1.76243	-1.76243	-0.817566	648
Cancer, Organismal Injury and Abnormalities	epithelial cancer	1.47e-13		0.272	CORO1C	coronin 1C	Cytoplasm	other	0.00091945	0.00012196	down	3.53988	-3.53988	-1.8237	648
Cancer, Organismal Injury and Abnormalities	epithelial cancer	1.47e-13		0.272	CPA4	carboxypeptidase A4	Extracellular Space	peptidase	0.00116406	0.000245145	up	1.68125	1.68125	0.749532	648
Cancer, Organismal Injury and Abnormalities	epithelial cancer	1.47e-13		0.272	CPEB4	cytoplasmic polyadenylation element binding protein 4	Plasma Membrane	other	0.00605928	0.00473365	down	1.72286	-1.72286	-0.784806	648
Cancer, Organismal Injury and Abnormalities	epithelial cancer	1.47e-13		0.272	CPT1C	carnitine palmitoyltransferase 1C	Cytoplasm	enzyme	0.00411242	0.00284788	up	1.39919	1.39919	0.484588	648
Cancer, Organismal Injury and Abnormalities	epithelial cancer	1.47e-13		0.272	CRABP2	cellular retinoic acid binding protein 2	Cytoplasm	transporter	0.00464205	0.0033346	up	1.36087	1.36087	0.444532	648
Cancer, Organismal Injury and Abnormalities	epithelial cancer	1.47e-13		0.272	CREBL2	cAMP responsive element binding protein like 2	Nucleus	transcription regulator	0.000770458	7.4325e-05	up	1.40187	1.40187	0.487354	648
Cancer, Organismal Injury and Abnormalities	epithelial cancer	1.47e-13		0.272	CREBZF	CREB/ATF bZIP transcription factor	Nucleus	transcription regulator	0.00124609	0.000307348	down	1.64051	-1.64051	-0.714143	648
Cancer, Organismal Injury and Abnormalities	epithelial cancer	1.47e-13		0.272	CRIP2	cysteine rich protein 2	Nucleus	other	0.00128086	0.000328995	up	1.38141	1.38141	0.466143	648
Cancer, Organismal Injury and Abnormalities	epithelial cancer	1.47e-13		0.272	CRMP1	collapsin response mediator protein 1	Cytoplasm	enzyme	0.00281321	0.0016852	up	1.74262	1.74262	0.801262	648
Cancer, Organismal Injury and Abnormalities	epithelial cancer	1.47e-13		0.272	CTDSP2	CTD small phosphatase 2	Nucleus	phosphatase	0.00193207	0.000923912	down	1.39912	-1.39912	-0.484525	648
Cancer, Organismal Injury and Abnormalities	epithelial cancer	1.47e-13		0.272	CUL5	cullin 5	Nucleus	ion channel	0.00202616	0.00102268	down	1.3392	-1.3392	-0.42137	648
Cancer, Organismal Injury and Abnormalities	epithelial cancer	1.47e-13		0.272	CXCL8	C-X-C motif chemokine ligand 8	Extracellular Space	cytokine	0.00112592	0.000222861	down	1.5851	-1.5851	-0.664577	648
Cancer, Organismal Injury and Abnormalities	epithelial cancer	1.47e-13		0.272	CXCR4	C-X-C motif chemokine receptor 4	Plasma Membrane	G-protein coupled receptor	0.0018305	0.000835041	down	1.32485	-1.32485	-0.405824	648
Cancer, Organismal Injury and Abnormalities	epithelial cancer	1.47e-13		0.272	CYR61	cysteine rich angiogenic inducer 61	Extracellular Space	other	0.00141031	0.000425764	up	1.67887	1.67887	0.747491	648
Cancer, Organismal Injury and Abnormalities	epithelial cancer	1.47e-13		0.272	DAZAP1	DAZ associated protein 1	Other	other	0.000843999	8.87794e-05	down	1.32625	-1.32625	-0.407356	648
Cancer, Organismal Injury and Abnormalities	epithelial cancer	1.47e-13		0.272	DCN	decorin	Extracellular Space	other	0.00143538	0.000450642	down	1.45502	-1.45502	-0.541043	648
Cancer, Organismal Injury and Abnormalities	epithelial cancer	1.47e-13		0.272	DCP2	decapping mRNA 2	Nucleus	enzyme	0.00109185	0.000199257	down	1.93776	-1.93776	-0.954391	648
Cancer, Organismal Injury and Abnormalities	epithelial cancer	1.47e-13		0.272	DDAH1	dimethylarginine dimethylaminohydrolase 1	Cytoplasm	enzyme	0.0010878	0.000195354	up	2.11956	2.11956	1.08376	648
Cancer, Organismal Injury and Abnormalities	epithelial cancer	1.47e-13		0.272	DENND1A	DENN domain containing 1A	Plasma Membrane	other	0.000667225	3.87026e-05	up	2.04047	2.04047	1.0289	648
Cancer, Organismal Injury and Abnormalities	epithelial cancer	1.47e-13		0.272	DENND5B	DENN domain containing 5B	Other	other	0.00228575	0.00124623	up	1.36772	1.36772	0.451771	648
Cancer, Organismal Injury and Abnormalities	epithelial cancer	1.47e-13		0.272	DEPDC1	DEP domain containing 1	Nucleus	transcription regulator	0.00179677	0.00079904	up	1.32921	1.32921	0.410566	648
Cancer, Organismal Injury and Abnormalities	epithelial cancer	1.47e-13		0.272	DEPTOR	DEP domain containing MTOR-interacting protein	Cytoplasm	other	0.00100009	0.000156344	down	1.36408	-1.36408	-0.447925	648
Cancer, Organismal Injury and Abnormalities	epithelial cancer	1.47e-13		0.272	DHTKD1	dehydrogenase E1 and transketolase domain containing 1	Cytoplasm	enzyme	0.00122336	0.000280341	up	1.33571	1.33571	0.417611	648
Cancer, Organismal Injury and Abnormalities	epithelial cancer	1.47e-13		0.272	DHX33	DEAH-box helicase 33	Nucleus	enzyme	0.00302104	0.00187481	down	1.43919	-1.43919	-0.525259	648
Cancer, Organismal Injury and Abnormalities	epithelial cancer	1.47e-13		0.272	DICER1	dicer 1, ribonuclease III	Cytoplasm	enzyme	0.00480701	0.00348829	up	1.43679	1.43679	0.522848	648
Cancer, Organismal Injury and Abnormalities	epithelial cancer	1.47e-13		0.272	DIS3L2	DIS3 like 3'-5' exoribonuclease 2	Cytoplasm	enzyme	0.00152423	0.000534215	up	1.4512	1.4512	0.537242	648
Cancer, Organismal Injury and Abnormalities	epithelial cancer	1.47e-13		0.272	DIXDC1	DIX domain containing 1	Cytoplasm	other	0.00164315	0.000652737	down	1.77923	-1.77923	-0.831254	648
Cancer, Organismal Injury and Abnormalities	epithelial cancer	1.47e-13		0.272	DLG5	discs large homolog 5	Plasma Membrane	other	0.00496745	0.00364322	up	1.38182	1.38182	0.466571	648
Cancer, Organismal Injury and Abnormalities	epithelial cancer	1.47e-13		0.272	DMKN	dermokine	Extracellular Space	other	0.00121379	0.000269531	up	1.46254	1.46254	0.548471	648
Cancer, Organismal Injury and Abnormalities	epithelial cancer	1.47e-13		0.272	DNAJB6	DnaJ heat shock protein family (Hsp40) member B6	Nucleus	transcription regulator	0.00167607	0.000683034	up	2.09617	2.09617	1.06775	648
Cancer, Organismal Injury and Abnormalities	epithelial cancer	1.47e-13		0.272	DNAJC6	DnaJ heat shock protein family (Hsp40) member C6	Cytoplasm	other	0.00471877	0.0034019	up	1.5756	1.5756	0.6559	648
Cancer, Organismal Injury and Abnormalities	epithelial cancer	1.47e-13		0.272	DNASE2	deoxyribonuclease II, lysosomal	Cytoplasm	enzyme	0.00297307	0.00182821	down	1.48619	-1.48619	-0.571618	648
Cancer, Organismal Injury and Abnormalities	epithelial cancer	1.47e-13		0.272	DNHD1	dynein heavy chain domain 1	Cytoplasm	other	0.000843999	9.07222e-05	down	1.37148	-1.37148	-0.455733	648
Cancer, Organismal Injury and Abnormalities	epithelial cancer	1.47e-13		0.272	DPCD	deleted in primary ciliary dyskinesia homolog (mouse)	Nucleus	other	0.00122336	0.00028642	up	1.39652	1.39652	0.481833	648
Cancer, Organismal Injury and Abnormalities	epithelial cancer	1.47e-13		0.272	DSCR3	DSCR3 arrestin fold containing	Nucleus	other	0.0024511	0.00137333	up	1.30951	1.30951	0.389028	648
Cancer, Organismal Injury and Abnormalities	epithelial cancer	1.47e-13		0.272	DSE	dermatan sulfate epimerase	Cytoplasm	enzyme	0.00196082	0.000962804	down	1.41044	-1.41044	-0.496144	648
Cancer, Organismal Injury and Abnormalities	epithelial cancer	1.47e-13		0.272	DSEL	dermatan sulfate epimerase-like	Extracellular Space	enzyme	0.000409773	6.3852e-06	down	2.24343	-2.24343	-1.16571	648
Cancer, Organismal Injury and Abnormalities	epithelial cancer	1.47e-13		0.272	DZIP3	DAZ interacting zinc finger protein 3	Cytoplasm	enzyme	0.000843999	9.21122e-05	up	1.57159	1.57159	0.652228	648
Cancer, Organismal Injury and Abnormalities	epithelial cancer	1.47e-13		0.272	EEF2K	eukaryotic elongation factor 2 kinase	Cytoplasm	kinase	0.00137605	0.000399978	down	1.51325	-1.51325	-0.597653	648
Cancer, Organismal Injury and Abnormalities	epithelial cancer	1.47e-13		0.272	EFNA1	ephrin A1	Plasma Membrane	other	0.00198381	0.000985738	up	1.38432	1.38432	0.469179	648
Cancer, Organismal Injury and Abnormalities	epithelial cancer	1.47e-13		0.272	EIF3J	eukaryotic translation initiation factor 3 subunit J	Cytoplasm	translation regulator	0.00089429	0.000114617	down	1.52946	-1.52946	-0.61302	648
Cancer, Organismal Injury and Abnormalities	epithelial cancer	1.47e-13		0.272	EIF3M	eukaryotic translation initiation factor 3 subunit M	Cytoplasm	other	0.00285988	0.00172882	down	1.32754	-1.32754	-0.408758	648
Cancer, Organismal Injury and Abnormalities	epithelial cancer	1.47e-13		0.272	ELL2	elongation factor for RNA polymerase II 2	Nucleus	transcription regulator	0.000659351	3.49269e-05	down	1.3447	-1.3447	-0.427281	648
Cancer, Organismal Injury and Abnormalities	epithelial cancer	1.47e-13		0.272	EML1	echinoderm microtubule associated protein like 1	Cytoplasm	other	0.000354824	3.82024e-06	up	1.43818	1.43818	0.524247	648
Cancer, Organismal Injury and Abnormalities	epithelial cancer	1.47e-13		0.272	ENOX2	ecto-NOX disulfide-thiol exchanger 2	Plasma Membrane	enzyme	0.00179677	0.000799134	down	1.63288	-1.63288	-0.707414	648
Cancer, Organismal Injury and Abnormalities	epithelial cancer	1.47e-13		0.272	ENTPD7	ectonucleoside triphosphate diphosphohydrolase 7	Cytoplasm	enzyme	0.00270231	0.00159671	up	1.4324	1.4324	0.518438	648
Cancer, Organismal Injury and Abnormalities	epithelial cancer	1.47e-13		0.272	ERGIC2	ERGIC and golgi 2	Cytoplasm	other	0.000616074	2.78117e-05	up	1.38579	1.38579	0.470709	648
Cancer, Organismal Injury and Abnormalities	epithelial cancer	1.47e-13		0.272	ESRRA	estrogen related receptor alpha	Nucleus	ligand-dependent nuclear receptor	0.00175052	0.000753282	down	1.39907	-1.39907	-0.484464	648
Cancer, Organismal Injury and Abnormalities	epithelial cancer	1.47e-13		0.272	ETNK1	ethanolamine kinase 1	Cytoplasm	kinase	0.000729271	6.34858e-05	down	2.04135	-2.04135	-1.02953	648
Cancer, Organismal Injury and Abnormalities	epithelial cancer	1.47e-13		0.272	FAM118A	family with sequence similarity 118 member A	Other	other	0.000995791	0.0001541	up	1.43093	1.43093	0.516954	648
Cancer, Organismal Injury and Abnormalities	epithelial cancer	1.47e-13		0.272	FAM129A	family with sequence similarity 129 member A	Cytoplasm	other	0.00127647	0.00032379	down	1.52858	-1.52858	-0.612196	648
Cancer, Organismal Injury and Abnormalities	epithelial cancer	1.47e-13		0.272	FAM134B	family with sequence similarity 134 member B	Cytoplasm	other	0.00451078	0.00320922	up	1.37629	1.37629	0.460789	648
Cancer, Organismal Injury and Abnormalities	epithelial cancer	1.47e-13		0.272	FAM13B	family with sequence similarity 13 member B	Cytoplasm	other	0.0026534	0.00155638	up	1.44595	1.44595	0.532015	648
Cancer, Organismal Injury and Abnormalities	epithelial cancer	1.47e-13		0.272	FAM13C	family with sequence similarity 13 member C	Other	other	0.0012252	0.000292317	up	1.73014	1.73014	0.79089	648
Cancer, Organismal Injury and Abnormalities	epithelial cancer	1.47e-13		0.272	FAM168B	family with sequence similarity 168 member B	Cytoplasm	other	0.0017122	0.000710097	down	1.81665	-1.81665	-0.861281	648
Cancer, Organismal Injury and Abnormalities	epithelial cancer	1.47e-13		0.272	FAM179A	family with sequence similarity 179 member A	Other	other	0.00147073	0.000483909	up	1.82049	1.82049	0.864325	648
Cancer, Organismal Injury and Abnormalities	epithelial cancer	1.47e-13		0.272	FAM208A	family with sequence similarity 208 member A	Other	other	0.00297736	0.00183681	up	1.32519	1.32519	0.406199	648
Cancer, Organismal Injury and Abnormalities	epithelial cancer	1.47e-13		0.272	FAM216A	family with sequence similarity 216 member A	Other	other	0.00109123	0.00019644	up	1.38857	1.38857	0.473605	648
Cancer, Organismal Injury and Abnormalities	epithelial cancer	1.47e-13		0.272	FAM227A	family with sequence similarity 227 member A	Other	other	0.00209385	0.00107488	up	1.86953	1.86953	0.902676	648
Cancer, Organismal Injury and Abnormalities	epithelial cancer	1.47e-13		0.272	FAM229B	family with sequence similarity 229 member B	Other	other	0.00365138	0.00242833	up	1.35732	1.35732	0.440763	648
Cancer, Organismal Injury and Abnormalities	epithelial cancer	1.47e-13		0.272	FAM3C	family with sequence similarity 3 member C	Extracellular Space	cytokine	0.00139538	0.000417808	up	1.75031	1.75031	0.807612	648
Cancer, Organismal Injury and Abnormalities	epithelial cancer	1.47e-13		0.272	FAM64A	family with sequence similarity 64 member A	Nucleus	other	0.000621793	3.00349e-05	up	1.37232	1.37232	0.456613	648
Cancer, Organismal Injury and Abnormalities	epithelial cancer	1.47e-13		0.272	FAM91A1	family with sequence similarity 91 member A1	Other	other	0.00580082	0.00445595	down	1.61446	-1.61446	-0.691052	648
Cancer, Organismal Injury and Abnormalities	epithelial cancer	1.47e-13		0.272	FBLIM1	filamin binding LIM protein 1	Plasma Membrane	other	0.00232399	0.00128204	up	1.35333	1.35333	0.43651	648
Cancer, Organismal Injury and Abnormalities	epithelial cancer	1.47e-13		0.272	FBXL17	F-box and leucine-rich repeat protein 17	Other	other	0.00145906	0.000472978	down	1.36015	-1.36015	-0.443762	648
Cancer, Organismal Injury and Abnormalities	epithelial cancer	1.47e-13		0.272	FBXO2	F-box protein 2	Cytoplasm	enzyme	0.00114287	0.000231822	up	1.55017	1.55017	0.632431	648
Cancer, Organismal Injury and Abnormalities	epithelial cancer	1.47e-13		0.272	FBXO33	F-box protein 33	Other	other	0.000726606	6.18846e-05	down	1.52061	-1.52061	-0.604652	648
Cancer, Organismal Injury and Abnormalities	epithelial cancer	1.47e-13		0.272	FBXW2	F-box and WD repeat domain containing 2	Cytoplasm	enzyme	0.00174621	0.000747517	down	1.5453	-1.5453	-0.627888	648
Cancer, Organismal Injury and Abnormalities	epithelial cancer	1.47e-13		0.272	FDXACB1	ferredoxin-fold anticodon binding domain containing 1	Other	other	0.0399204	0.0387514	down	1.32579	-1.32579	-0.406847	648
Cancer, Organismal Injury and Abnormalities	epithelial cancer	1.47e-13		0.272	FEM1C	fem-1 homolog C	Nucleus	transcription regulator	0.00730216	0.00590148	down	1.3417	-1.3417	-0.42406	648
Cancer, Organismal Injury and Abnormalities	epithelial cancer	1.47e-13		0.272	FERMT2	fermitin family member 2	Cytoplasm	other	0.000973522	0.000144645	down	1.30418	-1.30418	-0.383144	648
Cancer, Organismal Injury and Abnormalities	epithelial cancer	1.47e-13		0.272	FGFR1	fibroblast growth factor receptor 1	Plasma Membrane	kinase	0.00518563	0.00384455	up	1.47775	1.47775	0.563406	648
Cancer, Organismal Injury and Abnormalities	epithelial cancer	1.47e-13		0.272	FGFR1OP2	FGFR1 oncogene partner 2	Cytoplasm	kinase	0.000667225	3.98308e-05	up	1.59101	1.59101	0.669947	648
Cancer, Organismal Injury and Abnormalities	epithelial cancer	1.47e-13		0.272	FGFR2	fibroblast growth factor receptor 2	Plasma Membrane	kinase	0.0010387	0.00017441	up	1.72084	1.72084	0.783111	648
Cancer, Organismal Injury and Abnormalities	epithelial cancer	1.47e-13		0.272	FHL1	four and a half LIM domains 1	Cytoplasm	other	0.00136793	0.000394886	up	1.67988	1.67988	0.748362	648
Cancer, Organismal Injury and Abnormalities	epithelial cancer	1.47e-13		0.272	FJX1	four jointed box 1	Extracellular Space	other	0.0105085	0.00906483	up	1.30579	1.30579	0.384923	648
Cancer, Organismal Injury and Abnormalities	epithelial cancer	1.47e-13		0.272	FKBP14	FK506 binding protein 14	Cytoplasm	enzyme	0.000833451	8.57859e-05	down	2.08656	-2.08656	-1.06112	648
Cancer, Organismal Injury and Abnormalities	epithelial cancer	1.47e-13		0.272	FLT3LG	fms related tyrosine kinase 3 ligand	Extracellular Space	cytokine	0.0355347	0.0343772	down	1.33444	-1.33444	-0.416234	648
Cancer, Organismal Injury and Abnormalities	epithelial cancer	1.47e-13		0.272	FLVCR1	feline leukemia virus subgroup C cellular receptor 1	Plasma Membrane	transporter	0.00444491	0.00314412	down	1.34949	-1.34949	-0.432411	648
Cancer, Organismal Injury and Abnormalities	epithelial cancer	1.47e-13		0.272	FNDC3A	fibronectin type III domain containing 3A	Cytoplasm	other	0.00682594	0.00545017	up	1.53739	1.53739	0.620481	648
Cancer, Organismal Injury and Abnormalities	epithelial cancer	1.47e-13		0.272	FOXP1	forkhead box P1	Nucleus	other	0.00084528	9.31919e-05	up	1.3906	1.3906	0.475709	648
Cancer, Organismal Injury and Abnormalities	epithelial cancer	1.47e-13		0.272	FRA10AC1	fragile site, folic acid type, rare, fra(10)(q23.3) or fra(10)(q24.2) candidate 1	Nucleus	other	0.0237059	0.0223787	down	1.39451	-1.39451	-0.479754	648
Cancer, Organismal Injury and Abnormalities	epithelial cancer	1.47e-13		0.272	FSD1	fibronectin type III and SPRY domain containing 1	Cytoplasm	other	0.00413599	0.00286942	up	1.62751	1.62751	0.702666	648
Cancer, Organismal Injury and Abnormalities	epithelial cancer	1.47e-13		0.272	FTL	ferritin, light polypeptide	Cytoplasm	enzyme	0.00116849	0.000247588	down	1.3095	-1.3095	-0.389021	648
Cancer, Organismal Injury and Abnormalities	epithelial cancer	1.47e-13		0.272	FUT4	fucosyltransferase 4	Cytoplasm	enzyme	0.00136624	0.000388612	up	1.35492	1.35492	0.438213	648
Cancer, Organismal Injury and Abnormalities	epithelial cancer	1.47e-13		0.272	FZD1	frizzled class receptor 1	Plasma Membrane	G-protein coupled receptor	0.0036817	0.00246081	down	1.52966	-1.52966	-0.613215	648
Cancer, Organismal Injury and Abnormalities	epithelial cancer	1.47e-13		0.272	FZD10	frizzled class receptor 10	Plasma Membrane	G-protein coupled receptor	0.000843999	9.1848e-05	down	1.46706	-1.46706	-0.55293	648
Cancer, Organismal Injury and Abnormalities	epithelial cancer	1.47e-13		0.272	FZD5	frizzled class receptor 5	Plasma Membrane	G-protein coupled receptor	0.00115552	0.000241234	down	1.51534	-1.51534	-0.599645	648
Cancer, Organismal Injury and Abnormalities	epithelial cancer	1.47e-13		0.272	GABARAPL1	GABA type A receptor associated protein like 1	Cytoplasm	other	0.000939263	0.000127561	up	1.46406	1.46406	0.549977	648
Cancer, Organismal Injury and Abnormalities	epithelial cancer	1.47e-13		0.272	GABRB3	gamma-aminobutyric acid type A receptor beta3 subunit	Plasma Membrane	ion channel	0.00125918	0.00031486	up	2.75034	2.75034	1.45961	648
Cancer, Organismal Injury and Abnormalities	epithelial cancer	1.47e-13		0.272	GADD45B	growth arrest and DNA damage inducible beta	Cytoplasm	other	0.00136624	0.000387858	up	1.68008	1.68008	0.748532	648
Cancer, Organismal Injury and Abnormalities	epithelial cancer	1.47e-13		0.272	GALNT2	polypeptide N-acetylgalactosaminyltransferase 2	Cytoplasm	enzyme	0.00175052	0.000754812	up	1.59162	1.59162	0.670499	648
Cancer, Organismal Injury and Abnormalities	epithelial cancer	1.47e-13		0.272	GALNT7	polypeptide N-acetylgalactosaminyltransferase 7	Cytoplasm	enzyme	0.00128086	0.000330291	up	1.41347	1.41347	0.499243	648
Cancer, Organismal Injury and Abnormalities	epithelial cancer	1.47e-13		0.272	GAS1	growth arrest specific 1	Plasma Membrane	other	0.00113708	0.000228135	up	2.04998	2.04998	1.03561	648
Cancer, Organismal Injury and Abnormalities	epithelial cancer	1.47e-13		0.272	GCLC	glutamate-cysteine ligase catalytic subunit	Cytoplasm	enzyme	0.00196133	0.000966742	down	1.35743	-1.35743	-0.440875	648
Cancer, Organismal Injury and Abnormalities	epithelial cancer	1.47e-13		0.272	GCNT2	glucosaminyl (N-acetyl) transferase 2, I-branching enzyme (I blood group)	Cytoplasm	enzyme	0.00568847	0.00433953	up	1.37931	1.37931	0.46395	648
Cancer, Organismal Injury and Abnormalities	epithelial cancer	1.47e-13		0.272	GDAP1	ganglioside induced differentiation associated protein 1	Cytoplasm	other	0.000551393	1.62078e-05	up	1.81468	1.81468	0.859712	648
Cancer, Organismal Injury and Abnormalities	epithelial cancer	1.47e-13		0.272	GDF15	growth differentiation factor 15	Extracellular Space	growth factor	0.00206351	0.00105042	down	1.63514	-1.63514	-0.709417	648
Cancer, Organismal Injury and Abnormalities	epithelial cancer	1.47e-13		0.272	GFM1	G elongation factor, mitochondrial 1	Cytoplasm	translation regulator	0.00328422	0.00209896	down	1.5783	-1.5783	-0.658368	648
Cancer, Organismal Injury and Abnormalities	epithelial cancer	1.47e-13		0.272	GFPT1	glutamine--fructose-6-phosphate transaminase 1	Cytoplasm	enzyme	0.000708598	5.7626e-05	up	1.32793	1.32793	0.409175	648
Cancer, Organismal Injury and Abnormalities	epithelial cancer	1.47e-13		0.272	GGPS1	geranylgeranyl diphosphate synthase 1	Cytoplasm	enzyme	0.00208343	0.00106505	up	1.31969	1.31969	0.400202	648
Cancer, Organismal Injury and Abnormalities	epithelial cancer	1.47e-13		0.272	GLB1L	galactosidase beta 1 like	Other	other	0.0017807	0.000778342	up	1.31068	1.31068	0.390314	648
Cancer, Organismal Injury and Abnormalities	epithelial cancer	1.47e-13		0.272	GLCE	glucuronic acid epimerase	Cytoplasm	enzyme	0.00397425	0.00271796	down	1.37181	-1.37181	-0.456082	648
Cancer, Organismal Injury and Abnormalities	epithelial cancer	1.47e-13		0.272	GLI2	GLI family zinc finger 2	Nucleus	transcription regulator	0.00095265	0.000132518	down	1.53575	-1.53575	-0.618946	648
Cancer, Organismal Injury and Abnormalities	epithelial cancer	1.47e-13		0.272	GLS	glutaminase	Cytoplasm	enzyme	0.00451078	0.00320617	up	1.60755	1.60755	0.684867	648
Cancer, Organismal Injury and Abnormalities	epithelial cancer	1.47e-13		0.272	GLTP	glycolipid transfer protein	Cytoplasm	transporter	0.00031084	1.7739e-06	down	1.72773	-1.72773	-0.78888	648
Cancer, Organismal Injury and Abnormalities	epithelial cancer	1.47e-13		0.272	GNG4	G protein subunit gamma 4	Plasma Membrane	enzyme	0.00179535	0.00079175	up	1.34055	1.34055	0.422824	648
Cancer, Organismal Injury and Abnormalities	epithelial cancer	1.47e-13		0.272	GPHN	gephyrin	Plasma Membrane	enzyme	0.00652424	0.00515537	up	1.32374	1.32374	0.404622	648
Cancer, Organismal Injury and Abnormalities	epithelial cancer	1.47e-13		0.272	GPR180	G protein-coupled receptor 180	Cytoplasm	other	0.000805119	8.04425e-05	up	1.43596	1.43596	0.522011	648
Cancer, Organismal Injury and Abnormalities	epithelial cancer	1.47e-13		0.272	GRB10	growth factor receptor bound protein 10	Cytoplasm	other	0.00122336	0.000288527	up	1.71302	1.71302	0.776538	648
Cancer, Organismal Injury and Abnormalities	epithelial cancer	1.47e-13		0.272	GRB2	growth factor receptor bound protein 2	Cytoplasm	kinase	0.00367559	0.00245311	down	1.39412	-1.39412	-0.479353	648
Cancer, Organismal Injury and Abnormalities	epithelial cancer	1.47e-13		0.272	GSTT2/GSTT2B	glutathione S-transferase theta 2 (gene/pseudogene)	Cytoplasm	enzyme	0.00112592	0.000223872	up	1.49153	1.49153	0.576795	648
Cancer, Organismal Injury and Abnormalities	epithelial cancer	1.47e-13		0.272	GXYLT1	glucoside xylosyltransferase 1	Cytoplasm	enzyme	0.00161472	0.000615804	up	1.75392	1.75392	0.810586	648
Cancer, Organismal Injury and Abnormalities	epithelial cancer	1.47e-13		0.272	HABP4	hyaluronan binding protein 4	Cytoplasm	other	0.00461088	0.00330426	up	1.32324	1.32324	0.404074	648
Cancer, Organismal Injury and Abnormalities	epithelial cancer	1.47e-13		0.272	HAL	histidine ammonia-lyase	Cytoplasm	enzyme	0.00604079	0.0047114	down	1.39297	-1.39297	-0.478164	648
Cancer, Organismal Injury and Abnormalities	epithelial cancer	1.47e-13		0.272	HAS2	hyaluronan synthase 2	Plasma Membrane	enzyme	0.000722318	6.09709e-05	up	1.71347	1.71347	0.776922	648
Cancer, Organismal Injury and Abnormalities	epithelial cancer	1.47e-13		0.272	HBS1L	HBS1 like translational GTPase	Cytoplasm	translation regulator	0.00251389	0.00143233	down	1.40459	-1.40459	-0.490145	648
Cancer, Organismal Injury and Abnormalities	epithelial cancer	1.47e-13		0.272	HCCS	holocytochrome c synthase	Cytoplasm	enzyme	0.00121379	0.000272189	up	1.32185	1.32185	0.402558	648
Cancer, Organismal Injury and Abnormalities	epithelial cancer	1.47e-13		0.272	HDAC6	histone deacetylase 6	Nucleus	transcription regulator	0.00605928	0.00473275	up	1.65439	1.65439	0.726299	648
Cancer, Organismal Injury and Abnormalities	epithelial cancer	1.47e-13		0.272	HELZ	helicase with zinc finger	Nucleus	enzyme	0.0264739	0.0252539	down	1.37575	-1.37575	-0.460221	648
Cancer, Organismal Injury and Abnormalities	epithelial cancer	1.47e-13		0.272	HEXIM1	hexamethylene bis-acetamide inducible 1	Nucleus	transcription regulator	0.0093634	0.00789154	down	1.56431	-1.56431	-0.645528	648
Cancer, Organismal Injury and Abnormalities	epithelial cancer	1.47e-13		0.272	HEXIM2	hexamethylene bisacetamide inducible 2	Nucleus	transcription regulator	0.00194814	0.000949739	up	1.32015	1.32015	0.400707	648
Cancer, Organismal Injury and Abnormalities	epithelial cancer	1.47e-13		0.272	HIPK1	homeodomain interacting protein kinase 1	Nucleus	kinase	0.0150076	0.0136568	down	1.32062	-1.32062	-0.40122	648
Cancer, Organismal Injury and Abnormalities	epithelial cancer	1.47e-13		0.272	HIST1H2AG	histone cluster 1, H2ag	Nucleus	other	0.00205222	0.0010429	up	1.94582	1.94582	0.960377	648
Cancer, Organismal Injury and Abnormalities	epithelial cancer	1.47e-13		0.272	HIST1H2BC	histone cluster 1, H2bc	Nucleus	other	0.00154703	0.000544991	up	1.69773	1.69773	0.763606	648
Cancer, Organismal Injury and Abnormalities	epithelial cancer	1.47e-13		0.272	HIST1H2BG	histone cluster 1, H2bg	Nucleus	other	0.0129684	0.0116001	up	1.38147	1.38147	0.466203	648
Cancer, Organismal Injury and Abnormalities	epithelial cancer	1.47e-13		0.272	HIST1H3D	histone cluster 1, H3d	Nucleus	other	0.000667225	3.60482e-05	up	1.58811	1.58811	0.667307	648
Cancer, Organismal Injury and Abnormalities	epithelial cancer	1.47e-13		0.272	HIST1H3G	histone cluster 1, H3g	Nucleus	other	0.00133729	0.00036859	up	1.39154	1.39154	0.476684	648
Cancer, Organismal Injury and Abnormalities	epithelial cancer	1.47e-13		0.272	HLA-F	major histocompatibility complex, class I, F	Plasma Membrane	transmembrane receptor	0.000705578	5.46197e-05	up	1.62275	1.62275	0.698436	648
Cancer, Organismal Injury and Abnormalities	epithelial cancer	1.47e-13		0.272	HMGA2	high mobility group AT-hook 2	Nucleus	enzyme	0.00031084	2.02337e-06	up	2.32275	2.32275	1.21583	648
Cancer, Organismal Injury and Abnormalities	epithelial cancer	1.47e-13		0.272	HMGB3	high mobility group box 3	Nucleus	other	0.0011435	0.000234412	down	1.97355	-1.97355	-0.980793	648
Cancer, Organismal Injury and Abnormalities	epithelial cancer	1.47e-13		0.272	HMGCR	3-hydroxy-3-methylglutaryl-CoA reductase	Cytoplasm	enzyme	0.0014677	0.000482282	up	1.36717	1.36717	0.451191	648
Cancer, Organismal Injury and Abnormalities	epithelial cancer	1.47e-13		0.272	HMMR	hyaluronan mediated motility receptor	Plasma Membrane	transmembrane receptor	0.00122336	0.000285875	up	1.44644	1.44644	0.532502	648
Cancer, Organismal Injury and Abnormalities	epithelial cancer	1.47e-13		0.272	HNF4A	hepatocyte nuclear factor 4 alpha	Nucleus	transcription regulator	0.00186933	0.000865377	up	1.4698	1.4698	0.555621	648
Cancer, Organismal Injury and Abnormalities	epithelial cancer	1.47e-13		0.272	HOXC11	homeobox C11	Nucleus	transcription regulator	0.0155462	0.0141804	up	1.33669	1.33669	0.418663	648
Cancer, Organismal Injury and Abnormalities	epithelial cancer	1.47e-13		0.272	HPD	4-hydroxyphenylpyruvate dioxygenase	Cytoplasm	enzyme	0.00296134	0.00181536	up	1.53771	1.53771	0.62078	648
Cancer, Organismal Injury and Abnormalities	epithelial cancer	1.47e-13		0.272	HSP90AA1	heat shock protein 90kDa alpha family class A member 1	Cytoplasm	enzyme	0.000578395	2.09379e-05	up	1.55566	1.55566	0.637525	648
Cancer, Organismal Injury and Abnormalities	epithelial cancer	1.47e-13		0.272	HSPA5	heat shock protein family A (Hsp70) member 5	Cytoplasm	enzyme	0.00790778	0.00649446	down	1.36931	-1.36931	-0.453444	648
Cancer, Organismal Injury and Abnormalities	epithelial cancer	1.47e-13		0.272	IGF1R	insulin like growth factor 1 receptor	Plasma Membrane	transmembrane receptor	0.00161472	0.000616183	up	1.8702	1.8702	0.90319	648
Cancer, Organismal Injury and Abnormalities	epithelial cancer	1.47e-13		0.272	IGFBP1	insulin like growth factor binding protein 1	Extracellular Space	other	0.0010769	0.000184585	down	1.36196	-1.36196	-0.445679	648
Cancer, Organismal Injury and Abnormalities	epithelial cancer	1.47e-13		0.272	IKBKG	inhibitor of kappa light polypeptide gene enhancer in B-cells, kinase gamma	Nucleus	kinase	0.00436069	0.00306112	up	1.37115	1.37115	0.455391	648
Cancer, Organismal Injury and Abnormalities	epithelial cancer	1.47e-13		0.272	IL13RA1	interleukin 13 receptor subunit alpha 1	Plasma Membrane	transmembrane receptor	0.00123616	0.000301321	down	1.42171	-1.42171	-0.507626	648
Cancer, Organismal Injury and Abnormalities	epithelial cancer	1.47e-13		0.272	IMMP2L	inner mitochondrial membrane peptidase subunit 2	Cytoplasm	peptidase	0.00436069	0.00306058	up	1.32016	1.32016	0.400716	648
Cancer, Organismal Injury and Abnormalities	epithelial cancer	1.47e-13		0.272	INA	internexin neuronal intermediate filament protein alpha	Cytoplasm	other	0.00281321	0.00168647	up	1.37064	1.37064	0.454851	648
Cancer, Organismal Injury and Abnormalities	epithelial cancer	1.47e-13		0.272	INPP5A	inositol polyphosphate-5-phosphatase A	Plasma Membrane	phosphatase	0.00171931	0.000716364	up	1.67247	1.67247	0.741985	648
Cancer, Organismal Injury and Abnormalities	epithelial cancer	1.47e-13		0.272	INSL4	insulin like 4	Extracellular Space	other	0.000705578	5.64813e-05	up	1.89204	1.89204	0.919943	648
Cancer, Organismal Injury and Abnormalities	epithelial cancer	1.47e-13		0.272	IPO11	importin 11	Nucleus	transporter	0.00160425	0.00060591	up	1.39118	1.39118	0.476304	648
Cancer, Organismal Injury and Abnormalities	epithelial cancer	1.47e-13		0.272	ISG20L2	interferon stimulated exonuclease gene 20kDa like 2	Nucleus	enzyme	0.00118126	0.000253855	down	1.38214	-1.38214	-0.466902	648
Cancer, Organismal Injury and Abnormalities	epithelial cancer	1.47e-13		0.272	ITGB1	integrin subunit beta 1	Plasma Membrane	transmembrane receptor	0.00107712	0.000185686	down	1.7317	-1.7317	-0.792188	648
Cancer, Organismal Injury and Abnormalities	epithelial cancer	1.47e-13		0.272	ITGB8	integrin subunit beta 8	Plasma Membrane	other	0.00393843	0.00268668	up	1.83104	1.83104	0.872664	648
Cancer, Organismal Injury and Abnormalities	epithelial cancer	1.47e-13		0.272	ITM2B	integral membrane protein 2B	Plasma Membrane	other	0.00161836	0.000624728	down	1.39593	-1.39593	-0.481222	648
Cancer, Organismal Injury and Abnormalities	epithelial cancer	1.47e-13		0.272	ITPR1	inositol 1,4,5-trisphosphate receptor type 1	Cytoplasm	ion channel	0.00398954	0.00273357	up	1.53553	1.53553	0.618732	648
Cancer, Organismal Injury and Abnormalities	epithelial cancer	1.47e-13		0.272	ITPRIPL2	inositol 1,4,5-trisphosphate receptor interacting protein-like 2	Other	other	0.000973522	0.000143984	down	1.47565	-1.47565	-0.561355	648
Cancer, Organismal Injury and Abnormalities	epithelial cancer	1.47e-13		0.272	JDP2	Jun dimerization protein 2	Nucleus	transcription regulator	0.00181266	0.000819677	down	1.48722	-1.48722	-0.572619	648
Cancer, Organismal Injury and Abnormalities	epithelial cancer	1.47e-13		0.272	KANK2	KN motif and ankyrin repeat domains 2	Nucleus	transcription regulator	0.00102673	0.000169353	down	1.69634	-1.69634	-0.762423	648
Cancer, Organismal Injury and Abnormalities	epithelial cancer	1.47e-13		0.272	KCNH5	potassium voltage-gated channel subfamily H member 5	Plasma Membrane	ion channel	0.00215343	0.00112694	down	1.4422	-1.4422	-0.528271	648
Cancer, Organismal Injury and Abnormalities	epithelial cancer	1.47e-13		0.272	KCNJ12	potassium voltage-gated channel subfamily J member 12	Plasma Membrane	ion channel	0.00225793	0.00121259	up	1.39488	1.39488	0.480139	648
Cancer, Organismal Injury and Abnormalities	epithelial cancer	1.47e-13		0.272	KCNK3	potassium two pore domain channel subfamily K member 3	Plasma Membrane	ion channel	0.000973522	0.000144376	up	2.56371	2.56371	1.35823	648
Cancer, Organismal Injury and Abnormalities	epithelial cancer	1.47e-13		0.272	KDELR3	KDEL endoplasmic reticulum protein retention receptor 3	Cytoplasm	transporter	0.000705578	5.57867e-05	up	1.44032	1.44032	0.526385	648
Cancer, Organismal Injury and Abnormalities	epithelial cancer	1.47e-13		0.272	KIAA0825	KIAA0825	Extracellular Space	other	0.000731328	6.4251e-05	up	2.22745	2.22745	1.15539	648
Cancer, Organismal Injury and Abnormalities	epithelial cancer	1.47e-13		0.272	KIAA1147	KIAA1147	Other	other	0.0100897	0.00859662	down	1.4117	-1.4117	-0.497432	648
Cancer, Organismal Injury and Abnormalities	epithelial cancer	1.47e-13		0.272	KIAA1586	KIAA1586	Other	other	0.005307	0.00395396	down	1.39263	-1.39263	-0.477814	648
Cancer, Organismal Injury and Abnormalities	epithelial cancer	1.47e-13		0.272	KIAA1715	KIAA1715	Cytoplasm	other	0.00596159	0.00461368	up	1.30784	1.30784	0.387181	648
Cancer, Organismal Injury and Abnormalities	epithelial cancer	1.47e-13		0.272	KIF3C	kinesin family member 3C	Cytoplasm	other	0.00121379	0.000269009	up	1.82927	1.82927	0.871267	648
Cancer, Organismal Injury and Abnormalities	epithelial cancer	1.47e-13		0.272	KIFC3	kinesin family member C3	Cytoplasm	enzyme	0.00189681	0.000890283	down	1.46774	-1.46774	-0.553597	648
Cancer, Organismal Injury and Abnormalities	epithelial cancer	1.47e-13		0.272	KLF3	Kruppel-like factor 3 (basic)	Nucleus	transcription regulator	0.002114	0.00108977	up	1.58671	1.58671	0.66604	648
Cancer, Organismal Injury and Abnormalities	epithelial cancer	1.47e-13		0.272	KLHL12	kelch like family member 12	Cytoplasm	other	0.00168004	0.000687356	up	1.32604	1.32604	0.407125	648
Cancer, Organismal Injury and Abnormalities	epithelial cancer	1.47e-13		0.272	KLHL7	kelch like family member 7	Nucleus	other	0.000552776	1.84146e-05	up	1.33053	1.33053	0.412	648
Cancer, Organismal Injury and Abnormalities	epithelial cancer	1.47e-13		0.272	KNSTRN	kinetochore-localized astrin/SPAG5 binding protein	Cytoplasm	other	0.00114423	0.000237519	up	1.35269	1.35269	0.435834	648
Cancer, Organismal Injury and Abnormalities	epithelial cancer	1.47e-13		0.272	KRR1	KRR1, small subunit processome component homolog	Nucleus	other	0.00356119	0.00234533	down	1.63545	-1.63545	-0.70969	648
Cancer, Organismal Injury and Abnormalities	epithelial cancer	1.47e-13		0.272	LAPTM4A	lysosomal protein transmembrane 4 alpha	Cytoplasm	other	0.00318783	0.00200852	down	1.34847	-1.34847	-0.431326	648
Cancer, Organismal Injury and Abnormalities	epithelial cancer	1.47e-13		0.272	LCN10	lipocalin 10	Extracellular Space	other	0.00127137	0.000321402	up	1.78443	1.78443	0.835466	648
Cancer, Organismal Injury and Abnormalities	epithelial cancer	1.47e-13		0.272	LHFPL2	lipoma HMGIC fusion partner-like 2	Other	enzyme	0.00112848	0.000225015	down	1.36707	-1.36707	-0.451092	648
Cancer, Organismal Injury and Abnormalities	epithelial cancer	1.47e-13		0.272	LIFR	leukemia inhibitory factor receptor alpha	Plasma Membrane	transmembrane receptor	0.00121379	0.000269793	up	1.90393	1.90393	0.928983	648
Cancer, Organismal Injury and Abnormalities	epithelial cancer	1.47e-13		0.272	LIMCH1	LIM and calponin homology domains 1	Other	other	0.00122336	0.000289144	up	1.33705	1.33705	0.419052	648
Cancer, Organismal Injury and Abnormalities	epithelial cancer	1.47e-13		0.272	LIMK2	LIM domain kinase 2	Cytoplasm	kinase	0.00353288	0.00231874	up	1.38755	1.38755	0.472543	648
Cancer, Organismal Injury and Abnormalities	epithelial cancer	1.47e-13		0.272	LMAN2L	lectin, mannose binding 2 like	Cytoplasm	other	0.000546753	1.4628e-05	up	1.52808	1.52808	0.611716	648
Cancer, Organismal Injury and Abnormalities	epithelial cancer	1.47e-13		0.272	LONRF1	LON peptidase N-terminal domain and ring finger 1	Other	other	0.000843999	8.77121e-05	up	2.30467	2.30467	1.20456	648
Cancer, Organismal Injury and Abnormalities	epithelial cancer	1.47e-13		0.272	LOX	lysyl oxidase	Extracellular Space	enzyme	0.00260422	0.00151174	up	1.4011	1.4011	0.486563	648
Cancer, Organismal Injury and Abnormalities	epithelial cancer	1.47e-13		0.272	LPL	lipoprotein lipase	Cytoplasm	enzyme	0.00195188	0.000955768	down	1.31367	-1.31367	-0.3936	648
Cancer, Organismal Injury and Abnormalities	epithelial cancer	1.47e-13		0.272	LRRC3	leucine rich repeat containing 3	Other	other	0.00547386	0.00412544	up	1.73372	1.73372	0.793872	648
Cancer, Organismal Injury and Abnormalities	epithelial cancer	1.47e-13		0.272	LRRC49	leucine rich repeat containing 49	Other	other	0.0101255	0.0086415	up	1.45138	1.45138	0.537425	648
Cancer, Organismal Injury and Abnormalities	epithelial cancer	1.47e-13		0.272	LRRC57	leucine rich repeat containing 57	Cytoplasm	other	0.00031084	1.49309e-06	down	3.27678	-3.27678	-1.71228	648
Cancer, Organismal Injury and Abnormalities	epithelial cancer	1.47e-13		0.272	LRRC8B	leucine-rich repeat containing 8 family member B	Other	other	0.0017807	0.000778386	down	1.39581	-1.39581	-0.481101	648
Cancer, Organismal Injury and Abnormalities	epithelial cancer	1.47e-13		0.272	LRRFIP2	leucine rich repeat (in FLII) interacting protein 2	Extracellular Space	other	0.00576048	0.00441278	down	1.5252	-1.5252	-0.608999	648
Cancer, Organismal Injury and Abnormalities	epithelial cancer	1.47e-13		0.272	LSM14A	LSM14A mRNA processing body assembly factor	Cytoplasm	other	0.00103627	0.000171735	down	2.45101	-2.45101	-1.29338	648
Cancer, Organismal Injury and Abnormalities	epithelial cancer	1.47e-13		0.272	LSM14B	LSM family member 14B	Other	other	0.00200282	0.001004	down	1.52155	-1.52155	-0.605541	648
Cancer, Organismal Injury and Abnormalities	epithelial cancer	1.47e-13		0.272	LSM5	LSM5 homolog, U6 small nuclear RNA and mRNA degradation associated	Cytoplasm	other	0.000671914	4.19584e-05	down	1.54882	-1.54882	-0.63117	648
Cancer, Organismal Injury and Abnormalities	epithelial cancer	1.47e-13		0.272	LY6K	lymphocyte antigen 6 complex, locus K	Nucleus	other	0.000981305	0.000149554	down	1.60938	-1.60938	-0.686501	648
Cancer, Organismal Injury and Abnormalities	epithelial cancer	1.47e-13		0.272	LZIC	leucine zipper and CTNNBIP1 domain containing	Other	other	0.0102174	0.00876529	up	1.36122	1.36122	0.444904	648
Cancer, Organismal Injury and Abnormalities	epithelial cancer	1.47e-13		0.272	MALAT1	metastasis associated lung adenocarcinoma transcript 1 (non-protein coding)	Nucleus	other	0.00171939	0.000720624	down	1.32145	-1.32145	-0.402118	648
Cancer, Organismal Injury and Abnormalities	epithelial cancer	1.47e-13		0.272	MAN2A1	mannosidase alpha class 2A member 1	Cytoplasm	enzyme	0.000893036	0.000109226	up	1.44307	1.44307	0.529139	648
Cancer, Organismal Injury and Abnormalities	epithelial cancer	1.47e-13		0.272	MAPK1	mitogen-activated protein kinase 1	Cytoplasm	kinase	0.000671914	4.11984e-05	up	1.37196	1.37196	0.456241	648
Cancer, Organismal Injury and Abnormalities	epithelial cancer	1.47e-13		0.272	MAPK8IP2	mitogen-activated protein kinase 8 interacting protein 2	Cytoplasm	other	0.0465029	0.045381	up	1.3105	1.3105	0.390115	648
Cancer, Organismal Injury and Abnormalities	epithelial cancer	1.47e-13		0.272	MAPK9	mitogen-activated protein kinase 9	Cytoplasm	kinase	0.000667225	3.83013e-05	up	2.17032	2.17032	1.11791	648
Cancer, Organismal Injury and Abnormalities	epithelial cancer	1.47e-13		0.272	MARCH6	membrane associated ring-CH-type finger 6	Cytoplasm	enzyme	0.000869195	0.000100695	up	1.30853	1.30853	0.387952	648
Cancer, Organismal Injury and Abnormalities	epithelial cancer	1.47e-13		0.272	MARS2	methionyl-tRNA synthetase 2, mitochondrial	Cytoplasm	enzyme	0.00096791	0.000136147	down	1.99558	-1.99558	-0.996806	648
Cancer, Organismal Injury and Abnormalities	epithelial cancer	1.47e-13		0.272	MAU2	MAU2 sister chromatid cohesion factor	Nucleus	other	0.00222046	0.00118174	down	1.67565	-1.67565	-0.744719	648
Cancer, Organismal Injury and Abnormalities	epithelial cancer	1.47e-13		0.272	MBOAT2	membrane bound O-acyltransferase domain containing 2	Cytoplasm	enzyme	0.00155061	0.000551704	up	1.53286	1.53286	0.616226	648
Cancer, Organismal Injury and Abnormalities	epithelial cancer	1.47e-13		0.272	MCF2L	MCF.2 cell line derived transforming sequence like	Cytoplasm	other	0.00538105	0.00402999	up	1.32081	1.32081	0.401426	648
Cancer, Organismal Injury and Abnormalities	epithelial cancer	1.47e-13		0.272	MCM6	minichromosome maintenance complex component 6	Nucleus	enzyme	0.000364458	4.84509e-06	up	1.99439	1.99439	0.99595	648
Cancer, Organismal Injury and Abnormalities	epithelial cancer	1.47e-13		0.272	MED1	mediator complex subunit 1	Nucleus	transcription regulator	0.00783082	0.00640765	down	1.37262	-1.37262	-0.456928	648
Cancer, Organismal Injury and Abnormalities	epithelial cancer	1.47e-13		0.272	MEF2A	myocyte enhancer factor 2A	Nucleus	transcription regulator	0.0159376	0.0145854	down	1.32747	-1.32747	-0.40868	648
Cancer, Organismal Injury and Abnormalities	epithelial cancer	1.47e-13		0.272	MEF2D	myocyte enhancer factor 2D	Nucleus	transcription regulator	0.000621793	3.20325e-05	down	1.35557	-1.35557	-0.438904	648
Cancer, Organismal Injury and Abnormalities	epithelial cancer	1.47e-13		0.272	MESDC1	mesoderm development candidate 1	Other	other	0.00161681	0.00061901	down	1.88159	-1.88159	-0.911956	648
Cancer, Organismal Injury and Abnormalities	epithelial cancer	1.47e-13		0.272	MESP1	mesoderm posterior bHLH transcription factor 1	Nucleus	transcription regulator	0.00223334	0.00119362	down	1.4487	-1.4487	-0.534754	648
Cancer, Organismal Injury and Abnormalities	epithelial cancer	1.47e-13		0.272	MET	MET proto-oncogene, receptor tyrosine kinase	Plasma Membrane	kinase	0.000869195	0.000100519	up	1.58339	1.58339	0.66302	648
Cancer, Organismal Injury and Abnormalities	epithelial cancer	1.47e-13		0.272	METTL7A	methyltransferase like 7A	Cytoplasm	other	0.00821088	0.00677521	up	1.36315	1.36315	0.446947	648
Cancer, Organismal Injury and Abnormalities	epithelial cancer	1.47e-13		0.272	MFAP2	microfibrillar associated protein 2	Extracellular Space	other	0.00665722	0.00528392	up	1.38966	1.38966	0.474728	648
Cancer, Organismal Injury and Abnormalities	epithelial cancer	1.47e-13		0.272	MFSD3	major facilitator superfamily domain containing 3	Other	other	0.0038521	0.00260954	up	1.3015	1.3015	0.380171	648
Cancer, Organismal Injury and Abnormalities	epithelial cancer	1.47e-13		0.272	MGAT4A	mannosyl (alpha-1,3-)-glycoprotein beta-1,4-N-acetylglucosaminyltransferase, isozyme A	Cytoplasm	enzyme	0.0116052	0.0101858	up	1.30743	1.30743	0.386737	648
Cancer, Organismal Injury and Abnormalities	epithelial cancer	1.47e-13		0.272	MINA	MYC induced nuclear antigen	Nucleus	other	0.0022963	0.00125693	down	1.33356	-1.33356	-0.415288	648
Cancer, Organismal Injury and Abnormalities	epithelial cancer	1.47e-13		0.272	MITF	microphthalmia-associated transcription factor	Nucleus	transcription regulator	0.000936612	0.000126267	up	1.30448	1.30448	0.383476	648
Cancer, Organismal Injury and Abnormalities	epithelial cancer	1.47e-13		0.272	MKI67	marker of proliferation Ki-67	Nucleus	other	0.00186056	0.000854961	down	1.62289	-1.62289	-0.698566	648
Cancer, Organismal Injury and Abnormalities	epithelial cancer	1.47e-13		0.272	MLEC	malectin	Plasma Membrane	other	0.00171939	0.000722863	up	1.40414	1.40414	0.489688	648
Cancer, Organismal Injury and Abnormalities	epithelial cancer	1.47e-13		0.272	MLLT4	myeloid/lymphoid or mixed-lineage leukemia; translocated to, 4	Nucleus	other	0.00130563	0.000344608	up	1.74351	1.74351	0.801997	648
Cancer, Organismal Injury and Abnormalities	epithelial cancer	1.47e-13		0.272	MPI	mannose phosphate isomerase	Cytoplasm	enzyme	0.000916463	0.000120774	up	1.48722	1.48722	0.572616	648
Cancer, Organismal Injury and Abnormalities	epithelial cancer	1.47e-13		0.272	MRPL18	mitochondrial ribosomal protein L18	Cytoplasm	translation regulator	0.00164315	0.000653744	down	1.35927	-1.35927	-0.442834	648
Cancer, Organismal Injury and Abnormalities	epithelial cancer	1.47e-13		0.272	MRPL39	mitochondrial ribosomal protein L39	Cytoplasm	other	0.00544002	0.00408588	down	1.30345	-1.30345	-0.382335	648
Cancer, Organismal Injury and Abnormalities	epithelial cancer	1.47e-13		0.272	MSRB3	methionine sulfoxide reductase B3	Cytoplasm	other	0.00145906	0.00047359	down	1.30596	-1.30596	-0.385105	648
Cancer, Organismal Injury and Abnormalities	epithelial cancer	1.47e-13		0.272	MTMR12	myotubularin related protein 12	Plasma Membrane	other	0.0018305	0.00083498	up	1.61535	1.61535	0.691851	648
Cancer, Organismal Injury and Abnormalities	epithelial cancer	1.47e-13		0.272	MTMR2	myotubularin related protein 2	Cytoplasm	phosphatase	0.00139587	0.000419132	up	1.38307	1.38307	0.46787	648
Cancer, Organismal Injury and Abnormalities	epithelial cancer	1.47e-13		0.272	MTMR9	myotubularin related protein 9	Cytoplasm	phosphatase	0.00114287	0.000231091	down	1.35615	-1.35615	-0.439513	648
Cancer, Organismal Injury and Abnormalities	epithelial cancer	1.47e-13		0.272	MTR	5-methyltetrahydrofolate-homocysteine methyltransferase	Cytoplasm	enzyme	0.00213348	0.00111268	down	1.39122	-1.39122	-0.476352	648
Cancer, Organismal Injury and Abnormalities	epithelial cancer	1.47e-13		0.272	MYBL1	MYB proto-oncogene like 1	Nucleus	transcription regulator	0.000901301	0.000117612	up	1.92285	1.92285	0.943245	648
Cancer, Organismal Injury and Abnormalities	epithelial cancer	1.47e-13		0.272	MYD88	myeloid differentiation primary response 88	Plasma Membrane	other	0.0019092	0.000904691	down	1.39303	-1.39303	-0.478222	648
Cancer, Organismal Injury and Abnormalities	epithelial cancer	1.47e-13		0.272	MYL6B	myosin light chain 6B	Cytoplasm	other	0.00377004	0.00253934	up	1.3427	1.3427	0.425133	648
Cancer, Organismal Injury and Abnormalities	epithelial cancer	1.47e-13		0.272	MYO1A	myosin IA	Cytoplasm	peptidase	0.0346441	0.0334803	up	1.99969	1.99969	0.999776	648
Cancer, Organismal Injury and Abnormalities	epithelial cancer	1.47e-13		0.272	MYO1E	myosin IE	Cytoplasm	enzyme	0.00197992	0.000978876	up	1.31842	1.31842	0.398811	648
Cancer, Organismal Injury and Abnormalities	epithelial cancer	1.47e-13		0.272	MYO5A	myosin VA	Cytoplasm	enzyme	0.00128086	0.000329838	up	1.3758	1.3758	0.460276	648
Cancer, Organismal Injury and Abnormalities	epithelial cancer	1.47e-13		0.272	MYT1L	myelin transcription factor 1 like	Nucleus	transcription regulator	0.00143064	0.000445592	up	1.88392	1.88392	0.913735	648
Cancer, Organismal Injury and Abnormalities	epithelial cancer	1.47e-13		0.272	MZT1	mitotic spindle organizing protein 1	Cytoplasm	other	0.00277619	0.00165711	up	2.52839	2.52839	1.33822	648
Cancer, Organismal Injury and Abnormalities	epithelial cancer	1.47e-13		0.272	NAT14	N-acetyltransferase 14 (putative)	Extracellular Space	other	0.00268355	0.00157985	up	1.34257	1.34257	0.424995	648
Cancer, Organismal Injury and Abnormalities	epithelial cancer	1.47e-13		0.272	NAV2	neuron navigator 2	Nucleus	other	0.000595503	2.38509e-05	up	1.63822	1.63822	0.712133	648
Cancer, Organismal Injury and Abnormalities	epithelial cancer	1.47e-13		0.272	NCALD	neurocalcin delta	Cytoplasm	other	0.0132212	0.0118547	up	1.35118	1.35118	0.434221	648
Cancer, Organismal Injury and Abnormalities	epithelial cancer	1.47e-13		0.272	NCEH1	neutral cholesterol ester hydrolase 1	Plasma Membrane	enzyme	0.00148672	0.000504703	down	1.51032	-1.51032	-0.594853	648
Cancer, Organismal Injury and Abnormalities	epithelial cancer	1.47e-13		0.272	NCL	nucleolin	Nucleus	other	0.00161472	0.000617517	down	1.44697	-1.44697	-0.533032	648
Cancer, Organismal Injury and Abnormalities	epithelial cancer	1.47e-13		0.272	NEDD4	neural precursor cell expressed, developmentally down-regulated 4, E3 ubiquitin protein ligase	Cytoplasm	enzyme	0.000671914	4.18854e-05	up	2.62031	2.62031	1.38974	648
Cancer, Organismal Injury and Abnormalities	epithelial cancer	1.47e-13		0.272	NEDD9	neural precursor cell expressed, developmentally down-regulated 9	Nucleus	other	0.00160896	0.00060944	up	1.54881	1.54881	0.631164	648
Cancer, Organismal Injury and Abnormalities	epithelial cancer	1.47e-13		0.272	NEK11	NIMA related kinase 11	Nucleus	kinase	0.00238095	0.00131898	up	1.40046	1.40046	0.485899	648
Cancer, Organismal Injury and Abnormalities	epithelial cancer	1.47e-13		0.272	NEK7	NIMA related kinase 7	Nucleus	kinase	0.00260422	0.00151198	down	1.89793	-1.89793	-0.924428	648
Cancer, Organismal Injury and Abnormalities	epithelial cancer	1.47e-13		0.272	NFIA	nuclear factor I A	Nucleus	transcription regulator	0.00142956	0.000443329	up	1.39927	1.39927	0.484677	648
Cancer, Organismal Injury and Abnormalities	epithelial cancer	1.47e-13		0.272	NHEJ1	non-homologous end joining factor 1	Nucleus	other	0.014203	0.0128757	down	1.65626	-1.65626	-0.727932	648
Cancer, Organismal Injury and Abnormalities	epithelial cancer	1.47e-13		0.272	NIPA2	non imprinted in Prader-Willi/Angelman syndrome 2	Cytoplasm	other	3.76817e-05	3.91609e-08	down	1.74425	-1.74425	-0.802608	648
Cancer, Organismal Injury and Abnormalities	epithelial cancer	1.47e-13		0.272	NIPAL3	NIPA like domain containing 3	Other	other	0.00231155	0.00126827	down	1.41591	-1.41591	-0.501725	648
Cancer, Organismal Injury and Abnormalities	epithelial cancer	1.47e-13		0.272	NIT1	nitrilase 1	Cytoplasm	enzyme	0.00152463	0.000535131	up	1.45349	1.45349	0.539525	648
Cancer, Organismal Injury and Abnormalities	epithelial cancer	1.47e-13		0.272	NNT	nicotinamide nucleotide transhydrogenase	Cytoplasm	enzyme	0.0228777	0.0215673	down	1.3108	-1.3108	-0.39045	648
Cancer, Organismal Injury and Abnormalities	epithelial cancer	1.47e-13		0.272	NPHP1	nephronophthisis 1 (juvenile)	Nucleus	other	0.00148672	0.000503697	up	1.52429	1.52429	0.608138	648
Cancer, Organismal Injury and Abnormalities	epithelial cancer	1.47e-13		0.272	NR4A2	nuclear receptor subfamily 4 group A member 2	Nucleus	ligand-dependent nuclear receptor	0.00161836	0.000624472	down	1.34705	-1.34705	-0.429798	648
Cancer, Organismal Injury and Abnormalities	epithelial cancer	1.47e-13		0.272	NSD1	nuclear receptor binding SET domain protein 1	Nucleus	transcription regulator	0.00439515	0.00309667	down	1.5514	-1.5514	-0.633571	648
Cancer, Organismal Injury and Abnormalities	epithelial cancer	1.47e-13		0.272	NSMAF	neutral sphingomyelinase activation associated factor	Cytoplasm	other	0.000694271	4.39525e-05	down	3.38362	-3.38362	-1.75857	648
Cancer, Organismal Injury and Abnormalities	epithelial cancer	1.47e-13		0.272	NTN4	netrin 4	Extracellular Space	other	0.0012443	0.000305985	up	1.55518	1.55518	0.637086	648
Cancer, Organismal Injury and Abnormalities	epithelial cancer	1.47e-13		0.272	NUBPL	nucleotide binding protein like	Cytoplasm	other	0.00408442	0.00282145	up	1.5499	1.5499	0.632173	648
Cancer, Organismal Injury and Abnormalities	epithelial cancer	1.47e-13		0.272	NUDT12	nudix hydrolase 12	Cytoplasm	phosphatase	0.00152423	0.000533657	up	1.41124	1.41124	0.496961	648
Cancer, Organismal Injury and Abnormalities	epithelial cancer	1.47e-13		0.272	NUP98	nucleoporin 98kDa	Nucleus	transporter	0.000973522	0.000141517	down	1.74634	-1.74634	-0.804331	648
Cancer, Organismal Injury and Abnormalities	epithelial cancer	1.47e-13		0.272	OLR1	oxidized low density lipoprotein receptor 1	Plasma Membrane	transmembrane receptor	0.000440154	7.39277e-06	up	5.75839	5.75839	2.52567	648
Cancer, Organismal Injury and Abnormalities	epithelial cancer	1.47e-13		0.272	OSBPL8	oxysterol binding protein like 8	Plasma Membrane	transporter	0.00156382	0.00056745	down	1.81846	-1.81846	-0.862717	648
Cancer, Organismal Injury and Abnormalities	epithelial cancer	1.47e-13		0.272	PAFAH1B3	platelet activating factor acetylhydrolase 1b catalytic subunit 3	Cytoplasm	enzyme	0.00291756	0.0017729	up	1.3077	1.3077	0.387036	648
Cancer, Organismal Injury and Abnormalities	epithelial cancer	1.47e-13		0.272	PAIP1	poly(A) binding protein interacting protein 1	Cytoplasm	translation regulator	0.00964709	0.00817219	up	1.48547	1.48547	0.570917	648
Cancer, Organismal Injury and Abnormalities	epithelial cancer	1.47e-13		0.272	PAN3	PAN3 poly(A) specific ribonuclease subunit	Cytoplasm	other	0.00205317	0.00104427	down	1.32391	-1.32391	-0.404805	648
Cancer, Organismal Injury and Abnormalities	epithelial cancer	1.47e-13		0.272	PANX1	pannexin 1	Plasma Membrane	transporter	0.00162028	0.000630366	up	1.31486	1.31486	0.394914	648
Cancer, Organismal Injury and Abnormalities	epithelial cancer	1.47e-13		0.272	PAPD5	PAP associated domain containing 5	Nucleus	enzyme	0.00156739	0.000572752	up	1.3563	1.3563	0.439681	648
Cancer, Organismal Injury and Abnormalities	epithelial cancer	1.47e-13		0.272	PAQR3	progestin and adipoQ receptor family member 3	Cytoplasm	other	0.0022529	0.00120795	down	1.44793	-1.44793	-0.533994	648
Cancer, Organismal Injury and Abnormalities	epithelial cancer	1.47e-13		0.272	PATJ	PATJ, crumbs cell polarity complex component	Plasma Membrane	other	0.0123029	0.0108791	up	1.35606	1.35606	0.439422	648
Cancer, Organismal Injury and Abnormalities	epithelial cancer	1.47e-13		0.272	PBRM1	polybromo 1	Nucleus	other	0.00556927	0.00422612	down	1.44282	-1.44282	-0.528893	648
Cancer, Organismal Injury and Abnormalities	epithelial cancer	1.47e-13		0.272	PBX1	pre-B-cell leukemia homeobox 1	Nucleus	transcription regulator	0.00804108	0.00661779	up	1.4105	1.4105	0.496204	648
Cancer, Organismal Injury and Abnormalities	epithelial cancer	1.47e-13		0.272	PBX3	pre-B-cell leukemia homeobox 3	Nucleus	transcription regulator	0.000856626	9.64282e-05	up	1.51227	1.51227	0.596715	648
Cancer, Organismal Injury and Abnormalities	epithelial cancer	1.47e-13		0.272	PCNA	proliferating cell nuclear antigen	Nucleus	enzyme	0.00323867	0.00205172	down	1.3258	-1.3258	-0.40686	648
Cancer, Organismal Injury and Abnormalities	epithelial cancer	1.47e-13		0.272	PCSK1	proprotein convertase subtilisin/kexin type 1	Cytoplasm	peptidase	0.00128086	0.000328189	up	1.594	1.594	0.67265	648
Cancer, Organismal Injury and Abnormalities	epithelial cancer	1.47e-13		0.272	PDE3B	phosphodiesterase 3B	Cytoplasm	enzyme	0.00262524	0.00153082	up	1.32551	1.32551	0.40655	648
Cancer, Organismal Injury and Abnormalities	epithelial cancer	1.47e-13		0.272	PDXK	pyridoxal (pyridoxine, vitamin B6) kinase	Cytoplasm	kinase	0.000973522	0.000143223	up	1.35477	1.35477	0.438051	648
Cancer, Organismal Injury and Abnormalities	epithelial cancer	1.47e-13		0.272	PGM2	phosphoglucomutase 2	Cytoplasm	enzyme	0.00194272	0.000940267	down	1.61175	-1.61175	-0.688631	648
Cancer, Organismal Injury and Abnormalities	epithelial cancer	1.47e-13		0.272	PHC2	polyhomeotic homolog 2	Nucleus	other	0.00256729	0.0014705	down	1.97602	-1.97602	-0.9826	648
Cancer, Organismal Injury and Abnormalities	epithelial cancer	1.47e-13		0.272	PHTF1	putative homeodomain transcription factor 1	Nucleus	transcription regulator	0.00139538	0.000414716	up	1.38305	1.38305	0.467849	648
Cancer, Organismal Injury and Abnormalities	epithelial cancer	1.47e-13		0.272	PHTF2	putative homeodomain transcription factor 2	Cytoplasm	other	0.00155828	0.000559736	down	1.72398	-1.72398	-0.785739	648
Cancer, Organismal Injury and Abnormalities	epithelial cancer	1.47e-13		0.272	PIGA	phosphatidylinositol glycan anchor biosynthesis class A	Cytoplasm	enzyme	0.00492046	0.00359393	up	1.47768	1.47768	0.563332	648
Cancer, Organismal Injury and Abnormalities	epithelial cancer	1.47e-13		0.272	PIK3R3	phosphoinositide-3-kinase regulatory subunit 3	Cytoplasm	kinase	0.0011846	0.000257204	down	1.43348	-1.43348	-0.519517	648
Cancer, Organismal Injury and Abnormalities	epithelial cancer	1.47e-13		0.272	PITPNA	phosphatidylinositol transfer protein alpha	Cytoplasm	transporter	0.00130563	0.000343019	up	1.59258	1.59258	0.671363	648
Cancer, Organismal Injury and Abnormalities	epithelial cancer	1.47e-13		0.272	PKP4	plakophilin 4	Plasma Membrane	other	0.00145906	0.00047432	up	1.51335	1.51335	0.597741	648
Cancer, Organismal Injury and Abnormalities	epithelial cancer	1.47e-13		0.272	PLAGL1	PLAG1 like zinc finger 1	Nucleus	transcription regulator	0.00259466	0.00150182	down	1.32733	-1.32733	-0.408528	648
Cancer, Organismal Injury and Abnormalities	epithelial cancer	1.47e-13		0.272	PLAUR	plasminogen activator, urokinase receptor	Plasma Membrane	transmembrane receptor	0.00107418	0.000183656	down	1.48507	-1.48507	-0.570528	648
Cancer, Organismal Injury and Abnormalities	epithelial cancer	1.47e-13		0.272	PLEKHA7	pleckstrin homology domain containing A7	Cytoplasm	other	0.00135082	0.00037587	up	1.38782	1.38782	0.472825	648
Cancer, Organismal Injury and Abnormalities	epithelial cancer	1.47e-13		0.272	PLEKHF2	pleckstrin homology and FYVE domain containing 2	Cytoplasm	other	0.00637526	0.00502443	down	1.35866	-1.35866	-0.442186	648
Cancer, Organismal Injury and Abnormalities	epithelial cancer	1.47e-13		0.272	PLEKHG1	pleckstrin homology and RhoGEF domain containing G1	Extracellular Space	other	0.00853958	0.00710161	down	1.3886	-1.3886	-0.473627	648
Cancer, Organismal Injury and Abnormalities	epithelial cancer	1.47e-13		0.272	PMS1	PMS1 homolog 1, mismatch repair system component	Nucleus	enzyme	0.00227849	0.00124031	up	1.37305	1.37305	0.457387	648
Cancer, Organismal Injury and Abnormalities	epithelial cancer	1.47e-13		0.272	PMVK	phosphomevalonate kinase	Cytoplasm	kinase	0.00152154	0.000527003	down	1.35507	-1.35507	-0.438363	648
Cancer, Organismal Injury and Abnormalities	epithelial cancer	1.47e-13		0.272	PNISR	PNN-interacting serine/arginine-rich protein	Nucleus	other	0.00089429	0.000114727	down	1.60427	-1.60427	-0.681915	648
Cancer, Organismal Injury and Abnormalities	epithelial cancer	1.47e-13		0.272	PNN	pinin, desmosome associated protein	Plasma Membrane	other	0.00171939	0.000722233	down	1.54613	-1.54613	-0.628657	648
Cancer, Organismal Injury and Abnormalities	epithelial cancer	1.47e-13		0.272	POC1B	POC1 centriolar protein B	Cytoplasm	other	0.0102601	0.00880634	down	1.5535	-1.5535	-0.63552	648
Cancer, Organismal Injury and Abnormalities	epithelial cancer	1.47e-13		0.272	PPEF1	protein phosphatase with EF-hand domain 1	Extracellular Space	phosphatase	0.0102094	0.00874527	up	1.35395	1.35395	0.437175	648
Cancer, Organismal Injury and Abnormalities	epithelial cancer	1.47e-13		0.272	PPFIA3	PTPRF interacting protein alpha 3	Plasma Membrane	phosphatase	0.00226084	0.00121762	up	1.40324	1.40324	0.488763	648
Cancer, Organismal Injury and Abnormalities	epithelial cancer	1.47e-13		0.272	PPM1D	protein phosphatase, Mg2+/Mn2+ dependent 1D	Cytoplasm	phosphatase	0.00173989	0.000740638	down	1.71097	-1.71097	-0.77481	648
Cancer, Organismal Injury and Abnormalities	epithelial cancer	1.47e-13		0.272	PPM1F	protein phosphatase, Mg2+/Mn2+ dependent 1F	Cytoplasm	phosphatase	0.00162418	0.000636522	down	1.33187	-1.33187	-0.413453	648
Cancer, Organismal Injury and Abnormalities	epithelial cancer	1.47e-13		0.272	PPM1H	protein phosphatase, Mg2+/Mn2+ dependent 1H	Other	phosphatase	0.00139587	0.000419604	up	1.55884	1.55884	0.640469	648
Cancer, Organismal Injury and Abnormalities	epithelial cancer	1.47e-13		0.272	PPP1R15B	protein phosphatase 1 regulatory subunit 15B	Cytoplasm	phosphatase	0.00146307	0.000478077	up	1.57001	1.57001	0.650771	648
Cancer, Organismal Injury and Abnormalities	epithelial cancer	1.47e-13		0.272	PPP6C	protein phosphatase 6 catalytic subunit	Nucleus	phosphatase	0.00764756	0.00623135	down	1.3657	-1.3657	-0.449636	648
Cancer, Organismal Injury and Abnormalities	epithelial cancer	1.47e-13		0.272	PRAME	preferentially expressed antigen in melanoma	Nucleus	other	0.00186933	0.000863289	up	1.72184	1.72184	0.783954	648
Cancer, Organismal Injury and Abnormalities	epithelial cancer	1.47e-13		0.272	PRDX1	peroxiredoxin 1	Cytoplasm	enzyme	6.04544e-05	1.04142e-07	down	5.09895	-5.09895	-2.3502	648
Cancer, Organismal Injury and Abnormalities	epithelial cancer	1.47e-13		0.272	PREP	prolyl endopeptidase	Cytoplasm	peptidase	0.000509616	1.05793e-05	down	1.62811	-1.62811	-0.703201	648
Cancer, Organismal Injury and Abnormalities	epithelial cancer	1.47e-13		0.272	PRIM1	primase (DNA) subunit 1	Nucleus	enzyme	0.000154259	3.32169e-07	up	1.37464	1.37464	0.459056	648
Cancer, Organismal Injury and Abnormalities	epithelial cancer	1.47e-13		0.272	PRKAA2	protein kinase AMP-activated catalytic subunit alpha 2	Cytoplasm	kinase	0.00148672	0.000505473	up	1.34667	1.34667	0.429392	648
Cancer, Organismal Injury and Abnormalities	epithelial cancer	1.47e-13		0.272	PRKAG2	protein kinase AMP-activated non-catalytic subunit gamma 2	Cytoplasm	kinase	0.00191038	0.000906647	up	1.32208	1.32208	0.402806	648
Cancer, Organismal Injury and Abnormalities	epithelial cancer	1.47e-13		0.272	PRKCI	protein kinase C iota	Cytoplasm	kinase	0.00267777	0.0015753	down	1.40614	-1.40614	-0.491737	648
Cancer, Organismal Injury and Abnormalities	epithelial cancer	1.47e-13		0.272	PRKX	protein kinase, X-linked	Cytoplasm	kinase	0.000551393	1.66261e-05	down	1.44224	-1.44224	-0.528312	648
Cancer, Organismal Injury and Abnormalities	epithelial cancer	1.47e-13		0.272	PRPF4B	pre-mRNA processing factor 4B	Nucleus	kinase	0.0127237	0.0113429	down	1.3757	-1.3757	-0.460171	648
Cancer, Organismal Injury and Abnormalities	epithelial cancer	1.47e-13		0.272	PRR3	proline rich 3	Other	other	0.00837825	0.00694333	up	1.34479	1.34479	0.427385	648
Cancer, Organismal Injury and Abnormalities	epithelial cancer	1.47e-13		0.272	PRSS23	protease, serine 23	Extracellular Space	peptidase	0.000621641	2.9449e-05	down	1.37725	-1.37725	-0.461794	648
Cancer, Organismal Injury and Abnormalities	epithelial cancer	1.47e-13		0.272	PRUNE2	prune homolog 2 (Drosophila)	Other	other	0.000736755	6.68175e-05	up	1.81932	1.81932	0.8634	648
Cancer, Organismal Injury and Abnormalities	epithelial cancer	1.47e-13		0.272	PSAP	prosaposin	Extracellular Space	other	0.000861826	9.83566e-05	down	1.52088	-1.52088	-0.604908	648
Cancer, Organismal Injury and Abnormalities	epithelial cancer	1.47e-13		0.272	PSMB9	proteasome subunit beta 9	Cytoplasm	peptidase	0.0015866	0.000586263	up	1.51617	1.51617	0.600431	648
Cancer, Organismal Injury and Abnormalities	epithelial cancer	1.47e-13		0.272	PTAR1	protein prenyltransferase alpha subunit repeat containing 1	Other	other	0.00218507	0.00115212	down	1.40224	-1.40224	-0.487734	648
Cancer, Organismal Injury and Abnormalities	epithelial cancer	1.47e-13		0.272	PTBP3	polypyrimidine tract binding protein 3	Nucleus	other	0.00172757	0.000733058	up	1.45114	1.45114	0.53719	648
Cancer, Organismal Injury and Abnormalities	epithelial cancer	1.47e-13		0.272	PTEN	phosphatase and tensin homolog	Cytoplasm	phosphatase	0.00313501	0.00196175	down	1.36758	-1.36758	-0.451628	648
Cancer, Organismal Injury and Abnormalities	epithelial cancer	1.47e-13		0.272	PTER	phosphotriesterase related	Cytoplasm	enzyme	0.0011069	0.000213086	down	1.8672	-1.8672	-0.900877	648
Cancer, Organismal Injury and Abnormalities	epithelial cancer	1.47e-13		0.272	PTGS2	prostaglandin-endoperoxide synthase 2	Cytoplasm	enzyme	0.00125843	0.000312592	down	1.47674	-1.47674	-0.562415	648
Cancer, Organismal Injury and Abnormalities	epithelial cancer	1.47e-13		0.272	PTOV1	prostate tumor overexpressed 1	Nucleus	other	0.00393256	0.00267895	up	1.36756	1.36756	0.451608	648
Cancer, Organismal Injury and Abnormalities	epithelial cancer	1.47e-13		0.272	QKI	QKI, KH domain containing, RNA binding	Nucleus	other	0.00262752	0.00153328	up	1.80332	1.80332	0.850657	648
Cancer, Organismal Injury and Abnormalities	epithelial cancer	1.47e-13		0.272	RAB22A	RAB22A, member RAS oncogene family	Cytoplasm	enzyme	0.00190516	0.000900708	down	1.45279	-1.45279	-0.538825	648
Cancer, Organismal Injury and Abnormalities	epithelial cancer	1.47e-13		0.272	RAB23	RAB23, member RAS oncogene family	Cytoplasm	enzyme	0.00316199	0.00198317	up	1.34243	1.34243	0.424845	648
Cancer, Organismal Injury and Abnormalities	epithelial cancer	1.47e-13		0.272	RAB28	RAB28, member RAS oncogene family	Plasma Membrane	enzyme	0.00148542	0.000495781	down	1.58212	-1.58212	-0.661856	648
Cancer, Organismal Injury and Abnormalities	epithelial cancer	1.47e-13		0.272	RAB5A	RAB5A, member RAS oncogene family	Cytoplasm	enzyme	0.0014156	0.000432241	up	1.49267	1.49267	0.577895	648
Cancer, Organismal Injury and Abnormalities	epithelial cancer	1.47e-13		0.272	RAD1	RAD1 checkpoint DNA exonuclease	Nucleus	enzyme	0.00152154	0.000528148	down	1.67914	-1.67914	-0.747726	648
Cancer, Organismal Injury and Abnormalities	epithelial cancer	1.47e-13		0.272	RAD21	RAD21 cohesin complex component	Nucleus	transcription regulator	0.00221288	0.0011741	down	1.54993	-1.54993	-0.632203	648
Cancer, Organismal Injury and Abnormalities	epithelial cancer	1.47e-13		0.272	RAD51AP1	RAD51 associated protein 1	Nucleus	other	0.0104867	0.00904153	up	1.31418	1.31418	0.394168	648
Cancer, Organismal Injury and Abnormalities	epithelial cancer	1.47e-13		0.272	RALB	v-ral simian leukemia viral oncogene homolog B	Cytoplasm	enzyme	0.00227628	0.00123715	up	1.75711	1.75711	0.813205	648
Cancer, Organismal Injury and Abnormalities	epithelial cancer	1.47e-13		0.272	RAP2B	RAP2B, member of RAS oncogene family	Plasma Membrane	enzyme	0.000546477	1.22399e-05	down	1.98696	-1.98696	-0.990561	648
Cancer, Organismal Injury and Abnormalities	epithelial cancer	1.47e-13		0.272	RAPH1	Ras association (RalGDS/AF-6) and pleckstrin homology domains 1	Plasma Membrane	other	0.00131072	0.000350661	down	1.30268	-1.30268	-0.381487	648
Cancer, Organismal Injury and Abnormalities	epithelial cancer	1.47e-13		0.272	RARRES2	retinoic acid receptor responder 2	Plasma Membrane	transmembrane receptor	0.00549406	0.00414302	up	1.40311	1.40311	0.488623	648
Cancer, Organismal Injury and Abnormalities	epithelial cancer	1.47e-13		0.272	RASGEF1A	RasGEF domain family member 1A	Cytoplasm	other	0.00136285	0.000383852	up	1.36391	1.36391	0.447751	648
Cancer, Organismal Injury and Abnormalities	epithelial cancer	1.47e-13		0.272	RASGRP3	RAS guanyl releasing protein 3	Cytoplasm	other	0.00175258	0.000759302	up	2.04192	2.04192	1.02993	648
Cancer, Organismal Injury and Abnormalities	epithelial cancer	1.47e-13		0.272	RBM12	RNA binding motif protein 12	Nucleus	other	0.0229914	0.0216844	up	1.39488	1.39488	0.48014	648
Cancer, Organismal Injury and Abnormalities	epithelial cancer	1.47e-13		0.272	RCAN3	RCAN family member 3	Other	other	0.000861376	9.76317e-05	up	1.42374	1.42374	0.509689	648
Cancer, Organismal Injury and Abnormalities	epithelial cancer	1.47e-13		0.272	REEP1	receptor accessory protein 1	Cytoplasm	other	0.0016711	0.000675161	up	1.40035	1.40035	0.485789	648
Cancer, Organismal Injury and Abnormalities	epithelial cancer	1.47e-13		0.272	REPS2	RALBP1 associated Eps domain containing 2	Cytoplasm	other	0.00143064	0.00044623	up	1.65219	1.65219	0.724376	648
Cancer, Organismal Injury and Abnormalities	epithelial cancer	1.47e-13		0.272	RETSAT	retinol saturase (all-trans-retinol 13,14-reductase)	Cytoplasm	enzyme	0.00618385	0.00485383	down	1.33229	-1.33229	-0.413913	648
Cancer, Organismal Injury and Abnormalities	epithelial cancer	1.47e-13		0.272	RFC1	replication factor C subunit 1	Nucleus	transcription regulator	0.0110404	0.00961877	up	1.32215	1.32215	0.402881	648
Cancer, Organismal Injury and Abnormalities	epithelial cancer	1.47e-13		0.272	RGS19	regulator of G-protein signaling 19	Cytoplasm	other	0.000705578	5.32816e-05	up	1.43326	1.43326	0.519303	648
Cancer, Organismal Injury and Abnormalities	epithelial cancer	1.47e-13		0.272	RHOU	ras homolog family member U	Cytoplasm	enzyme	0.00091945	0.000121933	down	1.77155	-1.77155	-0.825012	648
Cancer, Organismal Injury and Abnormalities	epithelial cancer	1.47e-13		0.272	RNASEH2A	ribonuclease H2 subunit A	Nucleus	enzyme	0.0016536	0.000663718	up	1.44333	1.44333	0.529403	648
Cancer, Organismal Injury and Abnormalities	epithelial cancer	1.47e-13		0.272	RNF166	ring finger protein 166	Other	other	0.00670642	0.00533163	down	1.44132	-1.44132	-0.52739	648
Cancer, Organismal Injury and Abnormalities	epithelial cancer	1.47e-13		0.272	RNF34	ring finger protein 34	Cytoplasm	enzyme	0.000595955	2.43823e-05	down	1.45715	-1.45715	-0.543149	648
Cancer, Organismal Injury and Abnormalities	epithelial cancer	1.47e-13		0.272	ROCK2	Rho associated coiled-coil containing protein kinase 2	Cytoplasm	kinase	0.00101843	0.00016623	up	1.3479	1.3479	0.430714	648
Cancer, Organismal Injury and Abnormalities	epithelial cancer	1.47e-13		0.272	RPF2	ribosome production factor 2 homolog	Nucleus	other	0.00226084	0.00121805	down	1.92389	-1.92389	-0.94403	648
Cancer, Organismal Injury and Abnormalities	epithelial cancer	1.47e-13		0.272	RPGRIP1L	RPGRIP1-like	Cytoplasm	other	0.00135082	0.000379238	up	1.57407	1.57407	0.654503	648
Cancer, Organismal Injury and Abnormalities	epithelial cancer	1.47e-13		0.272	RPS27A	ribosomal protein S27a	Cytoplasm	other	0.00332646	0.00213312	down	1.34102	-1.34102	-0.423325	648
Cancer, Organismal Injury and Abnormalities	epithelial cancer	1.47e-13		0.272	RPS6KB2	ribosomal protein S6 kinase B2	Cytoplasm	kinase	0.00164315	0.000652051	down	1.98692	-1.98692	-0.990532	648
Cancer, Organismal Injury and Abnormalities	epithelial cancer	1.47e-13		0.272	RPUSD2	RNA pseudouridylate synthase domain containing 2	Other	enzyme	0.00256907	0.00147262	down	1.37154	-1.37154	-0.455798	648
Cancer, Organismal Injury and Abnormalities	epithelial cancer	1.47e-13		0.272	RRBP1	ribosome binding protein 1	Cytoplasm	other	0.00489182	0.00356478	down	2.36913	-2.36913	-1.24436	648
Cancer, Organismal Injury and Abnormalities	epithelial cancer	1.47e-13		0.272	RRM2	ribonucleotide reductase regulatory subunit M2	Nucleus	enzyme	0.00089429	0.000114577	down	1.78644	-1.78644	-0.83709	648
Cancer, Organismal Injury and Abnormalities	epithelial cancer	1.47e-13		0.272	RRN3	RRN3 homolog, RNA polymerase I transcription factor	Nucleus	transcription regulator	0.00172757	0.000733585	down	1.3527	-1.3527	-0.435847	648
Cancer, Organismal Injury and Abnormalities	epithelial cancer	1.47e-13		0.272	RSF1	remodeling and spacing factor 1	Nucleus	transcription regulator	0.00128195	0.000331806	up	1.36287	1.36287	0.446648	648
Cancer, Organismal Injury and Abnormalities	epithelial cancer	1.47e-13		0.272	RSL1D1	ribosomal L1 domain containing 1	Nucleus	other	0.00837825	0.00694579	down	1.368	-1.368	-0.452071	648
Cancer, Organismal Injury and Abnormalities	epithelial cancer	1.47e-13		0.272	RSU1	Ras suppressor protein 1	Cytoplasm	other	0.00226851	0.00123	up	1.39772	1.39772	0.483071	648
Cancer, Organismal Injury and Abnormalities	epithelial cancer	1.47e-13		0.272	RTKN2	rhotekin 2	Plasma Membrane	other	0.00172126	0.000726615	up	1.52853	1.52853	0.612146	648
Cancer, Organismal Injury and Abnormalities	epithelial cancer	1.47e-13		0.272	SAMD4A	sterile alpha motif domain containing 4A	Cytoplasm	translation regulator	0.00452926	0.00322822	up	1.56554	1.56554	0.646661	648
Cancer, Organismal Injury and Abnormalities	epithelial cancer	1.47e-13		0.272	SCAF11	SR-related CTD associated factor 11	Nucleus	other	0.00103643	0.000172292	down	1.65257	-1.65257	-0.724709	648
Cancer, Organismal Injury and Abnormalities	epithelial cancer	1.47e-13		0.272	SCARA3	scavenger receptor class A member 3	Plasma Membrane	transmembrane receptor	0.00193207	0.000923345	up	1.54312	1.54312	0.625852	648
Cancer, Organismal Injury and Abnormalities	epithelial cancer	1.47e-13		0.272	SDC1	syndecan 1	Plasma Membrane	enzyme	0.00112332	0.000220713	up	1.3964	1.3964	0.481712	648
Cancer, Organismal Injury and Abnormalities	epithelial cancer	1.47e-13		0.272	SDC2	syndecan 2	Plasma Membrane	other	0.000671914	4.10848e-05	up	1.82987	1.82987	0.871745	648
Cancer, Organismal Injury and Abnormalities	epithelial cancer	1.47e-13		0.272	SDE2	SDE2 telomere maintenance homolog	Other	other	0.00109185	0.000205016	down	1.69048	-1.69048	-0.757434	648
Cancer, Organismal Injury and Abnormalities	epithelial cancer	1.47e-13		0.272	SEC11A	SEC11 homolog A, signal peptidase complex subunit	Cytoplasm	peptidase	0.00089429	0.000112378	up	1.44166	1.44166	0.527732	648
Cancer, Organismal Injury and Abnormalities	epithelial cancer	1.47e-13		0.272	SEC24A	SEC24 homolog A, COPII coat complex component	Cytoplasm	transporter	0.00161349	0.000614266	down	2.21968	-2.21968	-1.15035	648
Cancer, Organismal Injury and Abnormalities	epithelial cancer	1.47e-13		0.272	SEC63	SEC63 homolog, protein translocation regulator	Cytoplasm	transporter	0.00518563	0.00383999	down	1.85641	-1.85641	-0.892513	648
Cancer, Organismal Injury and Abnormalities	epithelial cancer	1.47e-13		0.272	SEMA5A	semaphorin 5A	Plasma Membrane	transmembrane receptor	0.00555604	0.0042113	up	1.35159	1.35159	0.434663	648
Cancer, Organismal Injury and Abnormalities	epithelial cancer	1.47e-13		0.272	SENP2	SUMO1/sentrin/SMT3 specific peptidase 2	Nucleus	peptidase	0.00100193	0.000158935	up	1.31483	1.31483	0.394873	648
Cancer, Organismal Injury and Abnormalities	epithelial cancer	1.47e-13		0.272	SEPT6	septin 6	Cytoplasm	other	0.000779268	7.63725e-05	up	1.51358	1.51358	0.597966	648
Cancer, Organismal Injury and Abnormalities	epithelial cancer	1.47e-13		0.272	SEPT8	septin 8	Extracellular Space	other	0.00121729	0.000273832	up	1.40837	1.40837	0.494024	648
Cancer, Organismal Injury and Abnormalities	epithelial cancer	1.47e-13		0.272	SERBP1	SERPINE1 mRNA binding protein 1	Cytoplasm	other	0.00155739	0.000555809	down	1.53547	-1.53547	-0.618683	648
Cancer, Organismal Injury and Abnormalities	epithelial cancer	1.47e-13		0.272	SERINC1	serine incorporator 1	Plasma Membrane	transporter	0.00152423	0.000532516	up	1.45562	1.45562	0.541629	648
Cancer, Organismal Injury and Abnormalities	epithelial cancer	1.47e-13		0.272	SERPINE1	serpin family E member 1	Extracellular Space	other	0.00160108	0.000603741	up	1.38064	1.38064	0.465338	648
Cancer, Organismal Injury and Abnormalities	epithelial cancer	1.47e-13		0.272	SERPINI1	serpin family I member 1	Extracellular Space	other	0.00124649	0.000308132	up	1.35263	1.35263	0.435771	648
Cancer, Organismal Injury and Abnormalities	epithelial cancer	1.47e-13		0.272	SERTAD1	SERTA domain containing 1	Nucleus	transcription regulator	0.00136624	0.000392825	down	1.39863	-1.39863	-0.484012	648
Cancer, Organismal Injury and Abnormalities	epithelial cancer	1.47e-13		0.272	SFMBT1	Scm-like with four mbt domains 1	Nucleus	transcription regulator	0.00248812	0.00141337	up	1.32098	1.32098	0.401606	648
Cancer, Organismal Injury and Abnormalities	epithelial cancer	1.47e-13		0.272	SGMS1	sphingomyelin synthase 1	Cytoplasm	enzyme	0.00136589	0.000385295	up	1.68228	1.68228	0.750421	648
Cancer, Organismal Injury and Abnormalities	epithelial cancer	1.47e-13		0.272	SHMT1	serine hydroxymethyltransferase 1	Cytoplasm	enzyme	0.00089429	0.000111483	up	1.43917	1.43917	0.525236	648
Cancer, Organismal Injury and Abnormalities	epithelial cancer	1.47e-13		0.272	SHMT2	serine hydroxymethyltransferase 2	Cytoplasm	enzyme	0.00226478	0.00122137	down	1.64964	-1.64964	-0.722151	648
Cancer, Organismal Injury and Abnormalities	epithelial cancer	1.47e-13		0.272	SIK2	salt inducible kinase 2	Cytoplasm	kinase	0.00878752	0.00734186	down	1.319	-1.319	-0.399441	648
Cancer, Organismal Injury and Abnormalities	epithelial cancer	1.47e-13		0.272	SKIDA1	SKI/DACH domain containing 1	Other	other	0.00167607	0.000681518	up	1.42731	1.42731	0.513295	648
Cancer, Organismal Injury and Abnormalities	epithelial cancer	1.47e-13		0.272	SKP2	S-phase kinase-associated protein 2, E3 ubiquitin protein ligase	Nucleus	enzyme	0.00148672	0.000499228	up	1.3481	1.3481	0.430922	648
Cancer, Organismal Injury and Abnormalities	epithelial cancer	1.47e-13		0.272	SLC12A2	solute carrier family 12 member 2	Plasma Membrane	transporter	0.00408637	0.00282456	up	1.37452	1.37452	0.458927	648
Cancer, Organismal Injury and Abnormalities	epithelial cancer	1.47e-13		0.272	SLC16A9	solute carrier family 16 member 9	Other	other	0.00192885	0.000919566	down	1.48237	-1.48237	-0.567905	648
Cancer, Organismal Injury and Abnormalities	epithelial cancer	1.47e-13		0.272	SLC17A5	solute carrier family 17 member 5	Plasma Membrane	transporter	0.00109185	0.000199291	down	1.45266	-1.45266	-0.538699	648
Cancer, Organismal Injury and Abnormalities	epithelial cancer	1.47e-13		0.272	SLC19A2	solute carrier family 19 member 2	Plasma Membrane	transporter	0.00194916	0.000952756	down	1.56045	-1.56045	-0.641965	648
Cancer, Organismal Injury and Abnormalities	epithelial cancer	1.47e-13		0.272	SLC25A12	solute carrier family 25 member 12	Cytoplasm	transporter	0.0129684	0.0115961	up	1.31354	1.31354	0.393456	648
Cancer, Organismal Injury and Abnormalities	epithelial cancer	1.47e-13		0.272	SLC25A14	solute carrier family 25 member 14	Cytoplasm	transporter	0.00163749	0.000644559	down	1.45095	-1.45095	-0.536994	648
Cancer, Organismal Injury and Abnormalities	epithelial cancer	1.47e-13		0.272	SLC2A1	solute carrier family 2 member 1	Plasma Membrane	transporter	0.00109986	0.000210282	down	1.38295	-1.38295	-0.467749	648
Cancer, Organismal Injury and Abnormalities	epithelial cancer	1.47e-13		0.272	SLC30A1	solute carrier family 30 member 1	Plasma Membrane	transporter	0.000694363	4.60263e-05	down	1.35596	-1.35596	-0.439316	648
Cancer, Organismal Injury and Abnormalities	epithelial cancer	1.47e-13		0.272	SLC31A2	solute carrier family 31 member 2	Plasma Membrane	transporter	0.00984934	0.008352	down	1.38348	-1.38348	-0.468301	648
Cancer, Organismal Injury and Abnormalities	epithelial cancer	1.47e-13		0.272	SLC35A5	solute carrier family 35 member A5	Other	transporter	0.00155828	0.000560823	down	1.31059	-1.31059	-0.390217	648
Cancer, Organismal Injury and Abnormalities	epithelial cancer	1.47e-13		0.272	SLC3A2	solute carrier family 3 member 2	Plasma Membrane	transporter	0.000578395	2.1733e-05	down	1.84573	-1.84573	-0.884194	648
Cancer, Organismal Injury and Abnormalities	epithelial cancer	1.47e-13		0.272	SLC48A1	solute carrier family 48 member 1	Other	other	0.0123027	0.0108722	up	1.47886	1.47886	0.564483	648
Cancer, Organismal Injury and Abnormalities	epithelial cancer	1.47e-13		0.272	SLC6A6	solute carrier family 6 member 6	Plasma Membrane	transporter	0.0240617	0.0227353	up	1.31015	1.31015	0.389737	648
Cancer, Organismal Injury and Abnormalities	epithelial cancer	1.47e-13		0.272	SLC7A11	solute carrier family 7 member 11	Plasma Membrane	transporter	0.00031084	2.34062e-06	down	1.61695	-1.61695	-0.693273	648
Cancer, Organismal Injury and Abnormalities	epithelial cancer	1.47e-13		0.272	SMARCA1	SWI/SNF related, matrix associated, actin dependent regulator of chromatin, subfamily a, member 1	Nucleus	transcription regulator	0.00131995	0.000357786	up	1.41399	1.41399	0.499775	648
Cancer, Organismal Injury and Abnormalities	epithelial cancer	1.47e-13		0.272	SMC1A	structural maintenance of chromosomes 1A	Nucleus	transporter	0.00365138	0.00243111	up	1.35894	1.35894	0.442482	648
Cancer, Organismal Injury and Abnormalities	epithelial cancer	1.47e-13		0.272	SMURF2	SMAD specific E3 ubiquitin protein ligase 2	Cytoplasm	enzyme	0.00175052	0.00075646	up	1.44279	1.44279	0.528862	648
Cancer, Organismal Injury and Abnormalities	epithelial cancer	1.47e-13		0.272	SNAP25	synaptosome associated protein 25kDa	Plasma Membrane	transporter	0.00121379	0.000271918	up	2.36862	2.36862	1.24405	648
Cancer, Organismal Injury and Abnormalities	epithelial cancer	1.47e-13		0.272	SNX13	sorting nexin 13	Cytoplasm	transporter	0.00164082	0.000647282	up	1.32164	1.32164	0.402332	648
Cancer, Organismal Injury and Abnormalities	epithelial cancer	1.47e-13		0.272	SOX2	SRY-box 2	Nucleus	transcription regulator	0.00131072	0.000348321	up	1.43855	1.43855	0.524616	648
Cancer, Organismal Injury and Abnormalities	epithelial cancer	1.47e-13		0.272	SPAG9	sperm associated antigen 9	Cytoplasm	other	0.000739605	6.8414e-05	up	1.35899	1.35899	0.442539	648
Cancer, Organismal Injury and Abnormalities	epithelial cancer	1.47e-13		0.272	SPATA17	spermatogenesis associated 17	Other	other	0.00143064	0.000444941	up	1.63048	1.63048	0.705297	648
Cancer, Organismal Injury and Abnormalities	epithelial cancer	1.47e-13		0.272	SPINK7	serine peptidase inhibitor, Kazal type 7 (putative)	Extracellular Space	other	0.00729552	0.00589108	down	1.4467	-1.4467	-0.532769	648
Cancer, Organismal Injury and Abnormalities	epithelial cancer	1.47e-13		0.272	SPINT2	serine peptidase inhibitor, Kunitz type, 2	Extracellular Space	other	0.0105422	0.00910752	down	1.71661	-1.71661	-0.779562	648
Cancer, Organismal Injury and Abnormalities	epithelial cancer	1.47e-13		0.272	SPTLC2	serine palmitoyltransferase long chain base subunit 2	Cytoplasm	enzyme	0.00167635	0.000685123	up	1.53005	1.53005	0.613582	648
Cancer, Organismal Injury and Abnormalities	epithelial cancer	1.47e-13		0.272	SQLE	squalene epoxidase	Cytoplasm	enzyme	0.000694629	4.9444e-05	up	1.51798	1.51798	0.602154	648
Cancer, Organismal Injury and Abnormalities	epithelial cancer	1.47e-13		0.272	SRSF1	serine/arginine-rich splicing factor 1	Nucleus	other	0.00212891	0.00110938	down	1.73232	-1.73232	-0.792707	648
Cancer, Organismal Injury and Abnormalities	epithelial cancer	1.47e-13		0.272	SRSF7	serine/arginine-rich splicing factor 7	Nucleus	other	0.00117651	0.00025001	down	1.46348	-1.46348	-0.549405	648
Cancer, Organismal Injury and Abnormalities	epithelial cancer	1.47e-13		0.272	SSX2IP	synovial sarcoma, X breakpoint 2 interacting protein	Plasma Membrane	other	0.00139538	0.00041306	down	1.38601	-1.38601	-0.470938	648
Cancer, Organismal Injury and Abnormalities	epithelial cancer	1.47e-13		0.272	ST6GALNAC6	ST6 N-acetylgalactosaminide alpha-2,6-sialyltransferase 6	Cytoplasm	enzyme	0.00361389	0.00239681	up	1.34685	1.34685	0.429587	648
Cancer, Organismal Injury and Abnormalities	epithelial cancer	1.47e-13		0.272	ST7L	suppression of tumorigenicity 7 like	Other	other	0.00517004	0.0038252	up	1.34817	1.34817	0.431002	648
Cancer, Organismal Injury and Abnormalities	epithelial cancer	1.47e-13		0.272	STARD7	StAR related lipid transfer domain containing 7	Other	other	0.000843999	9.20381e-05	down	1.45138	-1.45138	-0.537428	648
Cancer, Organismal Injury and Abnormalities	epithelial cancer	1.47e-13		0.272	STAU2	staufen double-stranded RNA binding protein 2	Cytoplasm	other	0.00216054	0.00113331	up	1.82943	1.82943	0.87139	648
Cancer, Organismal Injury and Abnormalities	epithelial cancer	1.47e-13		0.272	STK35	serine/threonine kinase 35	Cytoplasm	kinase	0.003747	0.00252221	down	1.82013	-1.82013	-0.86404	648
Cancer, Organismal Injury and Abnormalities	epithelial cancer	1.47e-13		0.272	STK40	serine/threonine kinase 40	Cytoplasm	kinase	0.044153	0.042955	up	1.35376	1.35376	0.436972	648
Cancer, Organismal Injury and Abnormalities	epithelial cancer	1.47e-13		0.272	STMN3	stathmin 3	Nucleus	other	0.00107723	0.000190922	up	9.71458	9.71458	3.28015	648
Cancer, Organismal Injury and Abnormalities	epithelial cancer	1.47e-13		0.272	STX6	syntaxin 6	Cytoplasm	transporter	0.000849776	9.40536e-05	down	1.52692	-1.52692	-0.610621	648
Cancer, Organismal Injury and Abnormalities	epithelial cancer	1.47e-13		0.272	STXBP6	syntaxin binding protein 6	Cytoplasm	other	0.0011409	0.000229458	up	1.6168	1.6168	0.693143	648
Cancer, Organismal Injury and Abnormalities	epithelial cancer	1.47e-13		0.272	STYX	serine/threonine/tyrosine interacting protein	Cytoplasm	phosphatase	0.000621793	2.98748e-05	up	1.4957	1.4957	0.580824	648
Cancer, Organismal Injury and Abnormalities	epithelial cancer	1.47e-13		0.272	STYXL1	serine/threonine/tyrosine interacting-like 1	Cytoplasm	phosphatase	0.00170355	0.00070178	up	1.31062	1.31062	0.390245	648
Cancer, Organismal Injury and Abnormalities	epithelial cancer	1.47e-13		0.272	SUPT3H	SPT3 homolog, SAGA and STAGA complex component	Nucleus	transcription regulator	0.0022529	0.00120715	up	1.50211	1.50211	0.586989	648
Cancer, Organismal Injury and Abnormalities	epithelial cancer	1.47e-13		0.272	SUSD1	sushi domain containing 1	Other	other	0.00136624	0.00039294	up	1.33902	1.33902	0.421175	648
Cancer, Organismal Injury and Abnormalities	epithelial cancer	1.47e-13		0.272	SUSD6	sushi domain containing 6	Other	other	0.00162028	0.000633403	down	1.42167	-1.42167	-0.507582	648
Cancer, Organismal Injury and Abnormalities	epithelial cancer	1.47e-13		0.272	SV2B	synaptic vesicle glycoprotein 2B	Plasma Membrane	transporter	0.00109185	0.000198546	up	1.88357	1.88357	0.91347	648
Cancer, Organismal Injury and Abnormalities	epithelial cancer	1.47e-13		0.272	SVIP	small VCP/p97-interacting protein	Cytoplasm	other	0.000496914	1.00581e-05	down	1.34482	-1.34482	-0.427408	648
Cancer, Organismal Injury and Abnormalities	epithelial cancer	1.47e-13		0.272	SWI5	SWI5 homologous recombination repair protein	Nucleus	other	0.000476359	9.4369e-06	up	1.50384	1.50384	0.588652	648
Cancer, Organismal Injury and Abnormalities	epithelial cancer	1.47e-13		0.272	SYNGR1	synaptogyrin 1	Plasma Membrane	transporter	0.000546753	1.37237e-05	up	1.51989	1.51989	0.603971	648
Cancer, Organismal Injury and Abnormalities	epithelial cancer	1.47e-13		0.272	SYT17	synaptotagmin 17	Plasma Membrane	other	0.0100897	0.00860358	up	1.63189	1.63189	0.706546	648
Cancer, Organismal Injury and Abnormalities	epithelial cancer	1.47e-13		0.272	SYT4	synaptotagmin 4	Cytoplasm	transporter	0.0016561	0.000665435	up	1.9525	1.9525	0.965323	648
Cancer, Organismal Injury and Abnormalities	epithelial cancer	1.47e-13		0.272	TADA3	transcriptional adaptor 3	Nucleus	transcription regulator	0.00120063	0.000263705	up	1.32643	1.32643	0.407554	648
Cancer, Organismal Injury and Abnormalities	epithelial cancer	1.47e-13		0.272	TAF1	TATA-box binding protein associated factor 1	Nucleus	transcription regulator	0.000843999	9.26873e-05	down	1.4031	-1.4031	-0.488614	648
Cancer, Organismal Injury and Abnormalities	epithelial cancer	1.47e-13		0.272	TAGLN	transgelin	Cytoplasm	other	0.00231784	0.00127367	up	2.16405	2.16405	1.11373	648
Cancer, Organismal Injury and Abnormalities	epithelial cancer	1.47e-13		0.272	TANC1	tetratricopeptide repeat, ankyrin repeat and coiled-coil containing 1	Plasma Membrane	other	0.00200032	0.000999297	down	1.3903	-1.3903	-0.475401	648
Cancer, Organismal Injury and Abnormalities	epithelial cancer	1.47e-13		0.272	TARDBP	TAR DNA binding protein	Nucleus	transcription regulator	0.00433974	0.00304081	up	1.72507	1.72507	0.786651	648
Cancer, Organismal Injury and Abnormalities	epithelial cancer	1.47e-13		0.272	TBC1D19	TBC1 domain family member 19	Other	other	0.0014677	0.000481321	up	1.44408	1.44408	0.530149	648
Cancer, Organismal Injury and Abnormalities	epithelial cancer	1.47e-13		0.272	TBCD	tubulin folding cofactor D	Cytoplasm	other	0.00420196	0.00292617	up	1.34695	1.34695	0.429697	648
Cancer, Organismal Injury and Abnormalities	epithelial cancer	1.47e-13		0.272	TBK1	TANK binding kinase 1	Cytoplasm	kinase	0.0059766	0.00463302	down	1.34115	-1.34115	-0.423473	648
Cancer, Organismal Injury and Abnormalities	epithelial cancer	1.47e-13		0.272	TBRG1	transforming growth factor beta regulator 1	Nucleus	other	0.0015598	0.000564941	down	1.31797	-1.31797	-0.398323	648
Cancer, Organismal Injury and Abnormalities	epithelial cancer	1.47e-13		0.272	TCFL5	transcription factor like 5	Nucleus	transcription regulator	0.00855379	0.00711711	up	1.37705	1.37705	0.461578	648
Cancer, Organismal Injury and Abnormalities	epithelial cancer	1.47e-13		0.272	TESMIN	testis expressed metallothionein like protein	Cytoplasm	other	0.0452704	0.0440616	up	1.30086	1.30086	0.37947	648
Cancer, Organismal Injury and Abnormalities	epithelial cancer	1.47e-13		0.272	TGFBI	transforming growth factor beta induced	Extracellular Space	other	0.00216487	0.00113651	up	1.351	1.351	0.434028	648
Cancer, Organismal Injury and Abnormalities	epithelial cancer	1.47e-13		0.272	TGFBR1	transforming growth factor beta receptor 1	Plasma Membrane	kinase	0.00089429	0.000110588	up	1.57584	1.57584	0.65612	648
Cancer, Organismal Injury and Abnormalities	epithelial cancer	1.47e-13		0.272	TGM2	transglutaminase 2	Cytoplasm	enzyme	0.00125918	0.000313667	down	1.46115	-1.46115	-0.547108	648
Cancer, Organismal Injury and Abnormalities	epithelial cancer	1.47e-13		0.272	TGOLN2	trans-golgi network protein 2	Cytoplasm	other	0.00112332	0.000220397	down	2.45546	-2.45546	-1.29599	648
Cancer, Organismal Injury and Abnormalities	epithelial cancer	1.47e-13		0.272	TIPARP	TCDD inducible poly(ADP-ribose) polymerase	Nucleus	enzyme	0.00114423	0.000236841	down	1.37313	-1.37313	-0.457466	648
Cancer, Organismal Injury and Abnormalities	epithelial cancer	1.47e-13		0.272	TKT	transketolase	Cytoplasm	enzyme	0.00444491	0.00313972	down	1.64521	-1.64521	-0.718275	648
Cancer, Organismal Injury and Abnormalities	epithelial cancer	1.47e-13		0.272	TMC7	transmembrane channel like 7	Other	other	0.00166569	0.000670144	up	1.44412	1.44412	0.530188	648
Cancer, Organismal Injury and Abnormalities	epithelial cancer	1.47e-13		0.272	TMED10	transmembrane p24 trafficking protein 10	Cytoplasm	transporter	0.00178072	0.000781461	down	1.4209	-1.4209	-0.506801	648
Cancer, Organismal Injury and Abnormalities	epithelial cancer	1.47e-13		0.272	TMEM106C	transmembrane protein 106C	Other	other	0.000705578	5.60467e-05	up	1.35852	1.35852	0.442035	648
Cancer, Organismal Injury and Abnormalities	epithelial cancer	1.47e-13		0.272	TMEM139	transmembrane protein 139	Other	other	0.00121379	0.000269437	up	1.5312	1.5312	0.614666	648
Cancer, Organismal Injury and Abnormalities	epithelial cancer	1.47e-13		0.272	TMEM167B	transmembrane protein 167B	Other	other	0.000739605	6.81433e-05	down	2.31164	-2.31164	-1.20892	648
Cancer, Organismal Injury and Abnormalities	epithelial cancer	1.47e-13		0.272	TMEM189	transmembrane protein 189	Other	other	0.00130354	0.000341323	down	1.67665	-1.67665	-0.745585	648
Cancer, Organismal Injury and Abnormalities	epithelial cancer	1.47e-13		0.272	TMEM192	transmembrane protein 192	Cytoplasm	other	0.00059211	2.2695e-05	down	1.45031	-1.45031	-0.536359	648
Cancer, Organismal Injury and Abnormalities	epithelial cancer	1.47e-13		0.272	TMEM2	transmembrane protein 2	Cytoplasm	other	0.00109185	0.00020447	down	2.05137	-2.05137	-1.03659	648
Cancer, Organismal Injury and Abnormalities	epithelial cancer	1.47e-13		0.272	TMEM234	transmembrane protein 234	Other	other	0.00130243	0.000339388	up	1.76882	1.76882	0.822786	648
Cancer, Organismal Injury and Abnormalities	epithelial cancer	1.47e-13		0.272	TMEM245	transmembrane protein 245	Other	other	0.00123616	0.000300106	up	1.37885	1.37885	0.46346	648
Cancer, Organismal Injury and Abnormalities	epithelial cancer	1.47e-13		0.272	TMEM27	transmembrane protein 27	Plasma Membrane	other	0.00468594	0.00337016	down	1.51957	-1.51957	-0.603661	648
Cancer, Organismal Injury and Abnormalities	epithelial cancer	1.47e-13		0.272	TMEM38B	transmembrane protein 38B	Nucleus	ion channel	0.000667225	3.61349e-05	up	1.55268	1.55268	0.634757	648
Cancer, Organismal Injury and Abnormalities	epithelial cancer	1.47e-13		0.272	TMEM45A	transmembrane protein 45A	Plasma Membrane	other	0.000476359	9.24672e-06	up	1.51115	1.51115	0.595644	648
Cancer, Organismal Injury and Abnormalities	epithelial cancer	1.47e-13		0.272	TMEM67	transmembrane protein 67	Plasma Membrane	other	0.00204023	0.00103329	up	1.33492	1.33492	0.416749	648
Cancer, Organismal Injury and Abnormalities	epithelial cancer	1.47e-13		0.272	TMEM87A	transmembrane protein 87A	Other	other	0.00190516	0.000899755	down	1.83658	-1.83658	-0.877018	648
Cancer, Organismal Injury and Abnormalities	epithelial cancer	1.47e-13		0.272	TMPO	thymopoietin	Nucleus	other	0.000552776	1.85687e-05	down	1.42976	-1.42976	-0.515774	648
Cancer, Organismal Injury and Abnormalities	epithelial cancer	1.47e-13		0.272	TMTC3	transmembrane and tetratricopeptide repeat containing 3	Other	other	0.000409773	6.45772e-06	up	2.14451	2.14451	1.10065	648
Cancer, Organismal Injury and Abnormalities	epithelial cancer	1.47e-13		0.272	TMTC4	transmembrane and tetratricopeptide repeat containing 4	Other	other	0.00136624	0.000388349	down	2.56009	-2.56009	-1.3562	648
Cancer, Organismal Injury and Abnormalities	epithelial cancer	1.47e-13		0.272	TNFRSF12A	tumor necrosis factor receptor superfamily member 12A	Plasma Membrane	transmembrane receptor	0.00148672	0.000506352	up	1.37541	1.37541	0.459861	648
Cancer, Organismal Injury and Abnormalities	epithelial cancer	1.47e-13		0.272	TNNT1	troponin T1, slow skeletal type	Cytoplasm	other	0.000705578	5.57188e-05	up	1.45133	1.45133	0.537376	648
Cancer, Organismal Injury and Abnormalities	epithelial cancer	1.47e-13		0.272	TNNT2	troponin T2, cardiac type	Cytoplasm	other	0.00370186	0.00248461	up	1.75005	1.75005	0.807394	648
Cancer, Organismal Injury and Abnormalities	epithelial cancer	1.47e-13		0.272	TNXB	tenascin XB	Extracellular Space	other	0.00730216	0.00590588	up	1.33757	1.33757	0.419613	648
Cancer, Organismal Injury and Abnormalities	epithelial cancer	1.47e-13		0.272	TOB1	transducer of ERBB2, 1	Nucleus	transcription regulator	0.0027434	0.00162808	down	1.77471	-1.77471	-0.82758	648
Cancer, Organismal Injury and Abnormalities	epithelial cancer	1.47e-13		0.272	TOP1	topoisomerase (DNA) I	Nucleus	enzyme	0.00187364	0.00087051	down	1.77581	-1.77581	-0.828474	648
Cancer, Organismal Injury and Abnormalities	epithelial cancer	1.47e-13		0.272	TOR3A	torsin family 3 member A	Cytoplasm	enzyme	0.00149964	0.000517008	down	1.50346	-1.50346	-0.588284	648
Cancer, Organismal Injury and Abnormalities	epithelial cancer	1.47e-13		0.272	TPD52	tumor protein D52	Cytoplasm	other	0.0133238	0.0119639	down	1.71484	-1.71484	-0.778071	648
Cancer, Organismal Injury and Abnormalities	epithelial cancer	1.47e-13		0.272	TPK1	thiamin pyrophosphokinase 1	Cytoplasm	kinase	0.00146175	0.00047655	up	1.36444	1.36444	0.448312	648
Cancer, Organismal Injury and Abnormalities	epithelial cancer	1.47e-13		0.272	TRADD	TNFRSF1A associated via death domain	Cytoplasm	other	0.00163019	0.000639827	up	1.37329	1.37329	0.457637	648
Cancer, Organismal Injury and Abnormalities	epithelial cancer	1.47e-13		0.272	TRIM16L	tripartite motif containing 16-like	Other	other	0.00279671	0.00167176	up	1.30365	1.30365	0.382555	648
Cancer, Organismal Injury and Abnormalities	epithelial cancer	1.47e-13		0.272	TRIM36	tripartite motif containing 36	Cytoplasm	other	0.00601437	0.0046731	up	1.53856	1.53856	0.621582	648
Cancer, Organismal Injury and Abnormalities	epithelial cancer	1.47e-13		0.272	TRPV4	transient receptor potential cation channel subfamily V member 4	Plasma Membrane	ion channel	0.00892241	0.00746224	down	1.43767	-1.43767	-0.523733	648
Cancer, Organismal Injury and Abnormalities	epithelial cancer	1.47e-13		0.272	TSC1	tuberous sclerosis 1	Cytoplasm	other	0.00203707	0.00102994	up	1.30845	1.30845	0.387853	648
Cancer, Organismal Injury and Abnormalities	epithelial cancer	1.47e-13		0.272	TSFM	Ts translation elongation factor, mitochondrial	Cytoplasm	translation regulator	0.00210763	0.00108559	up	1.52726	1.52726	0.610946	648
Cancer, Organismal Injury and Abnormalities	epithelial cancer	1.47e-13		0.272	TSHZ2	teashirt zinc finger homeobox 2	Other	other	0.000897683	0.000115921	up	1.72806	1.72806	0.789153	648
Cancer, Organismal Injury and Abnormalities	epithelial cancer	1.47e-13		0.272	TTC26	tetratricopeptide repeat domain 26	Extracellular Space	other	0.00611159	0.00478241	up	1.42235	1.42235	0.508272	648
Cancer, Organismal Injury and Abnormalities	epithelial cancer	1.47e-13		0.272	TTC3	tetratricopeptide repeat domain 3	Cytoplasm	enzyme	0.00160108	0.000602976	up	1.30237	1.30237	0.381137	648
Cancer, Organismal Injury and Abnormalities	epithelial cancer	1.47e-13		0.272	TUBB2A	tubulin beta 2A class IIa	Cytoplasm	other	0.00266055	0.00156173	up	1.44753	1.44753	0.533595	648
Cancer, Organismal Injury and Abnormalities	epithelial cancer	1.47e-13		0.272	TUBB3	tubulin beta 3 class III	Cytoplasm	other	0.00145906	0.000470599	up	1.43515	1.43515	0.5212	648
Cancer, Organismal Injury and Abnormalities	epithelial cancer	1.47e-13		0.272	TULP3	tubby like protein 3	Extracellular Space	other	0.00861168	0.00718011	up	1.30916	1.30916	0.38864	648
Cancer, Organismal Injury and Abnormalities	epithelial cancer	1.47e-13		0.272	TVP23A	trans-golgi network vesicle protein 23 homolog A	Other	other	0.00184621	0.000845185	down	1.51188	-1.51188	-0.59634	648
Cancer, Organismal Injury and Abnormalities	epithelial cancer	1.47e-13		0.272	TWISTNB	TWIST neighbor	Nucleus	other	0.0219897	0.020645	down	1.54914	-1.54914	-0.631468	648
Cancer, Organismal Injury and Abnormalities	epithelial cancer	1.47e-13		0.272	UACA	uveal autoantigen with coiled-coil domains and ankyrin repeats	Cytoplasm	other	0.00105107	0.0001788	up	1.45693	1.45693	0.542927	648
Cancer, Organismal Injury and Abnormalities	epithelial cancer	1.47e-13		0.272	UBAP2L	ubiquitin associated protein 2 like	Other	other	0.00904235	0.00758591	up	1.32316	1.32316	0.403988	648
Cancer, Organismal Injury and Abnormalities	epithelial cancer	1.47e-13		0.272	UHMK1	U2AF homology motif (UHM) kinase 1	Nucleus	kinase	0.00114378	0.000235141	down	2.01355	-2.01355	-1.00974	648
Cancer, Organismal Injury and Abnormalities	epithelial cancer	1.47e-13		0.272	USP12	ubiquitin specific peptidase 12	Cytoplasm	peptidase	0.00136285	0.00038338	down	1.60311	-1.60311	-0.680872	648
Cancer, Organismal Injury and Abnormalities	epithelial cancer	1.47e-13		0.272	USP13	ubiquitin specific peptidase 13 (isopeptidase T-3)	Other	peptidase	0.00089429	0.000110432	up	1.43201	1.43201	0.518046	648
Cancer, Organismal Injury and Abnormalities	epithelial cancer	1.47e-13		0.272	USP31	ubiquitin specific peptidase 31	Nucleus	peptidase	0.00161264	0.000613246	up	1.39844	1.39844	0.483814	648
[truncated: 27,787 more rows]
