# Supplementary material for: Prdx1 promotes the loss of primary cilia in esophageal squamous cell carcinoma
Source: BMC Cancer. 2020 May 1;20:372. doi: 10.1186/s12885-020-06898-y (PMC7195802; doi:10.1186/s12885-020-06898-y)
Supplement: Supplementary file 3 — Additional file 3: Table S3. The occurrence of differentially expressed genes in classical signaling pathways. We studied the occurrence of significantly differentiated genes in classical signaling pathways based on data from public databases and the results of gene detection. We provide an enrichment analysis of the list of differentially expressed genes and the set of genes in the various classical pathways. We calculated the significance of P-value to determine which pathways of differentially expressed genes are enriched, as indicated in the classical pathway analysis column. A Z-score is given to indicate which pathways are activated or suppressed, based on the up/down regulation of genes according to chip analysis and the literature. (XLS 759 kb) [file 12885_2020_6898_MOESM3_ESM.xls]

## Sheet: Canonical Pathway
Ingenuity Canonical Pathways	-log(p-value)	Ratio	z-score	Molecules	Counts of AntibodyList
HER-2 Signaling in Breast Cancer	4.8	0.148	NaN	ITGB1,TSC1,GRB2,FGFR1,CDK6,FGFR2,ITGB8,PIK3R3,CCNE1,PRKCI,CDC42,CDKN1A,AKT3	7
Germ Cell-Sertoli Cell Junction Signaling	4.78	0.11	NaN	ITGB1,TUBB3,TGFBR1,MAPK1,GRB2,FGFR1,WASL,TUBB2A,MAPK9,MLLT4,FGFR2,LIMK2,PIK3R3,CDH1,CDH2,CDC42,RHOU,MTMR2,NECTIN2	10
Glioblastoma Multiforme Signaling	4.74	0.113	-0.258	TSC1,FZD10,MAPK1,GRB2,FGFR1,CDK6,FGFR2,ITPR1,FZD1,PTEN,PIK3R3,CCNE1,CDC42,CDKN1A,IGF1R,RHOU,AKT3,FZD5	10
Melanoma Signaling	4.62	0.182	NaN	PIK3R3,CDH1,MAPK1,GRB2,MITF,FGFR1,CDKN1A,AKT3,FGFR2,PTEN	7
PTEN Signaling	4.59	0.126	-1.069	ITGB1,TGFBR1,MAPK1,GRB2,FGFR1,FGFR2,CNKSR3,PTEN,PIK3R3,IKBKG,CDC42,CDKN1A,RPS6KB2,IGF1R,AKT3	9
IGF-1 Signaling	4.56	0.132	0.577	PIK3R3,NEDD4,PRKCI,MAPK1,GRB2,FGFR1,IGF1R,RPS6KB2,PRKAG2,AKT3,FGFR2,IGFBP1,CYR61,GRB10	5
p53 Signaling	4.33	0.126	-1.508	GADD45B,GRB2,MED1,PLAGL1,FGFR1,FGFR2,BIRC5,PTEN,CHEK1,PIK3R3,PCNA,CDKN1A,AKT3,CHEK2	8
Type II Diabetes Mellitus Signaling	4.26	0.118	0.535	MAPK1,GRB2,FGFR1,MAPK9,FGFR2,CEBPB,PIK3R3,TRADD,IKBKG,PRKCI,PRKAG2,PRKAA2,AKT3,ADIPOR2,NSMAF	7
HGF Signaling	4.16	0.122	0.832	ITGB1,MAPK1,GRB2,FGFR1,MAPK9,FGFR2,ATF2,MET,PIK3R3,PRKCI,CDC42,CDKN1A,AKT3,PTGS2	9
Gα12/13 Signaling	4.14	0.115	0.258	MAPK1,GRB2,FGFR1,MEF2A,MAPK9,FGFR2,MYL6B,ROCK2,PIK3R3,CDH2,CDH1,IKBKG,CDC42,MEF2D,AKT3	8
ILK Signaling	4.03	0.0969	0.728	ITGB1,FBLIM1,MAPK1,GRB2,FGFR1,FERMT2,MAPK9,FGFR2,MYL6B,ITGB8,ATF2,PTEN,PIK3R3,CDH1,CDC42,RHOU,AKT3,RSU1,PTGS2	9
Molecular Mechanisms of Cancer	3.99	0.0775	NaN	RAP2B,FZD10,TGFBR1,MAPK1,PSENEN,SMAD5,FZD1,CHEK1,HHAT,RHOU,AKT3,CHEK2,ITGB1,GRB2,FGFR1,RALB,CDK6,MAPK9,FGFR2,PIK3R3,CDH1,CCNE1,PRKCI,CDC42,CDKN1A,PRKAG2,APH1B,FZD5,BMP6	15
Role of Tissue Factor in Cancer	3.88	0.115	NaN	ITGB1,CXCL8,MAPK1,GRB2,FGFR1,PLAUR,FGFR2,LIMK2,PTEN,PIK3R3,ARRB1,CDC42,AKT3,CYR61	7
AMPK Signaling	3.75	0.0952	1	PBRM1,TSC1,MAPK1,SLC2A1,GRB2,FGFR1,FGFR2,ATF2,PPM1D,PIK3R3,CDKN1A,PRKAA2,PRKAG2,AKT3,CPT1C,EEF2K,HNF4A,HMGCR	7
Small Cell Lung Cancer Signaling	3.67	0.131	NaN	PIK3R3,IKBKG,CCNE1,GRB2,FGFR1,CDK6,AKT3,FGFR2,PTGS2,SKP2,PTEN	8
IL-17 Signaling	3.63	0.129	NaN	PIK3R3,CXCL8,MAPK1,GRB2,FGFR1,AKT3,MAPK9,FGFR2,CEBPB,PTGS2,ATF2	8
Signaling by Rho Family GTPases	3.58	0.085	2.065	GNG4,ITGB1,SEPT8,NEDD4,MAPK1,GRB2,FGFR1,WASL,MAPK9,FGFR2,MYL6B,LIMK2,ROCK2,PIK3R3,CDH1,CDH2,PRKCI,CDC42,RHOU,SEPT6,SEPT2	8
LPS-stimulated MAPK Signaling	3.58	0.128	0.302	PIK3R3,IKBKG,PRKCI,ATF1,MAPK1,GRB2,CDC42,FGFR1,MAPK9,FGFR2,ATF2	5
Epithelial Adherens Junction Signaling	3.58	0.103	NaN	TUBB3,TGFBR1,FGFR1,WASL,TUBB2A,MLLT4,MYL6B,PTEN,MET,CDH2,CDH1,CDC42,SSX2IP,AKT3,NECTIN2	9
Glucocorticoid Receptor Signaling	3.49	0.0801	NaN	PBRM1,CXCL8,TGFBR1,MAPK1,GRB2,MED1,FGFR1,PBX1,FGFR2,MAPK9,CEBPB,HSPA5,PIK3R3,IKBKG,TAF1,CDKN1A,PRKAA2,PRKAG2,AKT3,HSP90AA1,PTGS2,SERPINE1,CREBZF	13
Pancreatic Adenocarcinoma Signaling	3.47	0.11	0.905	PIK3R3,CCNE1,TGFBR1,MAPK1,CDC42,GRB2,FGFR1,CDKN1A,AKT3,FGFR2,MAPK9,PTGS2,BIRC5	11
Aldosterone Signaling in Epithelial Cells	3.46	0.0964	0.632	NEDD4,MAPK1,GRB2,SLC12A2,FGFR1,DNAJC6,FGFR2,ITPR1,HSPA5,PIK3R3,PRKCI,ASIC1,DNAJC18,HSP90AA1,DNAJB6,DNAJB1	5
Mouse Embryonic Stem Cell Pluripotency	3.35	0.113	0	SOX2,PIK3R3,LIFR,FZD10,MAPK1,GRB2,FGFR1,AKT3,FGFR2,FZD5,FZD1,SMAD5	4
Pyridoxal 5'-phosphate Salvage Pathway	3.34	0.141	NaN	PDXK,PRKX,MAPK1,PRPF4B,PRKAA2,CDK6,MAPK9,LIMK2,HIPK1	4
Role of NANOG in Mammalian Embryonic Stem Cell Pluripotency	3.33	0.107	1.633	PIK3R3,SOX2,LIFR,FZD10,MAPK1,GRB2,FGFR1,AKT3,FGFR2,FZD5,SMAD5,FZD1,BMP6	5
Huntington's Disease Signaling	3.3	0.083	NaN	GNG4,MAPK1,GRB2,GLS,FGFR1,MAPK9,FGFR2,ITPR1,HSPA5,SNAP25,ATF2,HDAC6,TGM2,PIK3R3,PRKCI,CASP2,CASP1,IGF1R,AKT3,DNAJB1	10
Regulation of the Epithelial-Mesenchymal Transition Pathway	3.29	0.0899	NaN	FZD10,LOX,TGFBR1,PSENEN,MAPK1,GRB2,FGFR1,FGFR2,FZD1,MET,PIK3R3,CDH1,CDH2,AKT3,APH1B,FZD5,HMGA2	9
PI3K/AKT Signaling	3.26	0.105	0.577	ITGB1,PIK3R3,TSC1,IKBKG,MAPK1,GRB2,GDF15,CDKN1A,RPS6KB2,HSP90AA1,AKT3,PTGS2,PTEN	7
Prostate Cancer Signaling	3.24	0.117	NaN	PIK3R3,CCNE1,MAPK1,GRB2,FGFR1,CDKN1A,HSP90AA1,AKT3,FGFR2,PTEN,ATF2	8
Insulin Receptor Signaling	3.23	0.0993	0.535	TSC1,MAPK1,GRB2,FGFR1,FGFR2,PTEN,GRB10,PIK3R3,PRKCI,PDE3B,RPS6KB2,PRKAG2,ASIC1,AKT3	5
Role of NFAT in Cardiac Hypertrophy	3.21	0.0885	0.5	GNG4,TGFBR1,MAPK1,GRB2,FGFR1,MEF2A,MAPK9,FGFR2,ITPR1,HDAC6,PIK3R3,PRKCI,MEF2D,IGF1R,PRKAG2,AKT3,RCAN3	8
Hereditary Breast Cancer Signaling	3.2	0.0986	NaN	PBRM1,GADD45B,GRB2,FGFR1,CDK6,FGFR2,RFC1,PTEN,CHEK1,PIK3R3,HDAC6,CDKN1A,AKT3,CHEK2	7
Role of IL-17A in Arthritis	3.19	0.134	NaN	PIK3R3,CXCL8,MAPK1,GRB2,FGFR1,MAPK9,FGFR2,PTGS2,ATF2	6
Macropinocytosis Signaling	3.18	0.123	-0.378	ITGB1,MET,PIK3R3,RAB5A,PRKCI,GRB2,CDC42,FGFR1,FGFR2,ITGB8	4
Ovarian Cancer Signaling	3.13	0.0972	NaN	FZD10,MAPK1,GRB2,FGFR1,FGFR2,FZD1,PTEN,PIK3R3,ARRB1,PRKAG2,RPS6KB2,AKT3,FZD5,PTGS2	6
Inflammasome pathway	3.12	0.238	-1	CXCL8,MYD88,CASP1,NEK7,PANX1	3
Nitric Oxide Signaling in the Cardiovascular System	3.1	0.106	1.155	PIK3R3,PRKCI,MAPK1,GRB2,PDE3B,FGFR1,CAV1,PRKAG2,HSP90AA1,AKT3,FGFR2,ITPR1	6
Cholecystokinin/Gastrin-mediated Signaling	2.98	0.109	NaN	ROCK2,PRKCI,MAPK1,GRB2,MEF2D,MEF2A,RHOU,MAPK9,PTGS2,ITPR1,ATF2	3
PAK Signaling	2.98	0.109	0.905	ITGB1,PIK3R3,MAPK1,GRB2,CDC42,FGFR1,WASL,MAPK9,FGFR2,LIMK2,MYL6B	5
NGF Signaling	2.97	0.103	0.905	ROCK2,PIK3R3,IKBKG,MAPK1,GRB2,CDC42,FGFR1,RPS6KB2,AKT3,MAPK9,FGFR2,ATF2	6
Adipogenesis pathway	2.94	0.097	NaN	SAP18,FZD10,SAP30L,FGFR1,FGFR2,SENP2,SMAD5,FZD1,CEBPB,HDAC6,LPL,FZD5,KLF3	2
Breast Cancer Regulation by Stathmin1	2.94	0.0837	NaN	GNG4,TUBB3,MAPK1,GRB2,FGFR1,TUBB2A,FGFR2,LIMK2,ITPR1,ROCK2,PIK3R3,CCNE1,PRKCI,CDC42,CDKN1A,PRKAG2,UHMK1	8
Inhibition of Angiogenesis by TSP1	2.91	0.176	NaN	TGFBR1,SDC1,MAPK1,SDC2,AKT3,MAPK9	5
Neuregulin Signaling	2.9	0.114	-0.707	ITGB1,PIK3R3,PRKCI,MAPK1,GRB2,DCN,RPS6KB2,HSP90AA1,AKT3,PTEN	5
Glycine Biosynthesis I	2.89	1	NaN	SHMT1,SHMT2	0
Chronic Myeloid Leukemia Signaling	2.87	0.106	NaN	HDAC6,PIK3R3,IKBKG,TGFBR1,MAPK1,GRB2,FGFR1,CDKN1A,CDK6,AKT3,FGFR2	7
Colorectal Cancer Metastasis Signaling	2.78	0.0769	-0.471	GNG4,FZD10,TGFBR1,MAPK1,GRB2,FGFR1,MAPK9,FGFR2,FZD1,BIRC5,PIK3R3,APPL1,CDH1,ARRB1,RHOU,PRKAG2,AKT3,FZD5,PTGS2	10
Estrogen-Dependent Breast Cancer Signaling	2.75	0.117	1.414	PIK3R3,MAPK1,GRB2,FGFR1,IGF1R,AKT3,FGFR2,AKR1C4,ATF2	5
IL-17A Signaling in Airway Cells	2.75	0.117	1.667	PIK3R3,IKBKG,MAPK1,GRB2,FGFR1,AKT3,MAPK9,FGFR2,PTEN	6
PCP pathway	2.73	0.127	0	ROCK2,FZD10,SDC1,SDC2,MAPK9,FZD5,FZD1,ATF2	2
CD40 Signaling	2.71	0.115	0.707	PIK3R3,IKBKG,ATF1,MAPK1,GRB2,FGFR1,MAPK9,FGFR2,PTGS2	5
Endometrial Cancer Signaling	2.69	0.125	NaN	PIK3R3,CDH1,MAPK1,GRB2,FGFR1,AKT3,FGFR2,PTEN	6
Sertoli Cell-Sertoli Cell Junction Signaling	2.69	0.0843	NaN	ITGB1,TUBB3,MAPK1,TUBB2A,MAPK9,MLLT4,ATF2,PTEN,CDH1,CDC42,CGN,PRKAG2,AKT3,MTMR2,NECTIN2	8
Glioma Signaling	2.68	0.1	0.905	PIK3R3,PRKCI,MAPK1,GRB2,FGFR1,CDKN1A,IGF1R,CDK6,AKT3,FGFR2,PTEN	8
Antiproliferative Role of TOB in T Cell Signaling	2.67	0.192	NaN	CCNE1,TGFBR1,MAPK1,TOB1,SKP2	4
IL-8 Signaling	2.66	0.0812	0.535	GNG4,CXCL8,MAPK1,GRB2,FGFR1,MAPK9,FGFR2,LIMK2,ROCK2,PIK3R3,CDH1,IKBKG,PRKCI,RHOU,AKT3,PTGS2	9
Renal Cell Carcinoma Signaling	2.59	0.111	0.707	MET,PIK3R3,SLC2A1,MAPK1,GRB2,CDC42,FGFR1,AKT3,FGFR2	6
Integrin Signaling	2.59	0.0776	1	RAP2B,ITGB1,MAPK1,ASAP1,GRB2,FGFR1,WASL,RALB,FGFR2,ITGB8,PTEN,PIK3R3,CDC42,RHOU,CAV1,AKT3,NEDD9	8
CXCR4 Signaling	2.57	0.0848	0.832	ROCK2,PIK3R3,GNG4,PRKCI,MAPK1,GRB2,CXCR4,FGFR1,RHOU,AKT3,MAPK9,FGFR2,MYL6B,ITPR1	6
Semaphorin Signaling in Neurons	2.55	0.132	NaN	ROCK2,ITGB1,MET,CRMP1,MAPK1,RHOU,LIMK2	2
Superpathway of Cholesterol Biosynthesis	2.53	0.179	NaN	SQLE,PMVK,MSMO1,HMGCR,GGPS1	0
FAK Signaling	2.51	0.101	NaN	ITGB1,PIK3R3,MAPK1,ASAP1,GRB2,HMMR,FGFR1,AKT3,FGFR2,PTEN	5
Folate Transformations I	2.48	0.333	NaN	SHMT1,MTR,SHMT2	0
Rac Signaling	2.47	0.094	0.632	ITGB1,PIK3R3,MCF2L,ABI2,PRKCI,MAPK1,GRB2,CDC42,FGFR1,FGFR2,LIMK2	4
Role of CHK Proteins in Cell Cycle Checkpoint Control	2.46	0.127	0	PCNA,CDKN1A,ATMIN,RFC1,CHEK2,CHEK1,RAD1	3
Axonal Guidance Signaling	2.44	0.0625	NaN	FZD10,GLI2,MAPK1,WASL,LIMK2,MYL6B,FZD1,ROCK2,SDC2,AKT3,GNG4,ITGB1,TUBB3,CXCR4,GRB2,SEMA5A,FGFR1,TUBB2A,FGFR2,EFNA1,MET,PIK3R3,PRKCI,ADAM12,CDC42,PRKAG2,FZD5,BMP6	10
Glioma Invasiveness Signaling	2.44	0.114	0	PIK3R3,MAPK1,GRB2,HMMR,FGFR1,RHOU,PLAUR,FGFR2	3
Virus Entry via Endocytic Pathways	2.42	0.098	NaN	ITGB1,PIK3R3,CD55,PRKCI,GRB2,CDC42,FGFR1,CAV1,FGFR2,ITGB8	4
NF-κB Activation by Viruses	2.42	0.105	0.333	ITGB1,PIK3R3,IKBKG,PRKCI,MAPK1,GRB2,FGFR1,AKT3,FGFR2	4
TGF-β Signaling	2.38	0.103	0.333	TGFBR1,MAPK1,GRB2,CDC42,MAPK9,SMURF2,SMAD5,SERPINE1,HNF4A	4
eNOS Signaling	2.38	0.0839	0.333	GRB2,FGFR1,FGFR2,ITPR1,HSPA5,PIK3R3,AQP3,PRKCI,PRKAG2,PRKAA2,CAV1,AKT3,HSP90AA1	7
GADD45 Signaling	2.37	0.211	NaN	PCNA,CCNE1,GADD45B,CDKN1A	3
ErbB4 Signaling	2.36	0.111	0	PIK3R3,PRKCI,MAPK1,PSENEN,GRB2,FGFR1,FGFR2,APH1B	4
NRF2-mediated Oxidative Stress Response	2.35	0.0777	-0.816	MAPK1,GRB2,PRDX1,FGFR1,DNAJC6,MAPK9,GCLC,FGFR2,PIK3R3,GSTT2/GSTT2B,FTL,PRKCI,DNAJC18,DNAJB6,DNAJB1	4
FGF Signaling	2.29	0.1	1.667	MET,PIK3R3,MAPK1,GRB2,FGFR1,AKT3,FGFR2,ITPR1,ATF2	5
ATM Signaling	2.28	0.119	1.633	GADD45B,CDKN1A,MAPK9,CHEK2,CHEK1,SMC1A,ATF2	3
Ephrin A Signaling	2.24	0.117	NaN	ROCK2,PIK3R3,GRB2,CDC42,FGFR1,FGFR2,EFNA1	3
Human Embryonic Stem Cell Pluripotency	2.24	0.0839	NaN	SOX2,PIK3R3,FZD10,TGFBR1,GRB2,FGFR1,AKT3,FGFR2,FZD5,FZD1,SMAD5,BMP6	5
mTOR Signaling	2.23	0.0754	-1.508	TSC1,MAPK1,GRB2,FGFR1,EIF3J,FGFR2,EIF3M,PIK3R3,PRKCI,RHOU,PRKAG2,PRKAA2,RPS6KB2,AKT3,RPS27A	6
Reelin Signaling in Neurons	2.22	0.0978	NaN	ITGB1,PIK3R3,NDEL1,GRB2,FGFR1,MAPK8IP2,MAPK9,FGFR2,PAFAH1B3	3
Factors Promoting Cardiogenesis in Vertebrates	2.22	0.0978	NaN	FZD10,CCNE1,PRKCI,TGFBR1,FZD5,FZD1,SMAD5,BMP6,ATF2	3
GDNF Family Ligand-Receptor Interactions	2.22	0.105	0.378	PIK3R3,MAPK1,GRB2,CDC42,FGFR1,MAPK9,FGFR2,ITPR1	5
Salvage Pathways of Pyrimidine Ribonucleotides	2.19	0.0968	NaN	PRKX,MAPK1,PRPF4B,PRKAA2,CDK6,MAPK9,CMPK1,LIMK2,HIPK1	4
Non-Small Cell Lung Cancer Signaling	2.19	0.104	1.134	PIK3R3,MAPK1,GRB2,FGFR1,CDK6,AKT3,FGFR2,ITPR1	5
Melanocyte Development and Pigmentation Signaling	2.13	0.0947	1	PIK3R3,MAPK1,GRB2,MITF,FGFR1,RPS6KB2,PRKAG2,FGFR2,ATF2	3
CNTF Signaling	2.13	0.111	0.378	PIK3R3,LIFR,MAPK1,GRB2,FGFR1,RPS6KB2,FGFR2	3
14-3-3-mediated Signaling	2.12	0.0846	NaN	PIK3R3,TSC1,TUBB3,PRKCI,MAPK1,GRB2,FGFR1,TUBB2A,AKT3,MAPK9,FGFR2	6
Tight Junction Signaling	2.11	0.0778	NaN	TGFBR1,MLLT4,MYL6B,CNKSR3,SNAP25,PTEN,PRKCI,CDC42,CGN,PRKAG2,AKT3,PATJ,NECTIN2	5
Growth Hormone Signaling	2.06	0.0988	-0.378	PIK3R3,PRKCI,MAPK1,GRB2,FGFR1,IGF1R,RPS6KB2,FGFR2	4
HMGB1 Signaling	2.05	0.0827	0	PIK3R3,CXCL8,MAPK1,GRB2,CDC42,FGFR1,RHOU,AKT3,MAPK9,FGFR2,SERPINE1	7
UVB-Induced MAPK Signaling	2.02	0.106	0.378	PIK3R3,PRKCI,MAPK1,GRB2,FGFR1,MAPK9,FGFR2	4
JAK/Stat Signaling	1.99	0.0964	0.707	PIK3R3,MAPK1,GRB2,FGFR1,CDKN1A,AKT3,FGFR2,CEBPB	6
Lymphotoxin β Receptor Signaling	1.99	0.104	1.134	PIK3R3,IKBKG,MAPK1,GRB2,FGFR1,AKT3,FGFR2	4
Ephrin Receptor Signaling	1.97	0.0747	0.905	ROCK2,GNG4,ITGB1,MAPK1,CDC42,SDC2,CXCR4,GRB2,WASL,AKT3,LIMK2,EFNA1,ATF2	5
Docosahexaenoic Acid (DHA) Signaling	1.97	0.115	NaN	PIK3R3,GRB2,FGFR1,BIK,AKT3,FGFR2	3
RANK Signaling in Osteoclasts	1.97	0.0891	1.667	PIK3R3,IKBKG,MAPK1,GRB2,MITF,FGFR1,AKT3,MAPK9,FGFR2	5
PEDF Signaling	1.96	0.0952	0.707	ROCK2,PIK3R3,IKBKG,MAPK1,GRB2,FGFR1,AKT3,FGFR2	4
EGF Signaling	1.95	0.103	1.134	PIK3R3,MAPK1,GRB2,FGFR1,AKT3,FGFR2,ITPR1	4
Cardiac Hypertrophy Signaling	1.94	0.0681	1.291	GNG4,TGFBR1,MAPK1,GRB2,FGFR1,MEF2A,MAPK9,FGFR2,MYL6B,ATF2,ROCK2,PIK3R3,MEF2D,RHOU,IGF1R,PRKAG2	7
FLT3 Signaling in Hematopoietic Progenitor Cells	1.93	0.0941	0.707	PIK3R3,MAPK1,GRB2,FLT3LG,FGFR1,AKT3,FGFR2,ATF2	4
Leptin Signaling in Obesity	1.93	0.0941	1.134	PIK3R3,MAPK1,GRB2,PDE3B,FGFR1,PRKAG2,AKT3,FGFR2	4
Superpathway of D-myo-inositol (1,4,5)-trisphosphate Metabolism	1.93	0.16	NaN	BPNT1,IMPA2,INPP5A,PTEN	1
Renin-Angiotensin Signaling	1.93	0.0833	NaN	PIK3R3,PRKCI,MAPK1,GRB2,FGFR1,PRKAG2,MAPK9,FGFR2,ITPR1,ATF2	4
dTMP De Novo Biosynthesis	1.92	0.4	NaN	SHMT1,SHMT2	0
Folate Polyglutamylation	1.92	0.4	NaN	SHMT1,SHMT2	0
Calcium Signaling	1.9	0.073	0.378	RAP2B,HDAC6,TNNT1,MAPK1,ATP2C1,MEF2D,TNNT2,MEF2A,PRKAG2,RCAN3,MYL6B,ITPR1,ATF2	1
Aryl Hydrocarbon Receptor Signaling	1.9	0.0786	-1	TGM2,GSTT2/GSTT2B,CCNE1,MAPK1,MED1,NFIA,CDKN1A,CDK6,HSP90AA1,CHEK2,CHEK1	6
SAPK/JNK Signaling	1.89	0.0865	0.707	PIK3R3,TRADD,GRB2,CDC42,FGFR1,MAPK8IP2,MAPK9,FGFR2,ATF2	4
Sphingosine-1-phosphate Signaling	1.89	0.082	1	PIK3R3,MAPK1,GRB2,FGFR1,CASP2,CASP1,RHOU,AKT3,FGFR2,ASAH1	6
Myc Mediated Apoptosis Signaling	1.89	0.1	NaN	PIK3R3,GRB2,FGFR1,IGF1R,AKT3,MAPK9,FGFR2	5
Gαq Signaling	1.87	0.075	0.905	ROCK2,PIK3R3,GNG4,IKBKG,PRKCI,MAPK1,GRB2,FGFR1,RHOU,AKT3,FGFR2,ITPR1	5
G Beta Gamma Signaling	1.85	0.0909	0.707	GNG4,PRKCI,MAPK1,GRB2,CDC42,CAV1,PRKAG2,AKT3	5
Actin Nucleation by ARP-WASP Complex	1.82	0.107	-0.447	ROCK2,ITGB1,GRB2,CDC42,WASL,RHOU	1
Role of NFAT in Regulation of the Immune Response	1.8	0.071	0.302	GNG4,MAPK1,GRB2,FGFR1,MEF2A,FGFR2,ITPR1,ATF2,PIK3R3,IKBKG,MEF2D,AKT3,RCAN3	5
STAT3 Pathway	1.79	0.0959	2.646	TGFBR1,MAPK1,FGFR1,CDKN1A,IGF1R,MAPK9,FGFR2	6
3-phosphoinositide Biosynthesis	1.79	0.0707	NaN	MTMR9,GRB2,FGFR1,NUDT12,PPFIA3,FGFR2,STYX,STYXL1,PTEN,PIK3R3,PPM1H,MTMR2,PPM1F	3
IL-6 Signaling	1.77	0.0787	0.632	PIK3R3,CXCL8,IKBKG,MAPK1,GRB2,FGFR1,AKT3,MAPK9,FGFR2,CEBPB	7
IL-12 Signaling and Production in Macrophages	1.77	0.0753	NaN	PIK3R3,IKBKG,PRKCI,MAPK1,GRB2,MYD88,FGFR1,AKT3,MAPK9,FGFR2,CEBPB	7
B Cell Receptor Signaling	1.77	0.0703	0.832	RAP2B,MAPK1,GRB2,FGFR1,MAPK9,FGFR2,ATF2,PTEN,PIK3R3,IKBKG,CDC42,RPS6KB2,AKT3	7
Acute Myeloid Leukemia Signaling	1.77	0.0879	0	PIK3R3,MAPK1,GRB2,FLT3LG,FGFR1,RPS6KB2,AKT3,FGFR2	4
TREM1 Signaling	1.73	0.0933	-1.134	ITGB1,CXCL8,MAPK1,GRB2,MYD88,CASP1,AKT3	5
Antiproliferative Role of Somatostatin Receptor 2	1.73	0.0933	0.816	PIK3R3,GNG4,MAPK1,GRB2,FGFR1,CDKN1A,FGFR2	5
Gap Junction Signaling	1.72	0.0714	NaN	PIK3R3,TUBB3,PRKCI,MAPK1,GRB2,FGFR1,TUBB2A,CAV1,PRKAG2,AKT3,FGFR2,ITPR1	6
Corticotropin Releasing Hormone Signaling	1.72	0.0811	-0.378	PRKCI,GLI2,MAPK1,MEF2D,MEF2A,PRKAG2,PTGS2,ITPR1,ATF2	2
Telomerase Signaling	1.72	0.0811	1.134	HDAC6,PIK3R3,MAPK1,GRB2,FGFR1,CDKN1A,HSP90AA1,AKT3,FGFR2	6
Fcγ Receptor-mediated Phagocytosis in Macrophages and Monocytes	1.72	0.086	-0.707	MYO5A,PIK3R3,PRKCI,MAPK1,CDC42,RPS6KB2,AKT3,PTEN	5
CCR3 Signaling in Eosinophils	1.71	0.0769	NaN	ROCK2,PIK3R3,GNG4,PRKCI,MAPK1,GRB2,FGFR1,FGFR2,LIMK2,ITPR1	4
IL-15 Signaling	1.7	0.0921	NaN	PIK3R3,CXCL8,MAPK1,GRB2,FGFR1,AKT3,FGFR2	5
Neurotrophin/TRK Signaling	1.7	0.0921	0.378	PIK3R3,MAPK1,GRB2,CDC42,FGFR1,FGFR2,ATF2	4
BMP signaling pathway	1.7	0.0921	1.134	MAPK1,GRB2,PRKAG2,MAPK9,SMAD5,BMP6,ATF2	3
Acute Phase Response Signaling	1.7	0.071	0.905	PIK3R3,TRADD,IKBKG,FTL,MAPK1,GRB2,MYD88,AKT3,MAPK9,CEBPB,SERPINE1,CRABP2	6
Leukocyte Extravasation Signaling	1.69	0.0667	-0.277	ITGB1,MAPK1,GRB2,CXCR4,FGFR1,WASL,MAPK9,MLLT4,FGFR2,ROCK2,PIK3R3,PRKCI,CDC42,ARHGAP12	6
RAR Activation	1.68	0.0684	NaN	PBRM1,PIK3R3,NSD1,PRKCI,MAPK1,MED1,PRKAG2,AKT3,MAPK9,SMAD5,CRABP2,CITED2,PTEN	6
Angiopoietin Signaling	1.68	0.0909	0	PIK3R3,IKBKG,GRB2,FGFR1,AKT3,FGFR2,BIRC5	4
Paxillin Signaling	1.67	0.0796	0	ITGB1,PIK3R3,MAPK1,GRB2,CDC42,FGFR1,MAPK9,FGFR2,ITGB8	5
P2Y Purigenic Receptor Signaling Pathway	1.67	0.0758	1	PIK3R3,GNG4,PRKCI,MAPK1,GRB2,FGFR1,PRKAG2,AKT3,FGFR2,ATF2	5
Role of Osteoblasts, Osteoclasts and Chondrocytes in Rheumatoid Arthritis	1.66	0.0647	NaN	ITGB1,FZD10,MAPK1,GRB2,FGFR1,MAPK9,FGFR2,SMAD5,FZD1,PIK3R3,TRADD,IKBKG,AKT3,FZD5,BMP6	6
Superpathway of Geranylgeranyldiphosphate Biosynthesis I (via Mevalonate)	1.66	0.176	NaN	PMVK,HMGCR,GGPS1	0
HIF1α Signaling	1.63	0.0783	NaN	PIK3R3,SLC2A1,MAPK1,GRB2,FGFR1,HSP90AA1,AKT3,MAPK9,FGFR2	6
Erythropoietin Signaling	1.62	0.0886	NaN	PIK3R3,PRKCI,MAPK1,GRB2,FGFR1,AKT3,FGFR2	4
Superpathway of Serine and Glycine Biosynthesis I	1.62	0.286	NaN	SHMT1,SHMT2	0
4-1BB Signaling in T Lymphocytes	1.61	0.129	2	IKBKG,MAPK1,MAPK9,ATF2	2
TR/RXR Activation	1.59	0.0816	NaN	PIK3R3,SLC2A1,GRB2,PDE3B,MED1,FGFR1,AKT3,FGFR2	3
ErbB Signaling	1.59	0.0816	NaN	PIK3R3,PRKCI,MAPK1,GRB2,CDC42,FGFR1,MAPK9,FGFR2	5
D-myo-inositol (1,4,5)-trisphosphate Degradation	1.59	0.167	NaN	BPNT1,IMPA2,INPP5A	0
Phospholipase C Signaling	1.59	0.0633	-0.707	ITGB1,TGM2,HDAC6,GNG4,PRKCI,AHNAK,MAPK1,GRB2,MEF2D,RALB,MEF2A,RHOU,MYL6B,ITPR1,ATF2	3
Role of Pattern Recognition Receptors in Recognition of Bacteria and Viruses	1.57	0.073	-0.333	PIK3R3,CXCL8,PRKCI,MAPK1,GRB2,MYD88,FGFR1,CASP1,MAPK9,FGFR2	7
Regulation of eIF4 and p70S6K Signaling	1.56	0.0701	0.378	ITGB1,PIK3R3,MAPK1,GRB2,FGFR1,PAIP1,EIF3J,AKT3,FGFR2,RPS27A,EIF3M	5
IL-2 Signaling	1.56	0.0938	0.816	PIK3R3,MAPK1,GRB2,FGFR1,AKT3,FGFR2	4
DNA damage-induced 14-3-3σ Signaling	1.53	0.158	NaN	CCNE1,AKT3,RAD1	2
Thrombopoietin Signaling	1.53	0.0923	0	PIK3R3,PRKCI,MAPK1,GRB2,FGFR1,FGFR2	3
IL-3 Signaling	1.52	0.0843	0.378	PIK3R3,PRKCI,MAPK1,GRB2,FGFR1,AKT3,FGFR2	4
Prolactin Signaling	1.52	0.0843	0	PIK3R3,PRKCI,MAPK1,GRB2,FGFR1,FGFR2,CEBPB	4
Cell Cycle: G2/M DNA Damage Checkpoint Regulation	1.51	0.102	0.447	CDKN1A,CHEK2,SKP2,PPM1D,CHEK1	4
Cancer Drug Resistance By Drug Efflux	1.51	0.102	NaN	PIK3R3,MAPK1,AKT3,PTGS2,PTEN	5
fMLP Signaling in Neutrophils	1.5	0.0744	0	PIK3R3,GNG4,PRKCI,MAPK1,GRB2,CDC42,FGFR1,FGFR2,ITPR1	5
UVA-Induced MAPK Signaling	1.5	0.0784	0	PIK3R3,TIPARP,MAPK1,GRB2,FGFR1,RPS6KB2,MAPK9,FGFR2	4
Mitotic Roles of Polo-Like Kinase	1.5	0.0909	NaN	HSP90AA1,CDC23,CHEK2,CDC27,RAD21,SMC1A	1
Role of Macrophages, Fibroblasts and Endothelial Cells in Rheumatoid Arthritis	1.49	0.0583	NaN	CXCL8,FZD10,MAPK1,GRB2,MYD88,FGFR1,FGFR2,MAPK9,FZD1,CEBPB,ATF2,ROCK2,PIK3R3,TRADD,IKBKG,PRKCI,AKT3,FZD5	8
RhoA Signaling	1.48	0.0738	3	ROCK2,SEPT8,NEDD4,IGF1R,ARHGAP12,LIMK2,MYL6B,SEPT6,SEPT2	1
Superpathway of Inositol Phosphate Compounds	1.48	0.0625	NaN	MTMR9,GRB2,FGFR1,PPFIA3,NUDT12,FGFR2,STYX,STYXL1,INPP5A,PTEN,PIK3R3,PPM1H,MTMR2,PPM1F	3
Remodeling of Epithelial Adherens Junctions	1.45	0.0882	2	MET,CDH1,TUBB3,RAB5A,TUBB2A,CBLL1	3
Acyl Carrier Protein Metabolism	1.44	1	NaN	AASDHPPT	0
Thiamin Salvage III	1.44	1	NaN	TPK1	0
Asparagine Biosynthesis I	1.44	1	NaN	ASNS	0
D-mannose Degradation	1.44	1	NaN	MPI	0
Amyloid Processing	1.44	0.098	NaN	MAPK1,PSENEN,PRKAG2,AKT3,APH1B	3
IL-4 Signaling	1.42	0.0805	NaN	PIK3R3,IL13RA1,GRB2,FGFR1,RPS6KB2,AKT3,FGFR2	3
ErbB2-ErbB3 Signaling	1.42	0.087	NaN	PIK3R3,MAPK1,GRB2,FGFR1,FGFR2,PTEN	4
Endothelin-1 Signaling	1.41	0.0642	0	PIK3R3,PRKCI,MAPK1,GRB2,FGFR1,CASP2,CASP1,MAPK9,FGFR2,PTGS2,ITPR1,PAFAH1B3	7
VEGF Family Ligand-Receptor Interactions	1.4	0.0795	0.378	PIK3R3,PRKCI,MAPK1,GRB2,FGFR1,AKT3,FGFR2	4
Cdc42 Signaling	1.4	0.0659	1.667	ITGB1,CDC42BPA,PRKCI,MAPK1,CDC42,WASL,MAPK9,LIMK2,MYL6B,HLA-F,ATF2	3
FcγRIIB Signaling in B Lymphocytes	1.38	0.0943	0.447	PIK3R3,GRB2,FGFR1,MAPK9,FGFR2	3
Caveolar-mediated Endocytosis Signaling	1.37	0.0845	NaN	ITGB1,CD55,ARCN1,RAB5A,CAV1,ITGB8	1
CD28 Signaling in T Helper Cells	1.35	0.0698	1	PIK3R3,IKBKG,GRB2,CDC42,FGFR1,AKT3,MAPK9,FGFR2,ITPR1	5
D-myo-inositol (1,4,5,6)-Tetrakisphosphate Biosynthesis	1.35	0.0698	NaN	MTMR9,NUDT12,PPM1H,PPFIA3,PPM1F,MTMR2,STYXL1,STYX,PTEN	1
D-myo-inositol (3,4,5,6)-tetrakisphosphate Biosynthesis	1.35	0.0698	NaN	MTMR9,NUDT12,PPM1H,PPFIA3,PPM1F,MTMR2,STYXL1,STYX,PTEN	1
Protein Ubiquitination Pathway	1.35	0.0588	NaN	PSMB9,NEDD4,USP12,DNAJC6,CDC23,HSPA5,SKP2,USP31,USP13,USP42,DNAJC18,HSP90AA1,SMURF2,DNAJB1,DNAJB6	3
Role of MAPK Signaling in the Pathogenesis of Influenza	1.34	0.0833	NaN	MAPK1,AKT3,MAPK9,PTGS2,ATF2,PAFAH1B3	4
GM-CSF Signaling	1.32	0.0822	0.816	PIK3R3,MAPK1,GRB2,FGFR1,AKT3,FGFR2	4
Embryonic Stem Cell Differentiation into Cardiac Lineages	1.32	0.2	NaN	SOX2,MESP1	0
Glycine Betaine Degradation	1.32	0.2	NaN	SHMT1,SHMT2	0
RhoGDI Signaling	1.3	0.0636	-0.632	ROCK2,ITGB1,GNG4,CDH2,CDH1,CDC42,WASL,RHOU,ARHGAP12,LIMK2,MYL6B	4
PPAR Signaling	1.29	0.0753	-0.378	IKBKG,MAPK1,GRB2,MED1,HSP90AA1,PTGS2,CITED2	4
IL-22 Signaling	1.27	0.125	NaN	MAPK1,AKT3,MAPK9	3
Estrogen-mediated S-phase Entry	1.27	0.125	NaN	CCNE1,CDKN1A,SKP2	3
Clathrin-mediated Endocytosis Signaling	1.27	0.0609	NaN	ITGB1,MET,PIK3R3,RAB5A,ARRB1,GRB2,CDC42,FGFR1,WASL,FGFR2,ITGB8,MYO1E	4
Regulation of Cellular Mechanics by Calpain Protease	1.26	0.0877	NaN	ITGB1,CCNE1,MAPK1,GRB2,CDK6	3
Neuropathic Pain Signaling In Dorsal Horn Neurons	1.26	0.0702	0.707	PIK3R3,PRKCI,MAPK1,GRB2,FGFR1,PRKAG2,FGFR2,ITPR1	3
Role of PI3K/AKT Signaling in the Pathogenesis of Influenza	1.25	0.0789	0.816	PIK3R3,MAPK1,GRB2,FGFR1,AKT3,FGFR2	4
IL-17A Signaling in Gastric Cells	1.22	0.12	NaN	CXCL8,MAPK1,MAPK9	3
p38 MAPK Signaling	1.21	0.0684	0	TRADD,TGFBR1,ATF1,MEF2D,RPS6KB2,MEF2A,EEF2K,ATF2	1
NF-κB Signaling	1.21	0.0611	0.905	PIK3R3,TRADD,IKBKG,TGFBR1,GRB2,MYD88,FGFR1,IGF1R,AKT3,FGFR2,TBK1	6
Role of BRCA1 in DNA Damage Response	1.2	0.0769	0	PBRM1,ATF1,CDKN1A,RFC1,CHEK2,CHEK1	2
Thrombin Signaling	1.19	0.0591	0.905	ROCK2,PIK3R3,GNG4,PRKCI,MAPK1,GRB2,FGFR1,RHOU,AKT3,FGFR2,MYL6B,ITPR1	5
Dermatan Sulfate Biosynthesis	1.19	0.0833	NaN	CHST2,CHST7,GXYLT1,DSEL,DSE	0
Regulation of IL-2 Expression in Activated and Anergic T Lymphocytes	1.18	0.0759	NaN	IKBKG,TGFBR1,MAPK1,GRB2,MAPK9,TOB1	3
Fc Epsilon RI Signaling	1.18	0.0672	0.707	PIK3R3,PRKCI,MAPK1,GRB2,FGFR1,AKT3,MAPK9,FGFR2	5
Role of p14/p19ARF in Tumor Suppression	1.16	0.093	0	PIK3R3,GRB2,FGFR1,FGFR2	2
iCOS-iCOSL Signaling in T Helper Cells	1.16	0.0667	1.134	PIK3R3,IKBKG,GRB2,FGFR1,AKT3,FGFR2,ITPR1,PTEN	4
CREB Signaling in Neurons	1.15	0.0598	1.265	PIK3R3,GNG4,PRKCI,MAPK1,GRB2,FGFR1,PRKAG2,AKT3,FGFR2,ITPR1,ATF2	5
Epoxysqualene Biosynthesis	1.15	0.5	NaN	SQLE	0
Glutamine Degradation I	1.15	0.5	NaN	GLS	0
Cell Cycle Control of Chromosomal Replication	1.14	0.111	NaN	MCM6,CDK6,CHEK2	1
phagosome formation	1.13	0.0656	NaN	ITGB1,PIK3R3,PRKCI,SCARA3,GRB2,FGFR1,RHOU,FGFR2	2
Cholesterol Biosynthesis I	1.11	0.154	NaN	SQLE,MSMO1	0
Mevalonate Pathway I	1.11	0.154	NaN	PMVK,HMGCR	0
Cholesterol Biosynthesis II (via 24,25-dihydrolanosterol)	1.11	0.154	NaN	SQLE,MSMO1	0
Cholesterol Biosynthesis III (via Desmosterol)	1.11	0.154	NaN	SQLE,MSMO1	0
IL-9 Signaling	1.11	0.0889	0	PIK3R3,GRB2,FGFR1,FGFR2	2
VEGF Signaling	1.1	0.068	1.134	ROCK2,PIK3R3,MAPK1,GRB2,FGFR1,AKT3,FGFR2	4
Cell Cycle: G1/S Checkpoint Regulation	1.09	0.0781	0	HDAC6,CCNE1,CDKN1A,CDK6,SKP2	4
3-phosphoinositide Degradation	1.08	0.0616	NaN	MTMR9,NUDT12,PPM1H,PPFIA3,PPM1F,MTMR2,STYXL1,STYX,PTEN	1
Dermatan Sulfate Biosynthesis (Late Stages)	1.08	0.087	NaN	CHST2,CHST7,DSEL,DSE	0
D-myo-inositol-5-phosphate Metabolism	1.07	0.0612	NaN	MTMR9,NUDT12,PPM1H,PPFIA3,PPM1F,MTMR2,STYXL1,STYX,PTEN	1
PI3K Signaling in B Lymphocytes	1.03	0.0625	1.414	IKBKG,PRKCI,ATF1,MAPK1,AKT3,ITPR1,PTEN,ATF2	3
EIF2 Signaling	1.03	0.0567	1.134	PIK3R3,MAPK1,GRB2,FGFR1,PAIP1,EIF3J,AKT3,FGFR2,RPS27A,RPL31,EIF3M	5
Relaxin Signaling	1.03	0.06	NaN	PIK3R3,GNG4,MAPK1,GRB2,PDE3B,FGFR1,PRKAG2,AKT3,FGFR2	5
GNRH Signaling	1.02	0.062	0.707	PRKCI,MAPK1,GRB2,CDC42,PRKAG2,MAPK9,ITPR1,ATF2	3
Xenobiotic Metabolism Signaling	1.02	0.0524	NaN	MAPK1,MED1,GRB2,CHST7,FGFR1,MAPK9,FGFR2,GCLC,CHST2,PIK3R3,GSTT2/GSTT2B,FTL,PRKCI,HSP90AA1,CITED2	6
TNFR1 Signaling	1	0.0816	0	TRADD,IKBKG,CDC42,CASP2	2
p70S6K Signaling	0.991	0.0611	0.707	PIK3R3,PRKCI,MAPK1,GRB2,FGFR1,AKT3,FGFR2,EEF2K	4
Glutathione Biosynthesis	0.981	0.333	NaN	GCLC	0
Methionine Salvage II (Mammalian)	0.981	0.333	NaN	MTR	0
PDGF Signaling	0.971	0.0667	0	PIK3R3,MAPK1,GRB2,FGFR1,CAV1,FGFR2	4
Amyotrophic Lateral Sclerosis Signaling	0.971	0.0631	NaN	PIK3R3,RAB5A,GRB2,FGFR1,CASP1,AKT3,FGFR2	4
IL-1 Signaling	0.954	0.0659	1.342	GNG4,IKBKG,MAPK1,MYD88,PRKAG2,MAPK9	4
PPARα/RXRα Activation	0.953	0.0562	-0.378	IKBKG,TGFBR1,MAPK1,GRB2,MED1,LPL,PRKAA2,PRKAG2,HSP90AA1,ADIPOR2	4
Mismatch Repair in Eukaryotes	0.951	0.125	NaN	PCNA,RFC1	1
Role of JAK1 and JAK3 in γc Cytokine Signaling	0.946	0.0704	NaN	PIK3R3,MAPK1,GRB2,FGFR1,FGFR2	3
Protein Kinase A Signaling	0.937	0.0487	1.291	AKAP12,GNG4,TGFBR1,MAPK1,ATF1,MYL6B,CDC23,ITPR1,PTP4A1,ATF2,PTEN,ROCK2,PRKCI,HHAT,PDE3B,KDELR3,PRKAG2,PTGS2,CDC27	5
Systemic Lupus Erythematosus Signaling	0.936	0.0533	NaN	PIK3R3,LSM14A,LSM14B,LSM8,MAPK1,GRB2,FGFR1,PRPF4B,AKT3,FGFR2,HLA-F,LSM5	4
Basal Cell Carcinoma Signaling	0.927	0.0694	-1.342	FZD10,GLI2,FZD5,FZD1,BMP6	1
Ceramide Signaling	0.921	0.0645	-0.447	PIK3R3,GRB2,FGFR1,AKT3,FGFR2,NSMAF	3
TWEAK Signaling	0.91	0.0882	NaN	TRADD,IKBKG,TNFRSF12A	0
Ephrin B Signaling	0.908	0.0685	NaN	ROCK2,GNG4,MAPK1,CXCR4,CDC42	3
Actin Cytoskeleton Signaling	0.906	0.0526	0.577	ROCK2,ITGB1,PIK3R3,ABI2,MAPK1,GRB2,CDC42,FGFR1,WASL,FGFR2,LIMK2,MYL6B	4
IL-17A Signaling in Fibroblasts	0.882	0.0857	NaN	IKBKG,MAPK1,CEBPB	2
2-ketoglutarate Dehydrogenase Complex	0.864	0.25	NaN	DHTKD1	0
Myo-inositol Biosynthesis	0.864	0.25	NaN	IMPA2	0
Geranylgeranyldiphosphate Biosynthesis	0.864	0.25	NaN	GGPS1	0
CTLA4 Signaling in Cytotoxic T Lymphocytes	0.829	0.0606	NaN	PIK3R3,GRB2,FGFR1,AP1S2,AKT3,FGFR2	3
Wnt/Ca+ pathway	0.824	0.0702	-1	FZD10,FZD5,FZD1,ATF2	0
Dendritic Cell Maturation	0.822	0.0526	1.265	PIK3R3,IKBKG,MAPK1,GRB2,MYD88,FGFR1,AKT3,MAPK9,FGFR2,ATF2	6
VDR/RXR Activation	0.821	0.0641	NaN	PRKCI,MED1,CDKN1A,CEBPB,IGFBP1	2
Cyclins and Cell Cycle Regulation	0.821	0.0641	NaN	HDAC6,CCNE1,CDKN1A,CDK6,SKP2	4
Natural Killer Cell Signaling	0.816	0.0574	NaN	PIK3R3,PRKCI,MAPK1,GRB2,FGFR1,AKT3,FGFR2	4
April Mediated Signaling	0.805	0.0789	NaN	IKBKG,MAPK1,MAPK9	2
Wnt/β-catenin Signaling	0.799	0.0533	-1.633	SOX2,FZD10,APPL1,CDH2,CDH1,TGFBR1,AKT3,FZD5,FZD1	4
Production of Nitric Oxide and Reactive Oxygen Species in Macrophages	0.792	0.0518	0.632	PIK3R3,IKBKG,PRKCI,MAPK1,GRB2,FGFR1,RHOU,AKT3,MAPK9,FGFR2	5
D-myo-inositol (1,3,4)-trisphosphate Biosynthesis	0.792	0.1	NaN	INPP5A,PTEN	1
Tec Kinase Signaling	0.789	0.0529	-0.707	ITGB1,PIK3R3,GNG4,PRKCI,GRB2,FGFR1,RHOU,MAPK9,FGFR2	4
MSP-RON Signaling Pathway	0.786	0.0678	NaN	PIK3R3,GRB2,FGFR1,FGFR2	2
Inhibition of Matrix Metalloproteases	0.781	0.0769	NaN	SDC1,ADAM12,SDC2	1
Creatine-phosphate Biosynthesis	0.775	0.2	NaN	CKMT1A/CKMT1B	0
Lysine Degradation II	0.775	0.2	NaN	AASDHPPT	0
Lysine Degradation V	0.775	0.2	NaN	AASDHPPT	0
Trans, trans-farnesyl Diphosphate Biosynthesis	0.775	0.2	NaN	GGPS1	0
Tyrosine Degradation I	0.775	0.2	NaN	HPD	0
Induction of Apoptosis by HIV1	0.768	0.0667	1	TRADD,IKBKG,CXCR4,MAPK9	1
B Cell Activating Factor Signaling	0.758	0.075	NaN	IKBKG,MAPK1,MAPK9	2
MIF Regulation of Innate Immunity	0.736	0.0732	NaN	MAPK1,MAPK9,PTGS2	3
Mechanisms of Viral Exit from Host Cells	0.736	0.0732	NaN	NEDD4,PRKCI,CHMP2B	0
ERK/MAPK Signaling	0.735	0.0503	0	ITGB1,PIK3R3,PRKCI,ATF1,MAPK1,GRB2,FGFR1,PRKAG2,FGFR2,ATF2	3
Activation of IRF by Cytosolic Pattern Recognition Receptors	0.733	0.0645	1	IKBKG,MAPK9,TBK1,ATF2	1
ERK5 Signaling	0.716	0.0635	-1	MEF2D,RPS6KB2,MEF2A,ATF2	0
UVC-Induced MAPK Signaling	0.715	0.0714	NaN	PRKCI,MAPK1,MAPK9	2
Ceramide Biosynthesis	0.703	0.167	NaN	SPTLC2	0
Pentose Phosphate Pathway (Non-oxidative Branch)	0.703	0.167	NaN	TKT	0
UDP-N-acetyl-D-glucosamine Biosynthesis II	0.703	0.167	NaN	GFPT1	0
Ceramide Degradation	0.703	0.167	NaN	ASAH1	0
Zymosterol Biosynthesis	0.703	0.167	NaN	MSMO1	0
Molybdenum Cofactor Biosynthesis	0.703	0.167	NaN	GPHN	0
GDP-mannose Biosynthesis	0.703	0.167	NaN	MPI	0
Pyrimidine Deoxyribonucleotides De Novo Biosynthesis I	0.697	0.087	NaN	RRM2,CMPK1	1
T Cell Receptor Signaling	0.696	0.055	NaN	PIK3R3,IKBKG,MAPK1,GRB2,FGFR1,FGFR2	3
α-Adrenergic Signaling	0.687	0.0575	0	GNG4,PRKCI,MAPK1,PRKAG2,ITPR1	2
Type I Diabetes Mellitus Signaling	0.684	0.0545	1.342	TRADD,IKBKG,MAPK1,MYD88,MAPK9,HLA-F	3
PXR/RXR Activation	0.683	0.0615	NaN	PRKAG2,AKT3,IGFBP1,HNF4A	1
Role of IL-17F in Allergic Inflammatory Airway Diseases	0.675	0.0682	NaN	CXCL8,MAPK1,ATF2	2
iNOS Signaling	0.675	0.0682	NaN	IKBKG,MAPK1,MYD88	2
Triacylglycerol Biosynthesis	0.675	0.0682	NaN	MBOAT2,PLPP2,ELOVL6	0
Androgen Signaling	0.672	0.0541	NaN	GNG4,PRKCI,MAPK1,PRKAG2,HSP90AA1,DNAJB1	3
Role of JAK family kinases in IL-6-type Cytokine Signaling	0.643	0.08	NaN	MAPK1,MAPK9	2
Role of Oct4 in Mammalian Embryonic Stem Cell Pluripotency	0.637	0.0652	NaN	SOX2,FAM208A,MEF2A	0
Regulation of Actin-based Motility by Rho	0.635	0.0549	-0.447	ITGB1,CDC42,WASL,RHOU,MYL6B	1
CCR5 Signaling in Macrophages	0.623	0.058	NaN	GNG4,PRKCI,MAPK1,MAPK9	3
Agrin Interactions at Neuromuscular Junction	0.623	0.058	NaN	ITGB1,MAPK1,CDC42,MAPK9	3
Death Receptor Signaling	0.622	0.0543	-0.447	TRADD,IKBKG,TIPARP,CASP2,TBK1	1
Chemokine Signaling	0.595	0.0563	1	ROCK2,MAPK1,CXCR4,LIMK2	1
IL-15 Production	0.594	0.0741	NaN	PRKCI,TWF1	0
Airway Pathology in Chronic Obstructive Pulmonary Disease	0.594	0.125	NaN	CXCL8	1
Sphingosine and Sphingosine-1-phosphate Metabolism	0.594	0.125	NaN	ASAH1	0
Histidine Degradation III	0.594	0.125	NaN	HAL	0
Citrulline Biosynthesis	0.594	0.125	NaN	GLS	0
Purine Ribonucleosides Degradation to Ribose-1-phosphate	0.594	0.125	NaN	PGM2	0
Glycoaminoglycan-protein Linkage Region Biosynthesis	0.594	0.125	NaN	GXYLT1	0
Sphingomyelin Metabolism	0.594	0.125	NaN	SGMS1	0
Gαi Signaling	0.575	0.05	NaN	GNG4,MAPK1,GRB2,RALB,CAV1,PRKAG2	4
phagosome maturation	0.575	0.05	NaN	TUBB3,RAB5A,PRDX1,TUBB2A,SNAP25,ATP6V1B2	1
TNFR2 Signaling	0.55	0.069	NaN	IKBKG,TBK1	0
Prostanoid Biosynthesis	0.55	0.111	NaN	PTGS2	1
Phosphatidylethanolamine Biosynthesis II	0.55	0.111	NaN	ETNK1	0
GDP-glucose Biosynthesis	0.55	0.111	NaN	PGM2	0
Heparan Sulfate Biosynthesis	0.543	0.0533	NaN	CHST2,CHST7,GXYLT1,GLCE	0
Sonic Hedgehog Signaling	0.53	0.0667	NaN	GLI2,PRKAG2	0
Sperm Motility	0.527	0.048	1.342	PRKCI,TWF1,SLC12A2,PRKAG2,ITPR1,PAFAH1B3	0
Glucose and Glucose-1-phosphate Degradation	0.512	0.1	NaN	PGM2	0
Calcium Transport I	0.512	0.1	NaN	ATP2C1	0
Pentose Phosphate Pathway	0.512	0.1	NaN	TKT	0
Histidine Degradation VI	0.512	0.1	NaN	HAL	0
Antioxidant Action of Vitamin C	0.502	0.0485	-2	IKBKG,SLC2A1,MAPK1,MAPK9,PAFAH1B3	2
Estrogen Receptor Signaling	0.5	0.0469	NaN	TAF1,MAPK1,GRB2,MED1,HNRNPD,IGFBP1	1
Pyrimidine Ribonucleotides Interconversion	0.492	0.0625	NaN	CMPK1,ENTPD7	0
PKCθ Signaling in T Lymphocytes	0.483	0.0462	0.816	PIK3R3,IKBKG,MAPK1,GRB2,FGFR1,FGFR2	3
Glycogen Degradation II	0.478	0.0909	NaN	PGM2	0
Dolichyl-diphosphooligosaccharide Biosynthesis	0.478	0.0909	NaN	ALG5	0
Circadian Rhythm Signaling	0.474	0.0606	NaN	BHLHE41,ATF2	0
MIF-mediated Glucocorticoid Regulation	0.474	0.0606	NaN	MAPK1,PTGS2	2
Hepatic Fibrosis / Hepatic Stellate Cell Activation	0.467	0.0437	NaN	MET,CXCL8,TGFBR1,FGFR1,IGF1R,FGFR2,MYL6B,SERPINE1	5
Oncostatin M Signaling	0.457	0.0588	NaN	MAPK1,GRB2	1
Pyrimidine Ribonucleotides De Novo Biosynthesis	0.457	0.0588	NaN	CMPK1,ENTPD7	0
Chondroitin Sulfate Biosynthesis	0.457	0.0517	NaN	CHST2,CHST7,GXYLT1	0
Hepatic Cholestasis	0.455	0.044	NaN	CXCL8,IKBKG,PRKCI,MYD88,PRKAG2,MAPK9,HNF4A	3
Acyl-CoA Hydrolysis	0.448	0.0833	NaN	HNF4A	0
BER pathway	0.448	0.0833	NaN	PCNA	1
Coagulation System	0.441	0.0571	NaN	PLAUR,SERPINE1	0
GPCR-Mediated Nutrient Sensing in Enteroendocrine Cells	0.434	0.0471	NaN	GNG4,PRKCI,PRKAG2,ITPR1	1
Stearate Biosynthesis I (Animals)	0.426	0.0556	NaN	HNF4A,ELOVL6	0
autophagy	0.426	0.0556	NaN	STX17,ATG10	0
HIPPO signaling	0.424	0.0465	NaN	DLG5,SMAD5,PATJ,SKP2	1
Role of IL-17A in Psoriasis	0.42	0.0769	NaN	CXCL8	1
Glycogen Degradation III	0.42	0.0769	NaN	PGM2	0
NAD Phosphorylation and Dephosphorylation	0.42	0.0769	NaN	NNT	0
Bile Acid Biosynthesis, Neutral Pathway	0.42	0.0769	NaN	AKR1C4	0
Bladder Cancer Signaling	0.415	0.046	NaN	CXCL8,CDH1,MAPK1,CDKN1A	4
Antigen Presentation Pathway	0.411	0.0541	NaN	PSMB9,HLA-F	0
Complement System	0.411	0.0541	NaN	CD55,CD46	0
Notch Signaling	0.397	0.0526	NaN	PSENEN,APH1B	1
Androgen Biosynthesis	0.395	0.0714	NaN	AKR1C4	0
Superpathway of Citrulline Metabolism	0.395	0.0714	NaN	GLS	0
Phenylalanine Degradation IV (Mammalian, via Side Chain)	0.395	0.0714	NaN	HPD	0
Colanic Acid Building Blocks Biosynthesis	0.395	0.0714	NaN	MPI	0
Calcium-induced T Lymphocyte Apoptosis	0.389	0.0469	NaN	PRKCI,MEF2D,ITPR1	0
Hypoxia Signaling in the Cardiovascular System	0.379	0.0462	NaN	HSP90AA1,PTEN,ATF2	2
Vitamin-C Transport	0.373	0.0667	NaN	SLC2A1	0
Role of PKR in Interferon Induction and Antiviral Response	0.37	0.05	NaN	IKBKG,ATF2	0
Thyroid Cancer Signaling	0.37	0.05	NaN	CDH1,MAPK1	2
Neuroprotective Role of THOP1 in Alzheimer's Disease	0.37	0.05	NaN	PRKAG2,HLA-F	0
Transcriptional Regulatory Network in Embryonic Stem Cells	0.37	0.05	NaN	SOX2,HNF4A	0
Synaptic Long Term Potentiation	0.359	0.0417	1.342	PRKCI,MAPK1,PRKAG2,ITPR1,ATF2	1
Heparan Sulfate Biosynthesis (Late Stages)	0.359	0.0448	NaN	CHST2,CHST7,GLCE	0
GABA Receptor Signaling	0.359	0.0448	NaN	GABRB3,GABARAP,GPHN	0
γ-glutamyl Cycle	0.352	0.0625	NaN	GCLC	0
Parkinson's Signaling	0.352	0.0625	NaN	MAPK1	1
Gustation Pathway	0.346	0.041	NaN	PDE3B,ASIC1,PRKAG2,ITPR1,PANX1	0
Role of RIG1-like Receptors in Antiviral Innate Immunity	0.334	0.0465	NaN	IKBKG,TBK1	0
Mitochondrial L-carnitine Shuttle Pathway	0.333	0.0588	NaN	CPT1C	0
Triacylglycerol Degradation	0.323	0.0455	NaN	LPL,ABHD2	0
Melatonin Signaling	0.323	0.0423	NaN	PRKCI,MAPK1,PRKAG2	1
FXR/RXR Activation	0.319	0.0397	NaN	SDC1,LPL,AKT3,MAPK9,HNF4A	2
CDK5 Signaling	0.317	0.0404	NaN	ITGB1,MAPK1,PRKAG2,MAPK9	2
Atherosclerosis Signaling	0.313	0.0394	NaN	CXCL8,CXCR4,LPL,TNFRSF12A,PAFAH1B3	1
Toll-like Receptor Signaling	0.299	0.0405	NaN	IKBKG,MAPK1,MYD88	2
Glutathione Redox Reactions I	0.299	0.0526	NaN	GSTT2/GSTT2B	0
G-Protein Coupled Receptor Signaling	0.29	0.037	NaN	PIK3R3,IKBKG,MAPK1,GRB2,PDE3B,FGFR1,PRKAG2,AKT3,FGFR2,ATF2	4
Role of Wnt/GSK-3β Signaling in the Pathogenesis of Influenza	0.283	0.0395	NaN	FZD10,FZD5,FZD1	0
Cardiomyocyte Differentiation via BMP Receptors	0.283	0.05	NaN	ATF2	0
DNA Methylation and Transcriptional Repression Signaling	0.283	0.05	NaN	SAP18	0
1D-myo-inositol Hexakisphosphate Biosynthesis II (Mammalian)	0.283	0.05	NaN	INPP5A	0
Chondroitin Sulfate Biosynthesis (Late Stages)	0.274	0.0408	NaN	CHST2,CHST7	0
Dopamine-DARPP32 Feedback in cAMP Signaling	0.273	0.037	0	KCNJ12,PRKCI,ATF1,PRKAG2,ITPR1,ATF2	0
Maturity Onset Diabetes of Young (MODY) Signaling	0.269	0.0476	NaN	HNF4A	0
Endoplasmic Reticulum Stress Pathway	0.269	0.0476	NaN	HSPA5	1
Fatty Acid α-oxidation	0.256	0.0455	NaN	PTGS2	1
Gαs Signaling	0.254	0.0367	NaN	GNG4,MAPK1,PRKAG2,ATF2	2
CD27 Signaling in Lymphocytes	0.248	0.0385	NaN	IKBKG,MAPK9	1
TCA Cycle II (Eukaryotic)	0.243	0.0435	NaN	DHTKD1	0
Unfolded protein response	0.233	0.037	NaN	CEBPB,HSPA5	2
CDP-diacylglycerol Biosynthesis I	0.232	0.0417	NaN	MBOAT2	0
Lipid Antigen Presentation by CD1	0.211	0.0385	NaN	PSAP	0
NAD Salvage Pathway II	0.211	0.0385	NaN	NUDT12	0
Phosphatidylglycerol Biosynthesis II (Non-plastidic)	0.211	0.0385	NaN	MBOAT2	0

## Sheet: Detail
Ingenuity Canonical Pathways	-log(p-value)	Ratio	z-score	Molecules	Entrez Gene Name	Location	Type(s)	Corrected_p-value	P value	Regulation	FCAbsolute	Fold_Change	Log_FC
HER-2 Signaling in Breast Cancer	4.8	0.148	NaN	ITGB1	integrin subunit beta 1	Plasma Membrane	transmembrane receptor	0.00107712	0.000185686	down	1.7317	-1.7317	-0.792188
HER-2 Signaling in Breast Cancer	4.8	0.148	NaN	TSC1	tuberous sclerosis 1	Cytoplasm	other	0.00203707	0.00102994	up	1.30845	1.30845	0.387853
HER-2 Signaling in Breast Cancer	4.8	0.148	NaN	GRB2	growth factor receptor bound protein 2	Cytoplasm	kinase	0.00367559	0.00245311	down	1.39412	-1.39412	-0.479353
HER-2 Signaling in Breast Cancer	4.8	0.148	NaN	FGFR1	fibroblast growth factor receptor 1	Plasma Membrane	kinase	0.00518563	0.00384455	up	1.47775	1.47775	0.563406
HER-2 Signaling in Breast Cancer	4.8	0.148	NaN	CDK6	cyclin-dependent kinase 6	Nucleus	kinase	0.00115552	0.000242848	down	1.67261	-1.67261	-0.742104
HER-2 Signaling in Breast Cancer	4.8	0.148	NaN	FGFR2	fibroblast growth factor receptor 2	Plasma Membrane	kinase	0.0010387	0.00017441	up	1.72084	1.72084	0.783111
HER-2 Signaling in Breast Cancer	4.8	0.148	NaN	ITGB8	integrin subunit beta 8	Plasma Membrane	other	0.00393843	0.00268668	up	1.83104	1.83104	0.872664
HER-2 Signaling in Breast Cancer	4.8	0.148	NaN	PIK3R3	phosphoinositide-3-kinase regulatory subunit 3	Cytoplasm	kinase	0.0011846	0.000257204	down	1.43348	-1.43348	-0.519517
HER-2 Signaling in Breast Cancer	4.8	0.148	NaN	CCNE1	cyclin E1	Nucleus	transcription regulator	0.00133421	0.000366593	down	2.64882	-2.64882	-1.40535
HER-2 Signaling in Breast Cancer	4.8	0.148	NaN	PRKCI	protein kinase C iota	Cytoplasm	kinase	0.00267777	0.0015753	down	1.40614	-1.40614	-0.491737
HER-2 Signaling in Breast Cancer	4.8	0.148	NaN	CDC42	cell division cycle 42	Cytoplasm	enzyme	0.00122376	0.000291447	down	1.58389	-1.58389	-0.66347
HER-2 Signaling in Breast Cancer	4.8	0.148	NaN	CDKN1A	cyclin-dependent kinase inhibitor 1A	Nucleus	kinase	0.00126742	0.000318766	down	1.41868	-1.41868	-0.50455
HER-2 Signaling in Breast Cancer	4.8	0.148	NaN	AKT3	v-akt murine thymoma viral oncogene homolog 3	Cytoplasm	kinase	0.00943293	0.0079664	up	1.40594	1.40594	0.491539
Germ Cell-Sertoli Cell Junction Signaling	4.78	0.11	NaN	ITGB1	integrin subunit beta 1	Plasma Membrane	transmembrane receptor	0.00107712	0.000185686	down	1.7317	-1.7317	-0.792188
Germ Cell-Sertoli Cell Junction Signaling	4.78	0.11	NaN	TUBB3	tubulin beta 3 class III	Cytoplasm	other	0.00145906	0.000470599	up	1.43515	1.43515	0.5212
Germ Cell-Sertoli Cell Junction Signaling	4.78	0.11	NaN	TGFBR1	transforming growth factor beta receptor 1	Plasma Membrane	kinase	0.00089429	0.000110588	up	1.57584	1.57584	0.65612
Germ Cell-Sertoli Cell Junction Signaling	4.78	0.11	NaN	MAPK1	mitogen-activated protein kinase 1	Cytoplasm	kinase	0.000671914	4.11984e-05	up	1.37196	1.37196	0.456241
Germ Cell-Sertoli Cell Junction Signaling	4.78	0.11	NaN	GRB2	growth factor receptor bound protein 2	Cytoplasm	kinase	0.00367559	0.00245311	down	1.39412	-1.39412	-0.479353
Germ Cell-Sertoli Cell Junction Signaling	4.78	0.11	NaN	FGFR1	fibroblast growth factor receptor 1	Plasma Membrane	kinase	0.00518563	0.00384455	up	1.47775	1.47775	0.563406
Germ Cell-Sertoli Cell Junction Signaling	4.78	0.11	NaN	WASL	Wiskott-Aldrich syndrome like	Cytoplasm	other	0.000409773	6.54692e-06	up	1.40197	1.40197	0.48746
Germ Cell-Sertoli Cell Junction Signaling	4.78	0.11	NaN	TUBB2A	tubulin beta 2A class IIa	Cytoplasm	other	0.00266055	0.00156173	up	1.44753	1.44753	0.533595
Germ Cell-Sertoli Cell Junction Signaling	4.78	0.11	NaN	MAPK9	mitogen-activated protein kinase 9	Cytoplasm	kinase	0.000667225	3.83013e-05	up	2.17032	2.17032	1.11791
Germ Cell-Sertoli Cell Junction Signaling	4.78	0.11	NaN	MLLT4	myeloid/lymphoid or mixed-lineage leukemia; translocated to, 4	Nucleus	other	0.00130563	0.000344608	up	1.74351	1.74351	0.801997
Germ Cell-Sertoli Cell Junction Signaling	4.78	0.11	NaN	FGFR2	fibroblast growth factor receptor 2	Plasma Membrane	kinase	0.0010387	0.00017441	up	1.72084	1.72084	0.783111
Germ Cell-Sertoli Cell Junction Signaling	4.78	0.11	NaN	LIMK2	LIM domain kinase 2	Cytoplasm	kinase	0.00353288	0.00231874	up	1.38755	1.38755	0.472543
Germ Cell-Sertoli Cell Junction Signaling	4.78	0.11	NaN	PIK3R3	phosphoinositide-3-kinase regulatory subunit 3	Cytoplasm	kinase	0.0011846	0.000257204	down	1.43348	-1.43348	-0.519517
Germ Cell-Sertoli Cell Junction Signaling	4.78	0.11	NaN	CDH1	cadherin 1	Plasma Membrane	other	0.00170192	0.00069997	up	1.45206	1.45206	0.538096
Germ Cell-Sertoli Cell Junction Signaling	4.78	0.11	NaN	CDH2	cadherin 2	Plasma Membrane	other	0.00109185	0.000201678	up	1.35919	1.35919	0.442751
Germ Cell-Sertoli Cell Junction Signaling	4.78	0.11	NaN	CDC42	cell division cycle 42	Cytoplasm	enzyme	0.00122376	0.000291447	down	1.58389	-1.58389	-0.66347
Germ Cell-Sertoli Cell Junction Signaling	4.78	0.11	NaN	RHOU	ras homolog family member U	Cytoplasm	enzyme	0.00091945	0.000121933	down	1.77155	-1.77155	-0.825012
Germ Cell-Sertoli Cell Junction Signaling	4.78	0.11	NaN	MTMR2	myotubularin related protein 2	Cytoplasm	phosphatase	0.00139587	0.000419132	up	1.38307	1.38307	0.46787
Germ Cell-Sertoli Cell Junction Signaling	4.78	0.11	NaN	NECTIN2	nectin cell adhesion molecule 2	Plasma Membrane	transmembrane receptor	0.00236237	0.00130734	up	1.39604	1.39604	0.481344
Glioblastoma Multiforme Signaling	4.74	0.113	-0.258	TSC1	tuberous sclerosis 1	Cytoplasm	other	0.00203707	0.00102994	up	1.30845	1.30845	0.387853
Glioblastoma Multiforme Signaling	4.74	0.113	-0.258	FZD10	frizzled class receptor 10	Plasma Membrane	G-protein coupled receptor	0.000843999	9.1848e-05	down	1.46706	-1.46706	-0.55293
Glioblastoma Multiforme Signaling	4.74	0.113	-0.258	MAPK1	mitogen-activated protein kinase 1	Cytoplasm	kinase	0.000671914	4.11984e-05	up	1.37196	1.37196	0.456241
Glioblastoma Multiforme Signaling	4.74	0.113	-0.258	GRB2	growth factor receptor bound protein 2	Cytoplasm	kinase	0.00367559	0.00245311	down	1.39412	-1.39412	-0.479353
Glioblastoma Multiforme Signaling	4.74	0.113	-0.258	FGFR1	fibroblast growth factor receptor 1	Plasma Membrane	kinase	0.00518563	0.00384455	up	1.47775	1.47775	0.563406
Glioblastoma Multiforme Signaling	4.74	0.113	-0.258	CDK6	cyclin-dependent kinase 6	Nucleus	kinase	0.00115552	0.000242848	down	1.67261	-1.67261	-0.742104
Glioblastoma Multiforme Signaling	4.74	0.113	-0.258	FGFR2	fibroblast growth factor receptor 2	Plasma Membrane	kinase	0.0010387	0.00017441	up	1.72084	1.72084	0.783111
Glioblastoma Multiforme Signaling	4.74	0.113	-0.258	ITPR1	inositol 1,4,5-trisphosphate receptor type 1	Cytoplasm	ion channel	0.00398954	0.00273357	up	1.53553	1.53553	0.618732
Glioblastoma Multiforme Signaling	4.74	0.113	-0.258	FZD1	frizzled class receptor 1	Plasma Membrane	G-protein coupled receptor	0.0036817	0.00246081	down	1.52966	-1.52966	-0.613215
Glioblastoma Multiforme Signaling	4.74	0.113	-0.258	PTEN	phosphatase and tensin homolog	Cytoplasm	phosphatase	0.00313501	0.00196175	down	1.36758	-1.36758	-0.451628
Glioblastoma Multiforme Signaling	4.74	0.113	-0.258	PIK3R3	phosphoinositide-3-kinase regulatory subunit 3	Cytoplasm	kinase	0.0011846	0.000257204	down	1.43348	-1.43348	-0.519517
Glioblastoma Multiforme Signaling	4.74	0.113	-0.258	CCNE1	cyclin E1	Nucleus	transcription regulator	0.00133421	0.000366593	down	2.64882	-2.64882	-1.40535
Glioblastoma Multiforme Signaling	4.74	0.113	-0.258	CDC42	cell division cycle 42	Cytoplasm	enzyme	0.00122376	0.000291447	down	1.58389	-1.58389	-0.66347
Glioblastoma Multiforme Signaling	4.74	0.113	-0.258	CDKN1A	cyclin-dependent kinase inhibitor 1A	Nucleus	kinase	0.00126742	0.000318766	down	1.41868	-1.41868	-0.50455
Glioblastoma Multiforme Signaling	4.74	0.113	-0.258	IGF1R	insulin like growth factor 1 receptor	Plasma Membrane	transmembrane receptor	0.00161472	0.000616183	up	1.8702	1.8702	0.90319
Glioblastoma Multiforme Signaling	4.74	0.113	-0.258	RHOU	ras homolog family member U	Cytoplasm	enzyme	0.00091945	0.000121933	down	1.77155	-1.77155	-0.825012
Glioblastoma Multiforme Signaling	4.74	0.113	-0.258	AKT3	v-akt murine thymoma viral oncogene homolog 3	Cytoplasm	kinase	0.00943293	0.0079664	up	1.40594	1.40594	0.491539
Glioblastoma Multiforme Signaling	4.74	0.113	-0.258	FZD5	frizzled class receptor 5	Plasma Membrane	G-protein coupled receptor	0.00115552	0.000241234	down	1.51534	-1.51534	-0.599645
Melanoma Signaling	4.62	0.182	NaN	PIK3R3	phosphoinositide-3-kinase regulatory subunit 3	Cytoplasm	kinase	0.0011846	0.000257204	down	1.43348	-1.43348	-0.519517
Melanoma Signaling	4.62	0.182	NaN	CDH1	cadherin 1	Plasma Membrane	other	0.00170192	0.00069997	up	1.45206	1.45206	0.538096
Melanoma Signaling	4.62	0.182	NaN	MAPK1	mitogen-activated protein kinase 1	Cytoplasm	kinase	0.000671914	4.11984e-05	up	1.37196	1.37196	0.456241
Melanoma Signaling	4.62	0.182	NaN	GRB2	growth factor receptor bound protein 2	Cytoplasm	kinase	0.00367559	0.00245311	down	1.39412	-1.39412	-0.479353
Melanoma Signaling	4.62	0.182	NaN	MITF	microphthalmia-associated transcription factor	Nucleus	transcription regulator	0.000936612	0.000126267	up	1.30448	1.30448	0.383476
Melanoma Signaling	4.62	0.182	NaN	FGFR1	fibroblast growth factor receptor 1	Plasma Membrane	kinase	0.00518563	0.00384455	up	1.47775	1.47775	0.563406
Melanoma Signaling	4.62	0.182	NaN	CDKN1A	cyclin-dependent kinase inhibitor 1A	Nucleus	kinase	0.00126742	0.000318766	down	1.41868	-1.41868	-0.50455
Melanoma Signaling	4.62	0.182	NaN	AKT3	v-akt murine thymoma viral oncogene homolog 3	Cytoplasm	kinase	0.00943293	0.0079664	up	1.40594	1.40594	0.491539
Melanoma Signaling	4.62	0.182	NaN	FGFR2	fibroblast growth factor receptor 2	Plasma Membrane	kinase	0.0010387	0.00017441	up	1.72084	1.72084	0.783111
Melanoma Signaling	4.62	0.182	NaN	PTEN	phosphatase and tensin homolog	Cytoplasm	phosphatase	0.00313501	0.00196175	down	1.36758	-1.36758	-0.451628
PTEN Signaling	4.59	0.126	-1.069	ITGB1	integrin subunit beta 1	Plasma Membrane	transmembrane receptor	0.00107712	0.000185686	down	1.7317	-1.7317	-0.792188
PTEN Signaling	4.59	0.126	-1.069	TGFBR1	transforming growth factor beta receptor 1	Plasma Membrane	kinase	0.00089429	0.000110588	up	1.57584	1.57584	0.65612
PTEN Signaling	4.59	0.126	-1.069	MAPK1	mitogen-activated protein kinase 1	Cytoplasm	kinase	0.000671914	4.11984e-05	up	1.37196	1.37196	0.456241
PTEN Signaling	4.59	0.126	-1.069	GRB2	growth factor receptor bound protein 2	Cytoplasm	kinase	0.00367559	0.00245311	down	1.39412	-1.39412	-0.479353
PTEN Signaling	4.59	0.126	-1.069	FGFR1	fibroblast growth factor receptor 1	Plasma Membrane	kinase	0.00518563	0.00384455	up	1.47775	1.47775	0.563406
PTEN Signaling	4.59	0.126	-1.069	FGFR2	fibroblast growth factor receptor 2	Plasma Membrane	kinase	0.0010387	0.00017441	up	1.72084	1.72084	0.783111
PTEN Signaling	4.59	0.126	-1.069	CNKSR3	CNKSR family member 3	Plasma Membrane	kinase	0.000694363	4.458e-05	down	2.20864	-2.20864	-1.14316
PTEN Signaling	4.59	0.126	-1.069	PTEN	phosphatase and tensin homolog	Cytoplasm	phosphatase	0.00313501	0.00196175	down	1.36758	-1.36758	-0.451628
PTEN Signaling	4.59	0.126	-1.069	PIK3R3	phosphoinositide-3-kinase regulatory subunit 3	Cytoplasm	kinase	0.0011846	0.000257204	down	1.43348	-1.43348	-0.519517
PTEN Signaling	4.59	0.126	-1.069	IKBKG	inhibitor of kappa light polypeptide gene enhancer in B-cells, kinase gamma	Nucleus	kinase	0.00436069	0.00306112	up	1.37115	1.37115	0.455391
PTEN Signaling	4.59	0.126	-1.069	CDC42	cell division cycle 42	Cytoplasm	enzyme	0.00122376	0.000291447	down	1.58389	-1.58389	-0.66347
PTEN Signaling	4.59	0.126	-1.069	CDKN1A	cyclin-dependent kinase inhibitor 1A	Nucleus	kinase	0.00126742	0.000318766	down	1.41868	-1.41868	-0.50455
PTEN Signaling	4.59	0.126	-1.069	RPS6KB2	ribosomal protein S6 kinase B2	Cytoplasm	kinase	0.00164315	0.000652051	down	1.98692	-1.98692	-0.990532
PTEN Signaling	4.59	0.126	-1.069	IGF1R	insulin like growth factor 1 receptor	Plasma Membrane	transmembrane receptor	0.00161472	0.000616183	up	1.8702	1.8702	0.90319
PTEN Signaling	4.59	0.126	-1.069	AKT3	v-akt murine thymoma viral oncogene homolog 3	Cytoplasm	kinase	0.00943293	0.0079664	up	1.40594	1.40594	0.491539
IGF-1 Signaling	4.56	0.132	0.577	PIK3R3	phosphoinositide-3-kinase regulatory subunit 3	Cytoplasm	kinase	0.0011846	0.000257204	down	1.43348	-1.43348	-0.519517
IGF-1 Signaling	4.56	0.132	0.577	NEDD4	neural precursor cell expressed, developmentally down-regulated 4, E3 ubiquitin protein ligase	Cytoplasm	enzyme	0.000671914	4.18854e-05	up	2.62031	2.62031	1.38974
IGF-1 Signaling	4.56	0.132	0.577	PRKCI	protein kinase C iota	Cytoplasm	kinase	0.00267777	0.0015753	down	1.40614	-1.40614	-0.491737
IGF-1 Signaling	4.56	0.132	0.577	MAPK1	mitogen-activated protein kinase 1	Cytoplasm	kinase	0.000671914	4.11984e-05	up	1.37196	1.37196	0.456241
IGF-1 Signaling	4.56	0.132	0.577	GRB2	growth factor receptor bound protein 2	Cytoplasm	kinase	0.00367559	0.00245311	down	1.39412	-1.39412	-0.479353
IGF-1 Signaling	4.56	0.132	0.577	FGFR1	fibroblast growth factor receptor 1	Plasma Membrane	kinase	0.00518563	0.00384455	up	1.47775	1.47775	0.563406
IGF-1 Signaling	4.56	0.132	0.577	IGF1R	insulin like growth factor 1 receptor	Plasma Membrane	transmembrane receptor	0.00161472	0.000616183	up	1.8702	1.8702	0.90319
IGF-1 Signaling	4.56	0.132	0.577	RPS6KB2	ribosomal protein S6 kinase B2	Cytoplasm	kinase	0.00164315	0.000652051	down	1.98692	-1.98692	-0.990532
IGF-1 Signaling	4.56	0.132	0.577	PRKAG2	protein kinase AMP-activated non-catalytic subunit gamma 2	Cytoplasm	kinase	0.00191038	0.000906647	up	1.32208	1.32208	0.402806
IGF-1 Signaling	4.56	0.132	0.577	AKT3	v-akt murine thymoma viral oncogene homolog 3	Cytoplasm	kinase	0.00943293	0.0079664	up	1.40594	1.40594	0.491539
IGF-1 Signaling	4.56	0.132	0.577	FGFR2	fibroblast growth factor receptor 2	Plasma Membrane	kinase	0.0010387	0.00017441	up	1.72084	1.72084	0.783111
IGF-1 Signaling	4.56	0.132	0.577	IGFBP1	insulin like growth factor binding protein 1	Extracellular Space	other	0.0010769	0.000184585	down	1.36196	-1.36196	-0.445679
IGF-1 Signaling	4.56	0.132	0.577	CYR61	cysteine rich angiogenic inducer 61	Extracellular Space	other	0.00141031	0.000425764	up	1.67887	1.67887	0.747491
IGF-1 Signaling	4.56	0.132	0.577	GRB10	growth factor receptor bound protein 10	Cytoplasm	other	0.00122336	0.000288527	up	1.71302	1.71302	0.776538
p53 Signaling	4.33	0.126	-1.508	GADD45B	growth arrest and DNA damage inducible beta	Cytoplasm	other	0.00136624	0.000387858	up	1.68008	1.68008	0.748532
p53 Signaling	4.33	0.126	-1.508	GRB2	growth factor receptor bound protein 2	Cytoplasm	kinase	0.00367559	0.00245311	down	1.39412	-1.39412	-0.479353
p53 Signaling	4.33	0.126	-1.508	MED1	mediator complex subunit 1	Nucleus	transcription regulator	0.00783082	0.00640765	down	1.37262	-1.37262	-0.456928
p53 Signaling	4.33	0.126	-1.508	PLAGL1	PLAG1 like zinc finger 1	Nucleus	transcription regulator	0.00259466	0.00150182	down	1.32733	-1.32733	-0.408528
p53 Signaling	4.33	0.126	-1.508	FGFR1	fibroblast growth factor receptor 1	Plasma Membrane	kinase	0.00518563	0.00384455	up	1.47775	1.47775	0.563406
p53 Signaling	4.33	0.126	-1.508	FGFR2	fibroblast growth factor receptor 2	Plasma Membrane	kinase	0.0010387	0.00017441	up	1.72084	1.72084	0.783111
p53 Signaling	4.33	0.126	-1.508	BIRC5	baculoviral IAP repeat containing 5	Cytoplasm	other	0.00185057	0.000847978	up	1.5708	1.5708	0.651499
p53 Signaling	4.33	0.126	-1.508	PTEN	phosphatase and tensin homolog	Cytoplasm	phosphatase	0.00313501	0.00196175	down	1.36758	-1.36758	-0.451628
p53 Signaling	4.33	0.126	-1.508	CHEK1	checkpoint kinase 1	Nucleus	kinase	0.0010878	0.000195201	up	1.42264	1.42264	0.508567
p53 Signaling	4.33	0.126	-1.508	PIK3R3	phosphoinositide-3-kinase regulatory subunit 3	Cytoplasm	kinase	0.0011846	0.000257204	down	1.43348	-1.43348	-0.519517
p53 Signaling	4.33	0.126	-1.508	PCNA	proliferating cell nuclear antigen	Nucleus	enzyme	0.00323867	0.00205172	down	1.3258	-1.3258	-0.40686
p53 Signaling	4.33	0.126	-1.508	CDKN1A	cyclin-dependent kinase inhibitor 1A	Nucleus	kinase	0.00126742	0.000318766	down	1.41868	-1.41868	-0.50455
p53 Signaling	4.33	0.126	-1.508	AKT3	v-akt murine thymoma viral oncogene homolog 3	Cytoplasm	kinase	0.00943293	0.0079664	up	1.40594	1.40594	0.491539
p53 Signaling	4.33	0.126	-1.508	CHEK2	checkpoint kinase 2	Nucleus	kinase	0.00285988	0.00172721	up	1.31502	1.31502	0.395086
Type II Diabetes Mellitus Signaling	4.26	0.118	0.535	MAPK1	mitogen-activated protein kinase 1	Cytoplasm	kinase	0.000671914	4.11984e-05	up	1.37196	1.37196	0.456241
Type II Diabetes Mellitus Signaling	4.26	0.118	0.535	GRB2	growth factor receptor bound protein 2	Cytoplasm	kinase	0.00367559	0.00245311	down	1.39412	-1.39412	-0.479353
Type II Diabetes Mellitus Signaling	4.26	0.118	0.535	FGFR1	fibroblast growth factor receptor 1	Plasma Membrane	kinase	0.00518563	0.00384455	up	1.47775	1.47775	0.563406
Type II Diabetes Mellitus Signaling	4.26	0.118	0.535	MAPK9	mitogen-activated protein kinase 9	Cytoplasm	kinase	0.000667225	3.83013e-05	up	2.17032	2.17032	1.11791
Type II Diabetes Mellitus Signaling	4.26	0.118	0.535	FGFR2	fibroblast growth factor receptor 2	Plasma Membrane	kinase	0.0010387	0.00017441	up	1.72084	1.72084	0.783111
Type II Diabetes Mellitus Signaling	4.26	0.118	0.535	CEBPB	CCAAT/enhancer binding protein beta	Nucleus	transcription regulator	0.0215933	0.0202541	down	1.30268	-1.30268	-0.381486
Type II Diabetes Mellitus Signaling	4.26	0.118	0.535	PIK3R3	phosphoinositide-3-kinase regulatory subunit 3	Cytoplasm	kinase	0.0011846	0.000257204	down	1.43348	-1.43348	-0.519517
Type II Diabetes Mellitus Signaling	4.26	0.118	0.535	TRADD	TNFRSF1A associated via death domain	Cytoplasm	other	0.00163019	0.000639827	up	1.37329	1.37329	0.457637
Type II Diabetes Mellitus Signaling	4.26	0.118	0.535	IKBKG	inhibitor of kappa light polypeptide gene enhancer in B-cells, kinase gamma	Nucleus	kinase	0.00436069	0.00306112	up	1.37115	1.37115	0.455391
Type II Diabetes Mellitus Signaling	4.26	0.118	0.535	PRKCI	protein kinase C iota	Cytoplasm	kinase	0.00267777	0.0015753	down	1.40614	-1.40614	-0.491737
Type II Diabetes Mellitus Signaling	4.26	0.118	0.535	PRKAG2	protein kinase AMP-activated non-catalytic subunit gamma 2	Cytoplasm	kinase	0.00191038	0.000906647	up	1.32208	1.32208	0.402806
Type II Diabetes Mellitus Signaling	4.26	0.118	0.535	PRKAA2	protein kinase AMP-activated catalytic subunit alpha 2	Cytoplasm	kinase	0.00148672	0.000505473	up	1.34667	1.34667	0.429392
Type II Diabetes Mellitus Signaling	4.26	0.118	0.535	AKT3	v-akt murine thymoma viral oncogene homolog 3	Cytoplasm	kinase	0.00943293	0.0079664	up	1.40594	1.40594	0.491539
Type II Diabetes Mellitus Signaling	4.26	0.118	0.535	ADIPOR2	adiponectin receptor 2	Plasma Membrane	other	0.00089825	0.000116827	up	1.44291	1.44291	0.528979
Type II Diabetes Mellitus Signaling	4.26	0.118	0.535	NSMAF	neutral sphingomyelinase activation associated factor	Cytoplasm	other	0.000694271	4.39525e-05	down	3.38362	-3.38362	-1.75857
HGF Signaling	4.16	0.122	0.832	ITGB1	integrin subunit beta 1	Plasma Membrane	transmembrane receptor	0.00107712	0.000185686	down	1.7317	-1.7317	-0.792188
HGF Signaling	4.16	0.122	0.832	MAPK1	mitogen-activated protein kinase 1	Cytoplasm	kinase	0.000671914	4.11984e-05	up	1.37196	1.37196	0.456241
HGF Signaling	4.16	0.122	0.832	GRB2	growth factor receptor bound protein 2	Cytoplasm	kinase	0.00367559	0.00245311	down	1.39412	-1.39412	-0.479353
HGF Signaling	4.16	0.122	0.832	FGFR1	fibroblast growth factor receptor 1	Plasma Membrane	kinase	0.00518563	0.00384455	up	1.47775	1.47775	0.563406
HGF Signaling	4.16	0.122	0.832	MAPK9	mitogen-activated protein kinase 9	Cytoplasm	kinase	0.000667225	3.83013e-05	up	2.17032	2.17032	1.11791
HGF Signaling	4.16	0.122	0.832	FGFR2	fibroblast growth factor receptor 2	Plasma Membrane	kinase	0.0010387	0.00017441	up	1.72084	1.72084	0.783111
HGF Signaling	4.16	0.122	0.832	ATF2	activating transcription factor 2	Nucleus	transcription regulator	0.00545141	0.00410147	up	1.43801	1.43801	0.524073
HGF Signaling	4.16	0.122	0.832	MET	MET proto-oncogene, receptor tyrosine kinase	Plasma Membrane	kinase	0.000869195	0.000100519	up	1.58339	1.58339	0.66302
HGF Signaling	4.16	0.122	0.832	PIK3R3	phosphoinositide-3-kinase regulatory subunit 3	Cytoplasm	kinase	0.0011846	0.000257204	down	1.43348	-1.43348	-0.519517
HGF Signaling	4.16	0.122	0.832	PRKCI	protein kinase C iota	Cytoplasm	kinase	0.00267777	0.0015753	down	1.40614	-1.40614	-0.491737
HGF Signaling	4.16	0.122	0.832	CDC42	cell division cycle 42	Cytoplasm	enzyme	0.00122376	0.000291447	down	1.58389	-1.58389	-0.66347
HGF Signaling	4.16	0.122	0.832	CDKN1A	cyclin-dependent kinase inhibitor 1A	Nucleus	kinase	0.00126742	0.000318766	down	1.41868	-1.41868	-0.50455
HGF Signaling	4.16	0.122	0.832	AKT3	v-akt murine thymoma viral oncogene homolog 3	Cytoplasm	kinase	0.00943293	0.0079664	up	1.40594	1.40594	0.491539
HGF Signaling	4.16	0.122	0.832	PTGS2	prostaglandin-endoperoxide synthase 2	Cytoplasm	enzyme	0.00125843	0.000312592	down	1.47674	-1.47674	-0.562415
Gα12/13 Signaling	4.14	0.115	0.258	MAPK1	mitogen-activated protein kinase 1	Cytoplasm	kinase	0.000671914	4.11984e-05	up	1.37196	1.37196	0.456241
Gα12/13 Signaling	4.14	0.115	0.258	GRB2	growth factor receptor bound protein 2	Cytoplasm	kinase	0.00367559	0.00245311	down	1.39412	-1.39412	-0.479353
Gα12/13 Signaling	4.14	0.115	0.258	FGFR1	fibroblast growth factor receptor 1	Plasma Membrane	kinase	0.00518563	0.00384455	up	1.47775	1.47775	0.563406
Gα12/13 Signaling	4.14	0.115	0.258	MEF2A	myocyte enhancer factor 2A	Nucleus	transcription regulator	0.0159376	0.0145854	down	1.32747	-1.32747	-0.40868
Gα12/13 Signaling	4.14	0.115	0.258	MAPK9	mitogen-activated protein kinase 9	Cytoplasm	kinase	0.000667225	3.83013e-05	up	2.17032	2.17032	1.11791
Gα12/13 Signaling	4.14	0.115	0.258	FGFR2	fibroblast growth factor receptor 2	Plasma Membrane	kinase	0.0010387	0.00017441	up	1.72084	1.72084	0.783111
Gα12/13 Signaling	4.14	0.115	0.258	MYL6B	myosin light chain 6B	Cytoplasm	other	0.00377004	0.00253934	up	1.3427	1.3427	0.425133
Gα12/13 Signaling	4.14	0.115	0.258	ROCK2	Rho associated coiled-coil containing protein kinase 2	Cytoplasm	kinase	0.00101843	0.00016623	up	1.3479	1.3479	0.430714
Gα12/13 Signaling	4.14	0.115	0.258	PIK3R3	phosphoinositide-3-kinase regulatory subunit 3	Cytoplasm	kinase	0.0011846	0.000257204	down	1.43348	-1.43348	-0.519517
Gα12/13 Signaling	4.14	0.115	0.258	CDH2	cadherin 2	Plasma Membrane	other	0.00109185	0.000201678	up	1.35919	1.35919	0.442751
Gα12/13 Signaling	4.14	0.115	0.258	CDH1	cadherin 1	Plasma Membrane	other	0.00170192	0.00069997	up	1.45206	1.45206	0.538096
Gα12/13 Signaling	4.14	0.115	0.258	IKBKG	inhibitor of kappa light polypeptide gene enhancer in B-cells, kinase gamma	Nucleus	kinase	0.00436069	0.00306112	up	1.37115	1.37115	0.455391
Gα12/13 Signaling	4.14	0.115	0.258	CDC42	cell division cycle 42	Cytoplasm	enzyme	0.00122376	0.000291447	down	1.58389	-1.58389	-0.66347
Gα12/13 Signaling	4.14	0.115	0.258	MEF2D	myocyte enhancer factor 2D	Nucleus	transcription regulator	0.000621793	3.20325e-05	down	1.35557	-1.35557	-0.438904
Gα12/13 Signaling	4.14	0.115	0.258	AKT3	v-akt murine thymoma viral oncogene homolog 3	Cytoplasm	kinase	0.00943293	0.0079664	up	1.40594	1.40594	0.491539
ILK Signaling	4.03	0.0969	0.728	ITGB1	integrin subunit beta 1	Plasma Membrane	transmembrane receptor	0.00107712	0.000185686	down	1.7317	-1.7317	-0.792188
ILK Signaling	4.03	0.0969	0.728	FBLIM1	filamin binding LIM protein 1	Plasma Membrane	other	0.00232399	0.00128204	up	1.35333	1.35333	0.43651
ILK Signaling	4.03	0.0969	0.728	MAPK1	mitogen-activated protein kinase 1	Cytoplasm	kinase	0.000671914	4.11984e-05	up	1.37196	1.37196	0.456241
ILK Signaling	4.03	0.0969	0.728	GRB2	growth factor receptor bound protein 2	Cytoplasm	kinase	0.00367559	0.00245311	down	1.39412	-1.39412	-0.479353
ILK Signaling	4.03	0.0969	0.728	FGFR1	fibroblast growth factor receptor 1	Plasma Membrane	kinase	0.00518563	0.00384455	up	1.47775	1.47775	0.563406
ILK Signaling	4.03	0.0969	0.728	FERMT2	fermitin family member 2	Cytoplasm	other	0.000973522	0.000144645	down	1.30418	-1.30418	-0.383144
ILK Signaling	4.03	0.0969	0.728	MAPK9	mitogen-activated protein kinase 9	Cytoplasm	kinase	0.000667225	3.83013e-05	up	2.17032	2.17032	1.11791
ILK Signaling	4.03	0.0969	0.728	FGFR2	fibroblast growth factor receptor 2	Plasma Membrane	kinase	0.0010387	0.00017441	up	1.72084	1.72084	0.783111
ILK Signaling	4.03	0.0969	0.728	MYL6B	myosin light chain 6B	Cytoplasm	other	0.00377004	0.00253934	up	1.3427	1.3427	0.425133
ILK Signaling	4.03	0.0969	0.728	ITGB8	integrin subunit beta 8	Plasma Membrane	other	0.00393843	0.00268668	up	1.83104	1.83104	0.872664
ILK Signaling	4.03	0.0969	0.728	ATF2	activating transcription factor 2	Nucleus	transcription regulator	0.00545141	0.00410147	up	1.43801	1.43801	0.524073
ILK Signaling	4.03	0.0969	0.728	PTEN	phosphatase and tensin homolog	Cytoplasm	phosphatase	0.00313501	0.00196175	down	1.36758	-1.36758	-0.451628
ILK Signaling	4.03	0.0969	0.728	PIK3R3	phosphoinositide-3-kinase regulatory subunit 3	Cytoplasm	kinase	0.0011846	0.000257204	down	1.43348	-1.43348	-0.519517
ILK Signaling	4.03	0.0969	0.728	CDH1	cadherin 1	Plasma Membrane	other	0.00170192	0.00069997	up	1.45206	1.45206	0.538096
ILK Signaling	4.03	0.0969	0.728	CDC42	cell division cycle 42	Cytoplasm	enzyme	0.00122376	0.000291447	down	1.58389	-1.58389	-0.66347
ILK Signaling	4.03	0.0969	0.728	RHOU	ras homolog family member U	Cytoplasm	enzyme	0.00091945	0.000121933	down	1.77155	-1.77155	-0.825012
ILK Signaling	4.03	0.0969	0.728	AKT3	v-akt murine thymoma viral oncogene homolog 3	Cytoplasm	kinase	0.00943293	0.0079664	up	1.40594	1.40594	0.491539
ILK Signaling	4.03	0.0969	0.728	RSU1	Ras suppressor protein 1	Cytoplasm	other	0.00226851	0.00123	up	1.39772	1.39772	0.483071
ILK Signaling	4.03	0.0969	0.728	PTGS2	prostaglandin-endoperoxide synthase 2	Cytoplasm	enzyme	0.00125843	0.000312592	down	1.47674	-1.47674	-0.562415
Molecular Mechanisms of Cancer	3.99	0.0775	NaN	RAP2B	RAP2B, member of RAS oncogene family	Plasma Membrane	enzyme	0.000546477	1.22399e-05	down	1.98696	-1.98696	-0.990561
Molecular Mechanisms of Cancer	3.99	0.0775	NaN	FZD10	frizzled class receptor 10	Plasma Membrane	G-protein coupled receptor	0.000843999	9.1848e-05	down	1.46706	-1.46706	-0.55293
Molecular Mechanisms of Cancer	3.99	0.0775	NaN	TGFBR1	transforming growth factor beta receptor 1	Plasma Membrane	kinase	0.00089429	0.000110588	up	1.57584	1.57584	0.65612
Molecular Mechanisms of Cancer	3.99	0.0775	NaN	MAPK1	mitogen-activated protein kinase 1	Cytoplasm	kinase	0.000671914	4.11984e-05	up	1.37196	1.37196	0.456241
Molecular Mechanisms of Cancer	3.99	0.0775	NaN	PSENEN	presenilin enhancer gamma secretase subunit	Plasma Membrane	peptidase	0.00174621	0.000747358	up	1.37431	1.37431	0.458704
Molecular Mechanisms of Cancer	3.99	0.0775	NaN	SMAD5	SMAD family member 5	Nucleus	transcription regulator	0.00147492	0.000489099	down	1.3113	-1.3113	-0.390994
Molecular Mechanisms of Cancer	3.99	0.0775	NaN	FZD1	frizzled class receptor 1	Plasma Membrane	G-protein coupled receptor	0.0036817	0.00246081	down	1.52966	-1.52966	-0.613215
Molecular Mechanisms of Cancer	3.99	0.0775	NaN	CHEK1	checkpoint kinase 1	Nucleus	kinase	0.0010878	0.000195201	up	1.42264	1.42264	0.508567
Molecular Mechanisms of Cancer	3.99	0.0775	NaN	HHAT	hedgehog acyltransferase	Cytoplasm	enzyme	0.00127789	0.000325231	up	2.84017	2.84017	1.50598
Molecular Mechanisms of Cancer	3.99	0.0775	NaN	RHOU	ras homolog family member U	Cytoplasm	enzyme	0.00091945	0.000121933	down	1.77155	-1.77155	-0.825012
Molecular Mechanisms of Cancer	3.99	0.0775	NaN	AKT3	v-akt murine thymoma viral oncogene homolog 3	Cytoplasm	kinase	0.00943293	0.0079664	up	1.40594	1.40594	0.491539
Molecular Mechanisms of Cancer	3.99	0.0775	NaN	CHEK2	checkpoint kinase 2	Nucleus	kinase	0.00285988	0.00172721	up	1.31502	1.31502	0.395086
Molecular Mechanisms of Cancer	3.99	0.0775	NaN	ITGB1	integrin subunit beta 1	Plasma Membrane	transmembrane receptor	0.00107712	0.000185686	down	1.7317	-1.7317	-0.792188
Molecular Mechanisms of Cancer	3.99	0.0775	NaN	GRB2	growth factor receptor bound protein 2	Cytoplasm	kinase	0.00367559	0.00245311	down	1.39412	-1.39412	-0.479353
Molecular Mechanisms of Cancer	3.99	0.0775	NaN	FGFR1	fibroblast growth factor receptor 1	Plasma Membrane	kinase	0.00518563	0.00384455	up	1.47775	1.47775	0.563406
Molecular Mechanisms of Cancer	3.99	0.0775	NaN	RALB	v-ral simian leukemia viral oncogene homolog B	Cytoplasm	enzyme	0.00227628	0.00123715	up	1.75711	1.75711	0.813205
Molecular Mechanisms of Cancer	3.99	0.0775	NaN	CDK6	cyclin-dependent kinase 6	Nucleus	kinase	0.00115552	0.000242848	down	1.67261	-1.67261	-0.742104
Molecular Mechanisms of Cancer	3.99	0.0775	NaN	MAPK9	mitogen-activated protein kinase 9	Cytoplasm	kinase	0.000667225	3.83013e-05	up	2.17032	2.17032	1.11791
Molecular Mechanisms of Cancer	3.99	0.0775	NaN	FGFR2	fibroblast growth factor receptor 2	Plasma Membrane	kinase	0.0010387	0.00017441	up	1.72084	1.72084	0.783111
Molecular Mechanisms of Cancer	3.99	0.0775	NaN	PIK3R3	phosphoinositide-3-kinase regulatory subunit 3	Cytoplasm	kinase	0.0011846	0.000257204	down	1.43348	-1.43348	-0.519517
Molecular Mechanisms of Cancer	3.99	0.0775	NaN	CDH1	cadherin 1	Plasma Membrane	other	0.00170192	0.00069997	up	1.45206	1.45206	0.538096
Molecular Mechanisms of Cancer	3.99	0.0775	NaN	CCNE1	cyclin E1	Nucleus	transcription regulator	0.00133421	0.000366593	down	2.64882	-2.64882	-1.40535
Molecular Mechanisms of Cancer	3.99	0.0775	NaN	PRKCI	protein kinase C iota	Cytoplasm	kinase	0.00267777	0.0015753	down	1.40614	-1.40614	-0.491737
Molecular Mechanisms of Cancer	3.99	0.0775	NaN	CDC42	cell division cycle 42	Cytoplasm	enzyme	0.00122376	0.000291447	down	1.58389	-1.58389	-0.66347
Molecular Mechanisms of Cancer	3.99	0.0775	NaN	CDKN1A	cyclin-dependent kinase inhibitor 1A	Nucleus	kinase	0.00126742	0.000318766	down	1.41868	-1.41868	-0.50455
Molecular Mechanisms of Cancer	3.99	0.0775	NaN	PRKAG2	protein kinase AMP-activated non-catalytic subunit gamma 2	Cytoplasm	kinase	0.00191038	0.000906647	up	1.32208	1.32208	0.402806
Molecular Mechanisms of Cancer	3.99	0.0775	NaN	APH1B	aph-1 homolog B, gamma secretase subunit	Other	peptidase	0.00123066	0.0002968	up	1.50212	1.50212	0.587002
Molecular Mechanisms of Cancer	3.99	0.0775	NaN	FZD5	frizzled class receptor 5	Plasma Membrane	G-protein coupled receptor	0.00115552	0.000241234	down	1.51534	-1.51534	-0.599645
Molecular Mechanisms of Cancer	3.99	0.0775	NaN	BMP6	bone morphogenetic protein 6	Extracellular Space	growth factor	0.00123616	0.000300265	up	1.35972	1.35972	0.443304
Role of Tissue Factor in Cancer	3.88	0.115	NaN	ITGB1	integrin subunit beta 1	Plasma Membrane	transmembrane receptor	0.00107712	0.000185686	down	1.7317	-1.7317	-0.792188
Role of Tissue Factor in Cancer	3.88	0.115	NaN	CXCL8	C-X-C motif chemokine ligand 8	Extracellular Space	cytokine	0.00112592	0.000222861	down	1.5851	-1.5851	-0.664577
Role of Tissue Factor in Cancer	3.88	0.115	NaN	MAPK1	mitogen-activated protein kinase 1	Cytoplasm	kinase	0.000671914	4.11984e-05	up	1.37196	1.37196	0.456241
Role of Tissue Factor in Cancer	3.88	0.115	NaN	GRB2	growth factor receptor bound protein 2	Cytoplasm	kinase	0.00367559	0.00245311	down	1.39412	-1.39412	-0.479353
Role of Tissue Factor in Cancer	3.88	0.115	NaN	FGFR1	fibroblast growth factor receptor 1	Plasma Membrane	kinase	0.00518563	0.00384455	up	1.47775	1.47775	0.563406
Role of Tissue Factor in Cancer	3.88	0.115	NaN	PLAUR	plasminogen activator, urokinase receptor	Plasma Membrane	transmembrane receptor	0.00107418	0.000183656	down	1.48507	-1.48507	-0.570528
Role of Tissue Factor in Cancer	3.88	0.115	NaN	FGFR2	fibroblast growth factor receptor 2	Plasma Membrane	kinase	0.0010387	0.00017441	up	1.72084	1.72084	0.783111
Role of Tissue Factor in Cancer	3.88	0.115	NaN	LIMK2	LIM domain kinase 2	Cytoplasm	kinase	0.00353288	0.00231874	up	1.38755	1.38755	0.472543
Role of Tissue Factor in Cancer	3.88	0.115	NaN	PTEN	phosphatase and tensin homolog	Cytoplasm	phosphatase	0.00313501	0.00196175	down	1.36758	-1.36758	-0.451628
Role of Tissue Factor in Cancer	3.88	0.115	NaN	PIK3R3	phosphoinositide-3-kinase regulatory subunit 3	Cytoplasm	kinase	0.0011846	0.000257204	down	1.43348	-1.43348	-0.519517
Role of Tissue Factor in Cancer	3.88	0.115	NaN	ARRB1	arrestin beta 1	Cytoplasm	other	0.00323411	0.00204465	up	1.49743	1.49743	0.582492
Role of Tissue Factor in Cancer	3.88	0.115	NaN	CDC42	cell division cycle 42	Cytoplasm	enzyme	0.00122376	0.000291447	down	1.58389	-1.58389	-0.66347
Role of Tissue Factor in Cancer	3.88	0.115	NaN	AKT3	v-akt murine thymoma viral oncogene homolog 3	Cytoplasm	kinase	0.00943293	0.0079664	up	1.40594	1.40594	0.491539
Role of Tissue Factor in Cancer	3.88	0.115	NaN	CYR61	cysteine rich angiogenic inducer 61	Extracellular Space	other	0.00141031	0.000425764	up	1.67887	1.67887	0.747491
AMPK Signaling	3.75	0.0952	1	PBRM1	polybromo 1	Nucleus	other	0.00556927	0.00422612	down	1.44282	-1.44282	-0.528893
AMPK Signaling	3.75	0.0952	1	TSC1	tuberous sclerosis 1	Cytoplasm	other	0.00203707	0.00102994	up	1.30845	1.30845	0.387853
AMPK Signaling	3.75	0.0952	1	MAPK1	mitogen-activated protein kinase 1	Cytoplasm	kinase	0.000671914	4.11984e-05	up	1.37196	1.37196	0.456241
AMPK Signaling	3.75	0.0952	1	SLC2A1	solute carrier family 2 member 1	Plasma Membrane	transporter	0.00109986	0.000210282	down	1.38295	-1.38295	-0.467749
AMPK Signaling	3.75	0.0952	1	GRB2	growth factor receptor bound protein 2	Cytoplasm	kinase	0.00367559	0.00245311	down	1.39412	-1.39412	-0.479353
AMPK Signaling	3.75	0.0952	1	FGFR1	fibroblast growth factor receptor 1	Plasma Membrane	kinase	0.00518563	0.00384455	up	1.47775	1.47775	0.563406
AMPK Signaling	3.75	0.0952	1	FGFR2	fibroblast growth factor receptor 2	Plasma Membrane	kinase	0.0010387	0.00017441	up	1.72084	1.72084	0.783111
AMPK Signaling	3.75	0.0952	1	ATF2	activating transcription factor 2	Nucleus	transcription regulator	0.00545141	0.00410147	up	1.43801	1.43801	0.524073
AMPK Signaling	3.75	0.0952	1	PPM1D	protein phosphatase, Mg2+/Mn2+ dependent 1D	Cytoplasm	phosphatase	0.00173989	0.000740638	down	1.71097	-1.71097	-0.77481
AMPK Signaling	3.75	0.0952	1	PIK3R3	phosphoinositide-3-kinase regulatory subunit 3	Cytoplasm	kinase	0.0011846	0.000257204	down	1.43348	-1.43348	-0.519517
AMPK Signaling	3.75	0.0952	1	CDKN1A	cyclin-dependent kinase inhibitor 1A	Nucleus	kinase	0.00126742	0.000318766	down	1.41868	-1.41868	-0.50455
AMPK Signaling	3.75	0.0952	1	PRKAA2	protein kinase AMP-activated catalytic subunit alpha 2	Cytoplasm	kinase	0.00148672	0.000505473	up	1.34667	1.34667	0.429392
AMPK Signaling	3.75	0.0952	1	PRKAG2	protein kinase AMP-activated non-catalytic subunit gamma 2	Cytoplasm	kinase	0.00191038	0.000906647	up	1.32208	1.32208	0.402806
AMPK Signaling	3.75	0.0952	1	AKT3	v-akt murine thymoma viral oncogene homolog 3	Cytoplasm	kinase	0.00943293	0.0079664	up	1.40594	1.40594	0.491539
AMPK Signaling	3.75	0.0952	1	CPT1C	carnitine palmitoyltransferase 1C	Cytoplasm	enzyme	0.00411242	0.00284788	up	1.39919	1.39919	0.484588
AMPK Signaling	3.75	0.0952	1	EEF2K	eukaryotic elongation factor 2 kinase	Cytoplasm	kinase	0.00137605	0.000399978	down	1.51325	-1.51325	-0.597653
AMPK Signaling	3.75	0.0952	1	HNF4A	hepatocyte nuclear factor 4 alpha	Nucleus	transcription regulator	0.00186933	0.000865377	up	1.4698	1.4698	0.555621
AMPK Signaling	3.75	0.0952	1	HMGCR	3-hydroxy-3-methylglutaryl-CoA reductase	Cytoplasm	enzyme	0.0014677	0.000482282	up	1.36717	1.36717	0.451191
Small Cell Lung Cancer Signaling	3.67	0.131	NaN	PIK3R3	phosphoinositide-3-kinase regulatory subunit 3	Cytoplasm	kinase	0.0011846	0.000257204	down	1.43348	-1.43348	-0.519517
Small Cell Lung Cancer Signaling	3.67	0.131	NaN	IKBKG	inhibitor of kappa light polypeptide gene enhancer in B-cells, kinase gamma	Nucleus	kinase	0.00436069	0.00306112	up	1.37115	1.37115	0.455391
Small Cell Lung Cancer Signaling	3.67	0.131	NaN	CCNE1	cyclin E1	Nucleus	transcription regulator	0.00133421	0.000366593	down	2.64882	-2.64882	-1.40535
Small Cell Lung Cancer Signaling	3.67	0.131	NaN	GRB2	growth factor receptor bound protein 2	Cytoplasm	kinase	0.00367559	0.00245311	down	1.39412	-1.39412	-0.479353
Small Cell Lung Cancer Signaling	3.67	0.131	NaN	FGFR1	fibroblast growth factor receptor 1	Plasma Membrane	kinase	0.00518563	0.00384455	up	1.47775	1.47775	0.563406
Small Cell Lung Cancer Signaling	3.67	0.131	NaN	CDK6	cyclin-dependent kinase 6	Nucleus	kinase	0.00115552	0.000242848	down	1.67261	-1.67261	-0.742104
Small Cell Lung Cancer Signaling	3.67	0.131	NaN	AKT3	v-akt murine thymoma viral oncogene homolog 3	Cytoplasm	kinase	0.00943293	0.0079664	up	1.40594	1.40594	0.491539
Small Cell Lung Cancer Signaling	3.67	0.131	NaN	FGFR2	fibroblast growth factor receptor 2	Plasma Membrane	kinase	0.0010387	0.00017441	up	1.72084	1.72084	0.783111
Small Cell Lung Cancer Signaling	3.67	0.131	NaN	PTGS2	prostaglandin-endoperoxide synthase 2	Cytoplasm	enzyme	0.00125843	0.000312592	down	1.47674	-1.47674	-0.562415
Small Cell Lung Cancer Signaling	3.67	0.131	NaN	SKP2	S-phase kinase-associated protein 2, E3 ubiquitin protein ligase	Nucleus	enzyme	0.00148672	0.000499228	up	1.3481	1.3481	0.430922
Small Cell Lung Cancer Signaling	3.67	0.131	NaN	PTEN	phosphatase and tensin homolog	Cytoplasm	phosphatase	0.00313501	0.00196175	down	1.36758	-1.36758	-0.451628
IL-17 Signaling	3.63	0.129	NaN	PIK3R3	phosphoinositide-3-kinase regulatory subunit 3	Cytoplasm	kinase	0.0011846	0.000257204	down	1.43348	-1.43348	-0.519517
IL-17 Signaling	3.63	0.129	NaN	CXCL8	C-X-C motif chemokine ligand 8	Extracellular Space	cytokine	0.00112592	0.000222861	down	1.5851	-1.5851	-0.664577
IL-17 Signaling	3.63	0.129	NaN	MAPK1	mitogen-activated protein kinase 1	Cytoplasm	kinase	0.000671914	4.11984e-05	up	1.37196	1.37196	0.456241
IL-17 Signaling	3.63	0.129	NaN	GRB2	growth factor receptor bound protein 2	Cytoplasm	kinase	0.00367559	0.00245311	down	1.39412	-1.39412	-0.479353
IL-17 Signaling	3.63	0.129	NaN	FGFR1	fibroblast growth factor receptor 1	Plasma Membrane	kinase	0.00518563	0.00384455	up	1.47775	1.47775	0.563406
IL-17 Signaling	3.63	0.129	NaN	AKT3	v-akt murine thymoma viral oncogene homolog 3	Cytoplasm	kinase	0.00943293	0.0079664	up	1.40594	1.40594	0.491539
IL-17 Signaling	3.63	0.129	NaN	MAPK9	mitogen-activated protein kinase 9	Cytoplasm	kinase	0.000667225	3.83013e-05	up	2.17032	2.17032	1.11791
IL-17 Signaling	3.63	0.129	NaN	FGFR2	fibroblast growth factor receptor 2	Plasma Membrane	kinase	0.0010387	0.00017441	up	1.72084	1.72084	0.783111
IL-17 Signaling	3.63	0.129	NaN	CEBPB	CCAAT/enhancer binding protein beta	Nucleus	transcription regulator	0.0215933	0.0202541	down	1.30268	-1.30268	-0.381486
IL-17 Signaling	3.63	0.129	NaN	PTGS2	prostaglandin-endoperoxide synthase 2	Cytoplasm	enzyme	0.00125843	0.000312592	down	1.47674	-1.47674	-0.562415
IL-17 Signaling	3.63	0.129	NaN	ATF2	activating transcription factor 2	Nucleus	transcription regulator	0.00545141	0.00410147	up	1.43801	1.43801	0.524073
Signaling by Rho Family GTPases	3.58	0.085	2.065	GNG4	G protein subunit gamma 4	Plasma Membrane	enzyme	0.00179535	0.00079175	up	1.34055	1.34055	0.422824
Signaling by Rho Family GTPases	3.58	0.085	2.065	ITGB1	integrin subunit beta 1	Plasma Membrane	transmembrane receptor	0.00107712	0.000185686	down	1.7317	-1.7317	-0.792188
Signaling by Rho Family GTPases	3.58	0.085	2.065	SEPT8	septin 8	Extracellular Space	other	0.00121729	0.000273832	up	1.40837	1.40837	0.494024
Signaling by Rho Family GTPases	3.58	0.085	2.065	NEDD4	neural precursor cell expressed, developmentally down-regulated 4, E3 ubiquitin protein ligase	Cytoplasm	enzyme	0.000671914	4.18854e-05	up	2.62031	2.62031	1.38974
Signaling by Rho Family GTPases	3.58	0.085	2.065	MAPK1	mitogen-activated protein kinase 1	Cytoplasm	kinase	0.000671914	4.11984e-05	up	1.37196	1.37196	0.456241
Signaling by Rho Family GTPases	3.58	0.085	2.065	GRB2	growth factor receptor bound protein 2	Cytoplasm	kinase	0.00367559	0.00245311	down	1.39412	-1.39412	-0.479353
Signaling by Rho Family GTPases	3.58	0.085	2.065	FGFR1	fibroblast growth factor receptor 1	Plasma Membrane	kinase	0.00518563	0.00384455	up	1.47775	1.47775	0.563406
Signaling by Rho Family GTPases	3.58	0.085	2.065	WASL	Wiskott-Aldrich syndrome like	Cytoplasm	other	0.000409773	6.54692e-06	up	1.40197	1.40197	0.48746
Signaling by Rho Family GTPases	3.58	0.085	2.065	MAPK9	mitogen-activated protein kinase 9	Cytoplasm	kinase	0.000667225	3.83013e-05	up	2.17032	2.17032	1.11791
Signaling by Rho Family GTPases	3.58	0.085	2.065	FGFR2	fibroblast growth factor receptor 2	Plasma Membrane	kinase	0.0010387	0.00017441	up	1.72084	1.72084	0.783111
Signaling by Rho Family GTPases	3.58	0.085	2.065	MYL6B	myosin light chain 6B	Cytoplasm	other	0.00377004	0.00253934	up	1.3427	1.3427	0.425133
Signaling by Rho Family GTPases	3.58	0.085	2.065	LIMK2	LIM domain kinase 2	Cytoplasm	kinase	0.00353288	0.00231874	up	1.38755	1.38755	0.472543
Signaling by Rho Family GTPases	3.58	0.085	2.065	ROCK2	Rho associated coiled-coil containing protein kinase 2	Cytoplasm	kinase	0.00101843	0.00016623	up	1.3479	1.3479	0.430714
Signaling by Rho Family GTPases	3.58	0.085	2.065	PIK3R3	phosphoinositide-3-kinase regulatory subunit 3	Cytoplasm	kinase	0.0011846	0.000257204	down	1.43348	-1.43348	-0.519517
Signaling by Rho Family GTPases	3.58	0.085	2.065	CDH1	cadherin 1	Plasma Membrane	other	0.00170192	0.00069997	up	1.45206	1.45206	0.538096
Signaling by Rho Family GTPases	3.58	0.085	2.065	CDH2	cadherin 2	Plasma Membrane	other	0.00109185	0.000201678	up	1.35919	1.35919	0.442751
Signaling by Rho Family GTPases	3.58	0.085	2.065	PRKCI	protein kinase C iota	Cytoplasm	kinase	0.00267777	0.0015753	down	1.40614	-1.40614	-0.491737
Signaling by Rho Family GTPases	3.58	0.085	2.065	CDC42	cell division cycle 42	Cytoplasm	enzyme	0.00122376	0.000291447	down	1.58389	-1.58389	-0.66347
Signaling by Rho Family GTPases	3.58	0.085	2.065	RHOU	ras homolog family member U	Cytoplasm	enzyme	0.00091945	0.000121933	down	1.77155	-1.77155	-0.825012
Signaling by Rho Family GTPases	3.58	0.085	2.065	SEPT6	septin 6	Cytoplasm	other	0.000779268	7.63725e-05	up	1.51358	1.51358	0.597966
Signaling by Rho Family GTPases	3.58	0.085	2.065	SEPT2	septin 2	Cytoplasm	enzyme	0.00152512	0.000535959	up	1.93831	1.93831	0.954802
LPS-stimulated MAPK Signaling	3.58	0.128	0.302	PIK3R3	phosphoinositide-3-kinase regulatory subunit 3	Cytoplasm	kinase	0.0011846	0.000257204	down	1.43348	-1.43348	-0.519517
LPS-stimulated MAPK Signaling	3.58	0.128	0.302	IKBKG	inhibitor of kappa light polypeptide gene enhancer in B-cells, kinase gamma	Nucleus	kinase	0.00436069	0.00306112	up	1.37115	1.37115	0.455391
LPS-stimulated MAPK Signaling	3.58	0.128	0.302	PRKCI	protein kinase C iota	Cytoplasm	kinase	0.00267777	0.0015753	down	1.40614	-1.40614	-0.491737
LPS-stimulated MAPK Signaling	3.58	0.128	0.302	ATF1	activating transcription factor 1	Nucleus	transcription regulator	0.00707097	0.0056854	down	1.37846	-1.37846	-0.463062
LPS-stimulated MAPK Signaling	3.58	0.128	0.302	MAPK1	mitogen-activated protein kinase 1	Cytoplasm	kinase	0.000671914	4.11984e-05	up	1.37196	1.37196	0.456241
LPS-stimulated MAPK Signaling	3.58	0.128	0.302	GRB2	growth factor receptor bound protein 2	Cytoplasm	kinase	0.00367559	0.00245311	down	1.39412	-1.39412	-0.479353
LPS-stimulated MAPK Signaling	3.58	0.128	0.302	CDC42	cell division cycle 42	Cytoplasm	enzyme	0.00122376	0.000291447	down	1.58389	-1.58389	-0.66347
LPS-stimulated MAPK Signaling	3.58	0.128	0.302	FGFR1	fibroblast growth factor receptor 1	Plasma Membrane	kinase	0.00518563	0.00384455	up	1.47775	1.47775	0.563406
LPS-stimulated MAPK Signaling	3.58	0.128	0.302	MAPK9	mitogen-activated protein kinase 9	Cytoplasm	kinase	0.000667225	3.83013e-05	up	2.17032	2.17032	1.11791
LPS-stimulated MAPK Signaling	3.58	0.128	0.302	FGFR2	fibroblast growth factor receptor 2	Plasma Membrane	kinase	0.0010387	0.00017441	up	1.72084	1.72084	0.783111
LPS-stimulated MAPK Signaling	3.58	0.128	0.302	ATF2	activating transcription factor 2	Nucleus	transcription regulator	0.00545141	0.00410147	up	1.43801	1.43801	0.524073
Epithelial Adherens Junction Signaling	3.58	0.103	NaN	TUBB3	tubulin beta 3 class III	Cytoplasm	other	0.00145906	0.000470599	up	1.43515	1.43515	0.5212
Epithelial Adherens Junction Signaling	3.58	0.103	NaN	TGFBR1	transforming growth factor beta receptor 1	Plasma Membrane	kinase	0.00089429	0.000110588	up	1.57584	1.57584	0.65612
Epithelial Adherens Junction Signaling	3.58	0.103	NaN	FGFR1	fibroblast growth factor receptor 1	Plasma Membrane	kinase	0.00518563	0.00384455	up	1.47775	1.47775	0.563406
Epithelial Adherens Junction Signaling	3.58	0.103	NaN	WASL	Wiskott-Aldrich syndrome like	Cytoplasm	other	0.000409773	6.54692e-06	up	1.40197	1.40197	0.48746
Epithelial Adherens Junction Signaling	3.58	0.103	NaN	TUBB2A	tubulin beta 2A class IIa	Cytoplasm	other	0.00266055	0.00156173	up	1.44753	1.44753	0.533595
Epithelial Adherens Junction Signaling	3.58	0.103	NaN	MLLT4	myeloid/lymphoid or mixed-lineage leukemia; translocated to, 4	Nucleus	other	0.00130563	0.000344608	up	1.74351	1.74351	0.801997
Epithelial Adherens Junction Signaling	3.58	0.103	NaN	MYL6B	myosin light chain 6B	Cytoplasm	other	0.00377004	0.00253934	up	1.3427	1.3427	0.425133
Epithelial Adherens Junction Signaling	3.58	0.103	NaN	PTEN	phosphatase and tensin homolog	Cytoplasm	phosphatase	0.00313501	0.00196175	down	1.36758	-1.36758	-0.451628
Epithelial Adherens Junction Signaling	3.58	0.103	NaN	MET	MET proto-oncogene, receptor tyrosine kinase	Plasma Membrane	kinase	0.000869195	0.000100519	up	1.58339	1.58339	0.66302
Epithelial Adherens Junction Signaling	3.58	0.103	NaN	CDH2	cadherin 2	Plasma Membrane	other	0.00109185	0.000201678	up	1.35919	1.35919	0.442751
Epithelial Adherens Junction Signaling	3.58	0.103	NaN	CDH1	cadherin 1	Plasma Membrane	other	0.00170192	0.00069997	up	1.45206	1.45206	0.538096
Epithelial Adherens Junction Signaling	3.58	0.103	NaN	CDC42	cell division cycle 42	Cytoplasm	enzyme	0.00122376	0.000291447	down	1.58389	-1.58389	-0.66347
Epithelial Adherens Junction Signaling	3.58	0.103	NaN	SSX2IP	synovial sarcoma, X breakpoint 2 interacting protein	Plasma Membrane	other	0.00139538	0.00041306	down	1.38601	-1.38601	-0.470938
Epithelial Adherens Junction Signaling	3.58	0.103	NaN	AKT3	v-akt murine thymoma viral oncogene homolog 3	Cytoplasm	kinase	0.00943293	0.0079664	up	1.40594	1.40594	0.491539
Epithelial Adherens Junction Signaling	3.58	0.103	NaN	NECTIN2	nectin cell adhesion molecule 2	Plasma Membrane	transmembrane receptor	0.00236237	0.00130734	up	1.39604	1.39604	0.481344
Glucocorticoid Receptor Signaling	3.49	0.0801	NaN	PBRM1	polybromo 1	Nucleus	other	0.00556927	0.00422612	down	1.44282	-1.44282	-0.528893
Glucocorticoid Receptor Signaling	3.49	0.0801	NaN	CXCL8	C-X-C motif chemokine ligand 8	Extracellular Space	cytokine	0.00112592	0.000222861	down	1.5851	-1.5851	-0.664577
Glucocorticoid Receptor Signaling	3.49	0.0801	NaN	TGFBR1	transforming growth factor beta receptor 1	Plasma Membrane	kinase	0.00089429	0.000110588	up	1.57584	1.57584	0.65612
Glucocorticoid Receptor Signaling	3.49	0.0801	NaN	MAPK1	mitogen-activated protein kinase 1	Cytoplasm	kinase	0.000671914	4.11984e-05	up	1.37196	1.37196	0.456241
Glucocorticoid Receptor Signaling	3.49	0.0801	NaN	GRB2	growth factor receptor bound protein 2	Cytoplasm	kinase	0.00367559	0.00245311	down	1.39412	-1.39412	-0.479353
Glucocorticoid Receptor Signaling	3.49	0.0801	NaN	MED1	mediator complex subunit 1	Nucleus	transcription regulator	0.00783082	0.00640765	down	1.37262	-1.37262	-0.456928
Glucocorticoid Receptor Signaling	3.49	0.0801	NaN	FGFR1	fibroblast growth factor receptor 1	Plasma Membrane	kinase	0.00518563	0.00384455	up	1.47775	1.47775	0.563406
Glucocorticoid Receptor Signaling	3.49	0.0801	NaN	PBX1	pre-B-cell leukemia homeobox 1	Nucleus	transcription regulator	0.00804108	0.00661779	up	1.4105	1.4105	0.496204
Glucocorticoid Receptor Signaling	3.49	0.0801	NaN	FGFR2	fibroblast growth factor receptor 2	Plasma Membrane	kinase	0.0010387	0.00017441	up	1.72084	1.72084	0.783111
Glucocorticoid Receptor Signaling	3.49	0.0801	NaN	MAPK9	mitogen-activated protein kinase 9	Cytoplasm	kinase	0.000667225	3.83013e-05	up	2.17032	2.17032	1.11791
Glucocorticoid Receptor Signaling	3.49	0.0801	NaN	CEBPB	CCAAT/enhancer binding protein beta	Nucleus	transcription regulator	0.0215933	0.0202541	down	1.30268	-1.30268	-0.381486
Glucocorticoid Receptor Signaling	3.49	0.0801	NaN	HSPA5	heat shock protein family A (Hsp70) member 5	Cytoplasm	enzyme	0.00790778	0.00649446	down	1.36931	-1.36931	-0.453444
Glucocorticoid Receptor Signaling	3.49	0.0801	NaN	PIK3R3	phosphoinositide-3-kinase regulatory subunit 3	Cytoplasm	kinase	0.0011846	0.000257204	down	1.43348	-1.43348	-0.519517
Glucocorticoid Receptor Signaling	3.49	0.0801	NaN	IKBKG	inhibitor of kappa light polypeptide gene enhancer in B-cells, kinase gamma	Nucleus	kinase	0.00436069	0.00306112	up	1.37115	1.37115	0.455391
Glucocorticoid Receptor Signaling	3.49	0.0801	NaN	TAF1	TATA-box binding protein associated factor 1	Nucleus	transcription regulator	0.000843999	9.26873e-05	down	1.4031	-1.4031	-0.488614
Glucocorticoid Receptor Signaling	3.49	0.0801	NaN	CDKN1A	cyclin-dependent kinase inhibitor 1A	Nucleus	kinase	0.00126742	0.000318766	down	1.41868	-1.41868	-0.50455
Glucocorticoid Receptor Signaling	3.49	0.0801	NaN	PRKAA2	protein kinase AMP-activated catalytic subunit alpha 2	Cytoplasm	kinase	0.00148672	0.000505473	up	1.34667	1.34667	0.429392
Glucocorticoid Receptor Signaling	3.49	0.0801	NaN	PRKAG2	protein kinase AMP-activated non-catalytic subunit gamma 2	Cytoplasm	kinase	0.00191038	0.000906647	up	1.32208	1.32208	0.402806
Glucocorticoid Receptor Signaling	3.49	0.0801	NaN	AKT3	v-akt murine thymoma viral oncogene homolog 3	Cytoplasm	kinase	0.00943293	0.0079664	up	1.40594	1.40594	0.491539
Glucocorticoid Receptor Signaling	3.49	0.0801	NaN	HSP90AA1	heat shock protein 90kDa alpha family class A member 1	Cytoplasm	enzyme	0.000578395	2.09379e-05	up	1.55566	1.55566	0.637525
Glucocorticoid Receptor Signaling	3.49	0.0801	NaN	PTGS2	prostaglandin-endoperoxide synthase 2	Cytoplasm	enzyme	0.00125843	0.000312592	down	1.47674	-1.47674	-0.562415
Glucocorticoid Receptor Signaling	3.49	0.0801	NaN	SERPINE1	serpin family E member 1	Extracellular Space	other	0.00160108	0.000603741	up	1.38064	1.38064	0.465338
Glucocorticoid Receptor Signaling	3.49	0.0801	NaN	CREBZF	CREB/ATF bZIP transcription factor	Nucleus	transcription regulator	0.00124609	0.000307348	down	1.64051	-1.64051	-0.714143
Pancreatic Adenocarcinoma Signaling	3.47	0.11	0.905	PIK3R3	phosphoinositide-3-kinase regulatory subunit 3	Cytoplasm	kinase	0.0011846	0.000257204	down	1.43348	-1.43348	-0.519517
Pancreatic Adenocarcinoma Signaling	3.47	0.11	0.905	CCNE1	cyclin E1	Nucleus	transcription regulator	0.00133421	0.000366593	down	2.64882	-2.64882	-1.40535
Pancreatic Adenocarcinoma Signaling	3.47	0.11	0.905	TGFBR1	transforming growth factor beta receptor 1	Plasma Membrane	kinase	0.00089429	0.000110588	up	1.57584	1.57584	0.65612
Pancreatic Adenocarcinoma Signaling	3.47	0.11	0.905	MAPK1	mitogen-activated protein kinase 1	Cytoplasm	kinase	0.000671914	4.11984e-05	up	1.37196	1.37196	0.456241
Pancreatic Adenocarcinoma Signaling	3.47	0.11	0.905	CDC42	cell division cycle 42	Cytoplasm	enzyme	0.00122376	0.000291447	down	1.58389	-1.58389	-0.66347
Pancreatic Adenocarcinoma Signaling	3.47	0.11	0.905	GRB2	growth factor receptor bound protein 2	Cytoplasm	kinase	0.00367559	0.00245311	down	1.39412	-1.39412	-0.479353
Pancreatic Adenocarcinoma Signaling	3.47	0.11	0.905	FGFR1	fibroblast growth factor receptor 1	Plasma Membrane	kinase	0.00518563	0.00384455	up	1.47775	1.47775	0.563406
Pancreatic Adenocarcinoma Signaling	3.47	0.11	0.905	CDKN1A	cyclin-dependent kinase inhibitor 1A	Nucleus	kinase	0.00126742	0.000318766	down	1.41868	-1.41868	-0.50455
Pancreatic Adenocarcinoma Signaling	3.47	0.11	0.905	AKT3	v-akt murine thymoma viral oncogene homolog 3	Cytoplasm	kinase	0.00943293	0.0079664	up	1.40594	1.40594	0.491539
Pancreatic Adenocarcinoma Signaling	3.47	0.11	0.905	FGFR2	fibroblast growth factor receptor 2	Plasma Membrane	kinase	0.0010387	0.00017441	up	1.72084	1.72084	0.783111
Pancreatic Adenocarcinoma Signaling	3.47	0.11	0.905	MAPK9	mitogen-activated protein kinase 9	Cytoplasm	kinase	0.000667225	3.83013e-05	up	2.17032	2.17032	1.11791
Pancreatic Adenocarcinoma Signaling	3.47	0.11	0.905	PTGS2	prostaglandin-endoperoxide synthase 2	Cytoplasm	enzyme	0.00125843	0.000312592	down	1.47674	-1.47674	-0.562415
Pancreatic Adenocarcinoma Signaling	3.47	0.11	0.905	BIRC5	baculoviral IAP repeat containing 5	Cytoplasm	other	0.00185057	0.000847978	up	1.5708	1.5708	0.651499
Aldosterone Signaling in Epithelial Cells	3.46	0.0964	0.632	NEDD4	neural precursor cell expressed, developmentally down-regulated 4, E3 ubiquitin protein ligase	Cytoplasm	enzyme	0.000671914	4.18854e-05	up	2.62031	2.62031	1.38974
Aldosterone Signaling in Epithelial Cells	3.46	0.0964	0.632	MAPK1	mitogen-activated protein kinase 1	Cytoplasm	kinase	0.000671914	4.11984e-05	up	1.37196	1.37196	0.456241
Aldosterone Signaling in Epithelial Cells	3.46	0.0964	0.632	GRB2	growth factor receptor bound protein 2	Cytoplasm	kinase	0.00367559	0.00245311	down	1.39412	-1.39412	-0.479353
Aldosterone Signaling in Epithelial Cells	3.46	0.0964	0.632	SLC12A2	solute carrier family 12 member 2	Plasma Membrane	transporter	0.00408637	0.00282456	up	1.37452	1.37452	0.458927
Aldosterone Signaling in Epithelial Cells	3.46	0.0964	0.632	FGFR1	fibroblast growth factor receptor 1	Plasma Membrane	kinase	0.00518563	0.00384455	up	1.47775	1.47775	0.563406
Aldosterone Signaling in Epithelial Cells	3.46	0.0964	0.632	DNAJC6	DnaJ heat shock protein family (Hsp40) member C6	Cytoplasm	other	0.00471877	0.0034019	up	1.5756	1.5756	0.6559
Aldosterone Signaling in Epithelial Cells	3.46	0.0964	0.632	FGFR2	fibroblast growth factor receptor 2	Plasma Membrane	kinase	0.0010387	0.00017441	up	1.72084	1.72084	0.783111
Aldosterone Signaling in Epithelial Cells	3.46	0.0964	0.632	ITPR1	inositol 1,4,5-trisphosphate receptor type 1	Cytoplasm	ion channel	0.00398954	0.00273357	up	1.53553	1.53553	0.618732
Aldosterone Signaling in Epithelial Cells	3.46	0.0964	0.632	HSPA5	heat shock protein family A (Hsp70) member 5	Cytoplasm	enzyme	0.00790778	0.00649446	down	1.36931	-1.36931	-0.453444
Aldosterone Signaling in Epithelial Cells	3.46	0.0964	0.632	PIK3R3	phosphoinositide-3-kinase regulatory subunit 3	Cytoplasm	kinase	0.0011846	0.000257204	down	1.43348	-1.43348	-0.519517
Aldosterone Signaling in Epithelial Cells	3.46	0.0964	0.632	PRKCI	protein kinase C iota	Cytoplasm	kinase	0.00267777	0.0015753	down	1.40614	-1.40614	-0.491737
Aldosterone Signaling in Epithelial Cells	3.46	0.0964	0.632	ASIC1	acid sensing ion channel subunit 1	Plasma Membrane	ion channel	0.00537777	0.00402522	up	1.5121	1.5121	0.596557
Aldosterone Signaling in Epithelial Cells	3.46	0.0964	0.632	DNAJC18	DnaJ heat shock protein family (Hsp40) member C18	Other	enzyme	0.00439515	0.00309347	up	1.73371	1.73371	0.793866
Aldosterone Signaling in Epithelial Cells	3.46	0.0964	0.632	HSP90AA1	heat shock protein 90kDa alpha family class A member 1	Cytoplasm	enzyme	0.000578395	2.09379e-05	up	1.55566	1.55566	0.637525
Aldosterone Signaling in Epithelial Cells	3.46	0.0964	0.632	DNAJB6	DnaJ heat shock protein family (Hsp40) member B6	Nucleus	transcription regulator	0.00167607	0.000683034	up	2.09617	2.09617	1.06775
Aldosterone Signaling in Epithelial Cells	3.46	0.0964	0.632	DNAJB1	DnaJ heat shock protein family (Hsp40) member B1	Nucleus	other	0.00120107	0.000264317	down	2.43213	-2.43213	-1.28222
Mouse Embryonic Stem Cell Pluripotency	3.35	0.113	0	SOX2	SRY-box 2	Nucleus	transcription regulator	0.00131072	0.000348321	up	1.43855	1.43855	0.524616
Mouse Embryonic Stem Cell Pluripotency	3.35	0.113	0	PIK3R3	phosphoinositide-3-kinase regulatory subunit 3	Cytoplasm	kinase	0.0011846	0.000257204	down	1.43348	-1.43348	-0.519517
Mouse Embryonic Stem Cell Pluripotency	3.35	0.113	0	LIFR	leukemia inhibitory factor receptor alpha	Plasma Membrane	transmembrane receptor	0.00121379	0.000269793	up	1.90393	1.90393	0.928983
Mouse Embryonic Stem Cell Pluripotency	3.35	0.113	0	FZD10	frizzled class receptor 10	Plasma Membrane	G-protein coupled receptor	0.000843999	9.1848e-05	down	1.46706	-1.46706	-0.55293
Mouse Embryonic Stem Cell Pluripotency	3.35	0.113	0	MAPK1	mitogen-activated protein kinase 1	Cytoplasm	kinase	0.000671914	4.11984e-05	up	1.37196	1.37196	0.456241
Mouse Embryonic Stem Cell Pluripotency	3.35	0.113	0	GRB2	growth factor receptor bound protein 2	Cytoplasm	kinase	0.00367559	0.00245311	down	1.39412	-1.39412	-0.479353
Mouse Embryonic Stem Cell Pluripotency	3.35	0.113	0	FGFR1	fibroblast growth factor receptor 1	Plasma Membrane	kinase	0.00518563	0.00384455	up	1.47775	1.47775	0.563406
Mouse Embryonic Stem Cell Pluripotency	3.35	0.113	0	AKT3	v-akt murine thymoma viral oncogene homolog 3	Cytoplasm	kinase	0.00943293	0.0079664	up	1.40594	1.40594	0.491539
Mouse Embryonic Stem Cell Pluripotency	3.35	0.113	0	FGFR2	fibroblast growth factor receptor 2	Plasma Membrane	kinase	0.0010387	0.00017441	up	1.72084	1.72084	0.783111
Mouse Embryonic Stem Cell Pluripotency	3.35	0.113	0	FZD5	frizzled class receptor 5	Plasma Membrane	G-protein coupled receptor	0.00115552	0.000241234	down	1.51534	-1.51534	-0.599645
Mouse Embryonic Stem Cell Pluripotency	3.35	0.113	0	FZD1	frizzled class receptor 1	Plasma Membrane	G-protein coupled receptor	0.0036817	0.00246081	down	1.52966	-1.52966	-0.613215
Mouse Embryonic Stem Cell Pluripotency	3.35	0.113	0	SMAD5	SMAD family member 5	Nucleus	transcription regulator	0.00147492	0.000489099	down	1.3113	-1.3113	-0.390994
Pyridoxal 5'-phosphate Salvage Pathway	3.34	0.141	NaN	PDXK	pyridoxal (pyridoxine, vitamin B6) kinase	Cytoplasm	kinase	0.000973522	0.000143223	up	1.35477	1.35477	0.438051
Pyridoxal 5'-phosphate Salvage Pathway	3.34	0.141	NaN	PRKX	protein kinase, X-linked	Cytoplasm	kinase	0.000551393	1.66261e-05	down	1.44224	-1.44224	-0.528312
Pyridoxal 5'-phosphate Salvage Pathway	3.34	0.141	NaN	MAPK1	mitogen-activated protein kinase 1	Cytoplasm	kinase	0.000671914	4.11984e-05	up	1.37196	1.37196	0.456241
Pyridoxal 5'-phosphate Salvage Pathway	3.34	0.141	NaN	PRPF4B	pre-mRNA processing factor 4B	Nucleus	kinase	0.0127237	0.0113429	down	1.3757	-1.3757	-0.460171
Pyridoxal 5'-phosphate Salvage Pathway	3.34	0.141	NaN	PRKAA2	protein kinase AMP-activated catalytic subunit alpha 2	Cytoplasm	kinase	0.00148672	0.000505473	up	1.34667	1.34667	0.429392
Pyridoxal 5'-phosphate Salvage Pathway	3.34	0.141	NaN	CDK6	cyclin-dependent kinase 6	Nucleus	kinase	0.00115552	0.000242848	down	1.67261	-1.67261	-0.742104
Pyridoxal 5'-phosphate Salvage Pathway	3.34	0.141	NaN	MAPK9	mitogen-activated protein kinase 9	Cytoplasm	kinase	0.000667225	3.83013e-05	up	2.17032	2.17032	1.11791
Pyridoxal 5'-phosphate Salvage Pathway	3.34	0.141	NaN	LIMK2	LIM domain kinase 2	Cytoplasm	kinase	0.00353288	0.00231874	up	1.38755	1.38755	0.472543
Pyridoxal 5'-phosphate Salvage Pathway	3.34	0.141	NaN	HIPK1	homeodomain interacting protein kinase 1	Nucleus	kinase	0.0150076	0.0136568	down	1.32062	-1.32062	-0.40122
Role of NANOG in Mammalian Embryonic Stem Cell Pluripotency	3.33	0.107	1.633	PIK3R3	phosphoinositide-3-kinase regulatory subunit 3	Cytoplasm	kinase	0.0011846	0.000257204	down	1.43348	-1.43348	-0.519517
Role of NANOG in Mammalian Embryonic Stem Cell Pluripotency	3.33	0.107	1.633	SOX2	SRY-box 2	Nucleus	transcription regulator	0.00131072	0.000348321	up	1.43855	1.43855	0.524616
Role of NANOG in Mammalian Embryonic Stem Cell Pluripotency	3.33	0.107	1.633	LIFR	leukemia inhibitory factor receptor alpha	Plasma Membrane	transmembrane receptor	0.00121379	0.000269793	up	1.90393	1.90393	0.928983
Role of NANOG in Mammalian Embryonic Stem Cell Pluripotency	3.33	0.107	1.633	FZD10	frizzled class receptor 10	Plasma Membrane	G-protein coupled receptor	0.000843999	9.1848e-05	down	1.46706	-1.46706	-0.55293
Role of NANOG in Mammalian Embryonic Stem Cell Pluripotency	3.33	0.107	1.633	MAPK1	mitogen-activated protein kinase 1	Cytoplasm	kinase	0.000671914	4.11984e-05	up	1.37196	1.37196	0.456241
Role of NANOG in Mammalian Embryonic Stem Cell Pluripotency	3.33	0.107	1.633	GRB2	growth factor receptor bound protein 2	Cytoplasm	kinase	0.00367559	0.00245311	down	1.39412	-1.39412	-0.479353
Role of NANOG in Mammalian Embryonic Stem Cell Pluripotency	3.33	0.107	1.633	FGFR1	fibroblast growth factor receptor 1	Plasma Membrane	kinase	0.00518563	0.00384455	up	1.47775	1.47775	0.563406
Role of NANOG in Mammalian Embryonic Stem Cell Pluripotency	3.33	0.107	1.633	AKT3	v-akt murine thymoma viral oncogene homolog 3	Cytoplasm	kinase	0.00943293	0.0079664	up	1.40594	1.40594	0.491539
Role of NANOG in Mammalian Embryonic Stem Cell Pluripotency	3.33	0.107	1.633	FGFR2	fibroblast growth factor receptor 2	Plasma Membrane	kinase	0.0010387	0.00017441	up	1.72084	1.72084	0.783111
Role of NANOG in Mammalian Embryonic Stem Cell Pluripotency	3.33	0.107	1.633	FZD5	frizzled class receptor 5	Plasma Membrane	G-protein coupled receptor	0.00115552	0.000241234	down	1.51534	-1.51534	-0.599645
Role of NANOG in Mammalian Embryonic Stem Cell Pluripotency	3.33	0.107	1.633	SMAD5	SMAD family member 5	Nucleus	transcription regulator	0.00147492	0.000489099	down	1.3113	-1.3113	-0.390994
Role of NANOG in Mammalian Embryonic Stem Cell Pluripotency	3.33	0.107	1.633	FZD1	frizzled class receptor 1	Plasma Membrane	G-protein coupled receptor	0.0036817	0.00246081	down	1.52966	-1.52966	-0.613215
Role of NANOG in Mammalian Embryonic Stem Cell Pluripotency	3.33	0.107	1.633	BMP6	bone morphogenetic protein 6	Extracellular Space	growth factor	0.00123616	0.000300265	up	1.35972	1.35972	0.443304
Huntington's Disease Signaling	3.3	0.083	NaN	GNG4	G protein subunit gamma 4	Plasma Membrane	enzyme	0.00179535	0.00079175	up	1.34055	1.34055	0.422824
Huntington's Disease Signaling	3.3	0.083	NaN	MAPK1	mitogen-activated protein kinase 1	Cytoplasm	kinase	0.000671914	4.11984e-05	up	1.37196	1.37196	0.456241
Huntington's Disease Signaling	3.3	0.083	NaN	GRB2	growth factor receptor bound protein 2	Cytoplasm	kinase	0.00367559	0.00245311	down	1.39412	-1.39412	-0.479353
Huntington's Disease Signaling	3.3	0.083	NaN	GLS	glutaminase	Cytoplasm	enzyme	0.00451078	0.00320617	up	1.60755	1.60755	0.684867
Huntington's Disease Signaling	3.3	0.083	NaN	FGFR1	fibroblast growth factor receptor 1	Plasma Membrane	kinase	0.00518563	0.00384455	up	1.47775	1.47775	0.563406
Huntington's Disease Signaling	3.3	0.083	NaN	MAPK9	mitogen-activated protein kinase 9	Cytoplasm	kinase	0.000667225	3.83013e-05	up	2.17032	2.17032	1.11791
Huntington's Disease Signaling	3.3	0.083	NaN	FGFR2	fibroblast growth factor receptor 2	Plasma Membrane	kinase	0.0010387	0.00017441	up	1.72084	1.72084	0.783111
Huntington's Disease Signaling	3.3	0.083	NaN	ITPR1	inositol 1,4,5-trisphosphate receptor type 1	Cytoplasm	ion channel	0.00398954	0.00273357	up	1.53553	1.53553	0.618732
Huntington's Disease Signaling	3.3	0.083	NaN	HSPA5	heat shock protein family A (Hsp70) member 5	Cytoplasm	enzyme	0.00790778	0.00649446	down	1.36931	-1.36931	-0.453444
Huntington's Disease Signaling	3.3	0.083	NaN	SNAP25	synaptosome associated protein 25kDa	Plasma Membrane	transporter	0.00121379	0.000271918	up	2.36862	2.36862	1.24405
Huntington's Disease Signaling	3.3	0.083	NaN	ATF2	activating transcription factor 2	Nucleus	transcription regulator	0.00545141	0.00410147	up	1.43801	1.43801	0.524073
Huntington's Disease Signaling	3.3	0.083	NaN	HDAC6	histone deacetylase 6	Nucleus	transcription regulator	0.00605928	0.00473275	up	1.65439	1.65439	0.726299
Huntington's Disease Signaling	3.3	0.083	NaN	TGM2	transglutaminase 2	Cytoplasm	enzyme	0.00125918	0.000313667	down	1.46115	-1.46115	-0.547108
Huntington's Disease Signaling	3.3	0.083	NaN	PIK3R3	phosphoinositide-3-kinase regulatory subunit 3	Cytoplasm	kinase	0.0011846	0.000257204	down	1.43348	-1.43348	-0.519517
Huntington's Disease Signaling	3.3	0.083	NaN	PRKCI	protein kinase C iota	Cytoplasm	kinase	0.00267777	0.0015753	down	1.40614	-1.40614	-0.491737
Huntington's Disease Signaling	3.3	0.083	NaN	CASP2	caspase 2	Cytoplasm	peptidase	0.00152423	0.000533493	down	1.38567	-1.38567	-0.470588
Huntington's Disease Signaling	3.3	0.083	NaN	CASP1	caspase 1	Cytoplasm	peptidase	0.00109765	0.000207708	down	1.84566	-1.84566	-0.884139
Huntington's Disease Signaling	3.3	0.083	NaN	IGF1R	insulin like growth factor 1 receptor	Plasma Membrane	transmembrane receptor	0.00161472	0.000616183	up	1.8702	1.8702	0.90319
Huntington's Disease Signaling	3.3	0.083	NaN	AKT3	v-akt murine thymoma viral oncogene homolog 3	Cytoplasm	kinase	0.00943293	0.0079664	up	1.40594	1.40594	0.491539
Huntington's Disease Signaling	3.3	0.083	NaN	DNAJB1	DnaJ heat shock protein family (Hsp40) member B1	Nucleus	other	0.00120107	0.000264317	down	2.43213	-2.43213	-1.28222
Regulation of the Epithelial-Mesenchymal Transition Pathway	3.29	0.0899	NaN	FZD10	frizzled class receptor 10	Plasma Membrane	G-protein coupled receptor	0.000843999	9.1848e-05	down	1.46706	-1.46706	-0.55293
Regulation of the Epithelial-Mesenchymal Transition Pathway	3.29	0.0899	NaN	LOX	lysyl oxidase	Extracellular Space	enzyme	0.00260422	0.00151174	up	1.4011	1.4011	0.486563
Regulation of the Epithelial-Mesenchymal Transition Pathway	3.29	0.0899	NaN	TGFBR1	transforming growth factor beta receptor 1	Plasma Membrane	kinase	0.00089429	0.000110588	up	1.57584	1.57584	0.65612
Regulation of the Epithelial-Mesenchymal Transition Pathway	3.29	0.0899	NaN	PSENEN	presenilin enhancer gamma secretase subunit	Plasma Membrane	peptidase	0.00174621	0.000747358	up	1.37431	1.37431	0.458704
Regulation of the Epithelial-Mesenchymal Transition Pathway	3.29	0.0899	NaN	MAPK1	mitogen-activated protein kinase 1	Cytoplasm	kinase	0.000671914	4.11984e-05	up	1.37196	1.37196	0.456241
Regulation of the Epithelial-Mesenchymal Transition Pathway	3.29	0.0899	NaN	GRB2	growth factor receptor bound protein 2	Cytoplasm	kinase	0.00367559	0.00245311	down	1.39412	-1.39412	-0.479353
Regulation of the Epithelial-Mesenchymal Transition Pathway	3.29	0.0899	NaN	FGFR1	fibroblast growth factor receptor 1	Plasma Membrane	kinase	0.00518563	0.00384455	up	1.47775	1.47775	0.563406
Regulation of the Epithelial-Mesenchymal Transition Pathway	3.29	0.0899	NaN	FGFR2	fibroblast growth factor receptor 2	Plasma Membrane	kinase	0.0010387	0.00017441	up	1.72084	1.72084	0.783111
Regulation of the Epithelial-Mesenchymal Transition Pathway	3.29	0.0899	NaN	FZD1	frizzled class receptor 1	Plasma Membrane	G-protein coupled receptor	0.0036817	0.00246081	down	1.52966	-1.52966	-0.613215
Regulation of the Epithelial-Mesenchymal Transition Pathway	3.29	0.0899	NaN	MET	MET proto-oncogene, receptor tyrosine kinase	Plasma Membrane	kinase	0.000869195	0.000100519	up	1.58339	1.58339	0.66302
Regulation of the Epithelial-Mesenchymal Transition Pathway	3.29	0.0899	NaN	PIK3R3	phosphoinositide-3-kinase regulatory subunit 3	Cytoplasm	kinase	0.0011846	0.000257204	down	1.43348	-1.43348	-0.519517
Regulation of the Epithelial-Mesenchymal Transition Pathway	3.29	0.0899	NaN	CDH1	cadherin 1	Plasma Membrane	other	0.00170192	0.00069997	up	1.45206	1.45206	0.538096
Regulation of the Epithelial-Mesenchymal Transition Pathway	3.29	0.0899	NaN	CDH2	cadherin 2	Plasma Membrane	other	0.00109185	0.000201678	up	1.35919	1.35919	0.442751
Regulation of the Epithelial-Mesenchymal Transition Pathway	3.29	0.0899	NaN	AKT3	v-akt murine thymoma viral oncogene homolog 3	Cytoplasm	kinase	0.00943293	0.0079664	up	1.40594	1.40594	0.491539
Regulation of the Epithelial-Mesenchymal Transition Pathway	3.29	0.0899	NaN	APH1B	aph-1 homolog B, gamma secretase subunit	Other	peptidase	0.00123066	0.0002968	up	1.50212	1.50212	0.587002
Regulation of the Epithelial-Mesenchymal Transition Pathway	3.29	0.0899	NaN	FZD5	frizzled class receptor 5	Plasma Membrane	G-protein coupled receptor	0.00115552	0.000241234	down	1.51534	-1.51534	-0.599645
Regulation of the Epithelial-Mesenchymal Transition Pathway	3.29	0.0899	NaN	HMGA2	high mobility group AT-hook 2	Nucleus	enzyme	0.00031084	2.02337e-06	up	2.32275	2.32275	1.21583
PI3K/AKT Signaling	3.26	0.105	0.577	ITGB1	integrin subunit beta 1	Plasma Membrane	transmembrane receptor	0.00107712	0.000185686	down	1.7317	-1.7317	-0.792188
PI3K/AKT Signaling	3.26	0.105	0.577	PIK3R3	phosphoinositide-3-kinase regulatory subunit 3	Cytoplasm	kinase	0.0011846	0.000257204	down	1.43348	-1.43348	-0.519517
PI3K/AKT Signaling	3.26	0.105	0.577	TSC1	tuberous sclerosis 1	Cytoplasm	other	0.00203707	0.00102994	up	1.30845	1.30845	0.387853
PI3K/AKT Signaling	3.26	0.105	0.577	IKBKG	inhibitor of kappa light polypeptide gene enhancer in B-cells, kinase gamma	Nucleus	kinase	0.00436069	0.00306112	up	1.37115	1.37115	0.455391
PI3K/AKT Signaling	3.26	0.105	0.577	MAPK1	mitogen-activated protein kinase 1	Cytoplasm	kinase	0.000671914	4.11984e-05	up	1.37196	1.37196	0.456241
PI3K/AKT Signaling	3.26	0.105	0.577	GRB2	growth factor receptor bound protein 2	Cytoplasm	kinase	0.00367559	0.00245311	down	1.39412	-1.39412	-0.479353
PI3K/AKT Signaling	3.26	0.105	0.577	GDF15	growth differentiation factor 15	Extracellular Space	growth factor	0.00206351	0.00105042	down	1.63514	-1.63514	-0.709417
PI3K/AKT Signaling	3.26	0.105	0.577	CDKN1A	cyclin-dependent kinase inhibitor 1A	Nucleus	kinase	0.00126742	0.000318766	down	1.41868	-1.41868	-0.50455
PI3K/AKT Signaling	3.26	0.105	0.577	RPS6KB2	ribosomal protein S6 kinase B2	Cytoplasm	kinase	0.00164315	0.000652051	down	1.98692	-1.98692	-0.990532
PI3K/AKT Signaling	3.26	0.105	0.577	HSP90AA1	heat shock protein 90kDa alpha family class A member 1	Cytoplasm	enzyme	0.000578395	2.09379e-05	up	1.55566	1.55566	0.637525
PI3K/AKT Signaling	3.26	0.105	0.577	AKT3	v-akt murine thymoma viral oncogene homolog 3	Cytoplasm	kinase	0.00943293	0.0079664	up	1.40594	1.40594	0.491539
PI3K/AKT Signaling	3.26	0.105	0.577	PTGS2	prostaglandin-endoperoxide synthase 2	Cytoplasm	enzyme	0.00125843	0.000312592	down	1.47674	-1.47674	-0.562415
PI3K/AKT Signaling	3.26	0.105	0.577	PTEN	phosphatase and tensin homolog	Cytoplasm	phosphatase	0.00313501	0.00196175	down	1.36758	-1.36758	-0.451628
Prostate Cancer Signaling	3.24	0.117	NaN	PIK3R3	phosphoinositide-3-kinase regulatory subunit 3	Cytoplasm	kinase	0.0011846	0.000257204	down	1.43348	-1.43348	-0.519517
Prostate Cancer Signaling	3.24	0.117	NaN	CCNE1	cyclin E1	Nucleus	transcription regulator	0.00133421	0.000366593	down	2.64882	-2.64882	-1.40535
Prostate Cancer Signaling	3.24	0.117	NaN	MAPK1	mitogen-activated protein kinase 1	Cytoplasm	kinase	0.000671914	4.11984e-05	up	1.37196	1.37196	0.456241
Prostate Cancer Signaling	3.24	0.117	NaN	GRB2	growth factor receptor bound protein 2	Cytoplasm	kinase	0.00367559	0.00245311	down	1.39412	-1.39412	-0.479353
Prostate Cancer Signaling	3.24	0.117	NaN	FGFR1	fibroblast growth factor receptor 1	Plasma Membrane	kinase	0.00518563	0.00384455	up	1.47775	1.47775	0.563406
Prostate Cancer Signaling	3.24	0.117	NaN	CDKN1A	cyclin-dependent kinase inhibitor 1A	Nucleus	kinase	0.00126742	0.000318766	down	1.41868	-1.41868	-0.50455
Prostate Cancer Signaling	3.24	0.117	NaN	HSP90AA1	heat shock protein 90kDa alpha family class A member 1	Cytoplasm	enzyme	0.000578395	2.09379e-05	up	1.55566	1.55566	0.637525
Prostate Cancer Signaling	3.24	0.117	NaN	AKT3	v-akt murine thymoma viral oncogene homolog 3	Cytoplasm	kinase	0.00943293	0.0079664	up	1.40594	1.40594	0.491539
Prostate Cancer Signaling	3.24	0.117	NaN	FGFR2	fibroblast growth factor receptor 2	Plasma Membrane	kinase	0.0010387	0.00017441	up	1.72084	1.72084	0.783111
Prostate Cancer Signaling	3.24	0.117	NaN	PTEN	phosphatase and tensin homolog	Cytoplasm	phosphatase	0.00313501	0.00196175	down	1.36758	-1.36758	-0.451628
Prostate Cancer Signaling	3.24	0.117	NaN	ATF2	activating transcription factor 2	Nucleus	transcription regulator	0.00545141	0.00410147	up	1.43801	1.43801	0.524073
Insulin Receptor Signaling	3.23	0.0993	0.535	TSC1	tuberous sclerosis 1	Cytoplasm	other	0.00203707	0.00102994	up	1.30845	1.30845	0.387853
Insulin Receptor Signaling	3.23	0.0993	0.535	MAPK1	mitogen-activated protein kinase 1	Cytoplasm	kinase	0.000671914	4.11984e-05	up	1.37196	1.37196	0.456241
Insulin Receptor Signaling	3.23	0.0993	0.535	GRB2	growth factor receptor bound protein 2	Cytoplasm	kinase	0.00367559	0.00245311	down	1.39412	-1.39412	-0.479353
Insulin Receptor Signaling	3.23	0.0993	0.535	FGFR1	fibroblast growth factor receptor 1	Plasma Membrane	kinase	0.00518563	0.00384455	up	1.47775	1.47775	0.563406
Insulin Receptor Signaling	3.23	0.0993	0.535	FGFR2	fibroblast growth factor receptor 2	Plasma Membrane	kinase	0.0010387	0.00017441	up	1.72084	1.72084	0.783111
Insulin Receptor Signaling	3.23	0.0993	0.535	PTEN	phosphatase and tensin homolog	Cytoplasm	phosphatase	0.00313501	0.00196175	down	1.36758	-1.36758	-0.451628
Insulin Receptor Signaling	3.23	0.0993	0.535	GRB10	growth factor receptor bound protein 10	Cytoplasm	other	0.00122336	0.000288527	up	1.71302	1.71302	0.776538
Insulin Receptor Signaling	3.23	0.0993	0.535	PIK3R3	phosphoinositide-3-kinase regulatory subunit 3	Cytoplasm	kinase	0.0011846	0.000257204	down	1.43348	-1.43348	-0.519517
Insulin Receptor Signaling	3.23	0.0993	0.535	PRKCI	protein kinase C iota	Cytoplasm	kinase	0.00267777	0.0015753	down	1.40614	-1.40614	-0.491737
Insulin Receptor Signaling	3.23	0.0993	0.535	PDE3B	phosphodiesterase 3B	Cytoplasm	enzyme	0.00262524	0.00153082	up	1.32551	1.32551	0.40655
Insulin Receptor Signaling	3.23	0.0993	0.535	RPS6KB2	ribosomal protein S6 kinase B2	Cytoplasm	kinase	0.00164315	0.000652051	down	1.98692	-1.98692	-0.990532
Insulin Receptor Signaling	3.23	0.0993	0.535	PRKAG2	protein kinase AMP-activated non-catalytic subunit gamma 2	Cytoplasm	kinase	0.00191038	0.000906647	up	1.32208	1.32208	0.402806
Insulin Receptor Signaling	3.23	0.0993	0.535	ASIC1	acid sensing ion channel subunit 1	Plasma Membrane	ion channel	0.00537777	0.00402522	up	1.5121	1.5121	0.596557
Insulin Receptor Signaling	3.23	0.0993	0.535	AKT3	v-akt murine thymoma viral oncogene homolog 3	Cytoplasm	kinase	0.00943293	0.0079664	up	1.40594	1.40594	0.491539
Role of NFAT in Cardiac Hypertrophy	3.21	0.0885	0.5	GNG4	G protein subunit gamma 4	Plasma Membrane	enzyme	0.00179535	0.00079175	up	1.34055	1.34055	0.422824
Role of NFAT in Cardiac Hypertrophy	3.21	0.0885	0.5	TGFBR1	transforming growth factor beta receptor 1	Plasma Membrane	kinase	0.00089429	0.000110588	up	1.57584	1.57584	0.65612
Role of NFAT in Cardiac Hypertrophy	3.21	0.0885	0.5	MAPK1	mitogen-activated protein kinase 1	Cytoplasm	kinase	0.000671914	4.11984e-05	up	1.37196	1.37196	0.456241
Role of NFAT in Cardiac Hypertrophy	3.21	0.0885	0.5	GRB2	growth factor receptor bound protein 2	Cytoplasm	kinase	0.00367559	0.00245311	down	1.39412	-1.39412	-0.479353
Role of NFAT in Cardiac Hypertrophy	3.21	0.0885	0.5	FGFR1	fibroblast growth factor receptor 1	Plasma Membrane	kinase	0.00518563	0.00384455	up	1.47775	1.47775	0.563406
Role of NFAT in Cardiac Hypertrophy	3.21	0.0885	0.5	MEF2A	myocyte enhancer factor 2A	Nucleus	transcription regulator	0.0159376	0.0145854	down	1.32747	-1.32747	-0.40868
Role of NFAT in Cardiac Hypertrophy	3.21	0.0885	0.5	MAPK9	mitogen-activated protein kinase 9	Cytoplasm	kinase	0.000667225	3.83013e-05	up	2.17032	2.17032	1.11791
Role of NFAT in Cardiac Hypertrophy	3.21	0.0885	0.5	FGFR2	fibroblast growth factor receptor 2	Plasma Membrane	kinase	0.0010387	0.00017441	up	1.72084	1.72084	0.783111
Role of NFAT in Cardiac Hypertrophy	3.21	0.0885	0.5	ITPR1	inositol 1,4,5-trisphosphate receptor type 1	Cytoplasm	ion channel	0.00398954	0.00273357	up	1.53553	1.53553	0.618732
Role of NFAT in Cardiac Hypertrophy	3.21	0.0885	0.5	HDAC6	histone deacetylase 6	Nucleus	transcription regulator	0.00605928	0.00473275	up	1.65439	1.65439	0.726299
Role of NFAT in Cardiac Hypertrophy	3.21	0.0885	0.5	PIK3R3	phosphoinositide-3-kinase regulatory subunit 3	Cytoplasm	kinase	0.0011846	0.000257204	down	1.43348	-1.43348	-0.519517
Role of NFAT in Cardiac Hypertrophy	3.21	0.0885	0.5	PRKCI	protein kinase C iota	Cytoplasm	kinase	0.00267777	0.0015753	down	1.40614	-1.40614	-0.491737
Role of NFAT in Cardiac Hypertrophy	3.21	0.0885	0.5	MEF2D	myocyte enhancer factor 2D	Nucleus	transcription regulator	0.000621793	3.20325e-05	down	1.35557	-1.35557	-0.438904
Role of NFAT in Cardiac Hypertrophy	3.21	0.0885	0.5	IGF1R	insulin like growth factor 1 receptor	Plasma Membrane	transmembrane receptor	0.00161472	0.000616183	up	1.8702	1.8702	0.90319
Role of NFAT in Cardiac Hypertrophy	3.21	0.0885	0.5	PRKAG2	protein kinase AMP-activated non-catalytic subunit gamma 2	Cytoplasm	kinase	0.00191038	0.000906647	up	1.32208	1.32208	0.402806
Role of NFAT in Cardiac Hypertrophy	3.21	0.0885	0.5	AKT3	v-akt murine thymoma viral oncogene homolog 3	Cytoplasm	kinase	0.00943293	0.0079664	up	1.40594	1.40594	0.491539
Role of NFAT in Cardiac Hypertrophy	3.21	0.0885	0.5	RCAN3	RCAN family member 3	Other	other	0.000861376	9.76317e-05	up	1.42374	1.42374	0.509689
Hereditary Breast Cancer Signaling	3.2	0.0986	NaN	PBRM1	polybromo 1	Nucleus	other	0.00556927	0.00422612	down	1.44282	-1.44282	-0.528893
Hereditary Breast Cancer Signaling	3.2	0.0986	NaN	GADD45B	growth arrest and DNA damage inducible beta	Cytoplasm	other	0.00136624	0.000387858	up	1.68008	1.68008	0.748532
Hereditary Breast Cancer Signaling	3.2	0.0986	NaN	GRB2	growth factor receptor bound protein 2	Cytoplasm	kinase	0.00367559	0.00245311	down	1.39412	-1.39412	-0.479353
Hereditary Breast Cancer Signaling	3.2	0.0986	NaN	FGFR1	fibroblast growth factor receptor 1	Plasma Membrane	kinase	0.00518563	0.00384455	up	1.47775	1.47775	0.563406
Hereditary Breast Cancer Signaling	3.2	0.0986	NaN	CDK6	cyclin-dependent kinase 6	Nucleus	kinase	0.00115552	0.000242848	down	1.67261	-1.67261	-0.742104
Hereditary Breast Cancer Signaling	3.2	0.0986	NaN	FGFR2	fibroblast growth factor receptor 2	Plasma Membrane	kinase	0.0010387	0.00017441	up	1.72084	1.72084	0.783111
Hereditary Breast Cancer Signaling	3.2	0.0986	NaN	RFC1	replication factor C subunit 1	Nucleus	transcription regulator	0.0110404	0.00961877	up	1.32215	1.32215	0.402881
Hereditary Breast Cancer Signaling	3.2	0.0986	NaN	PTEN	phosphatase and tensin homolog	Cytoplasm	phosphatase	0.00313501	0.00196175	down	1.36758	-1.36758	-0.451628
Hereditary Breast Cancer Signaling	3.2	0.0986	NaN	CHEK1	checkpoint kinase 1	Nucleus	kinase	0.0010878	0.000195201	up	1.42264	1.42264	0.508567
Hereditary Breast Cancer Signaling	3.2	0.0986	NaN	PIK3R3	phosphoinositide-3-kinase regulatory subunit 3	Cytoplasm	kinase	0.0011846	0.000257204	down	1.43348	-1.43348	-0.519517
Hereditary Breast Cancer Signaling	3.2	0.0986	NaN	HDAC6	histone deacetylase 6	Nucleus	transcription regulator	0.00605928	0.00473275	up	1.65439	1.65439	0.726299
Hereditary Breast Cancer Signaling	3.2	0.0986	NaN	CDKN1A	cyclin-dependent kinase inhibitor 1A	Nucleus	kinase	0.00126742	0.000318766	down	1.41868	-1.41868	-0.50455
Hereditary Breast Cancer Signaling	3.2	0.0986	NaN	AKT3	v-akt murine thymoma viral oncogene homolog 3	Cytoplasm	kinase	0.00943293	0.0079664	up	1.40594	1.40594	0.491539
Hereditary Breast Cancer Signaling	3.2	0.0986	NaN	CHEK2	checkpoint kinase 2	Nucleus	kinase	0.00285988	0.00172721	up	1.31502	1.31502	0.395086
Role of IL-17A in Arthritis	3.19	0.134	NaN	PIK3R3	phosphoinositide-3-kinase regulatory subunit 3	Cytoplasm	kinase	0.0011846	0.000257204	down	1.43348	-1.43348	-0.519517
Role of IL-17A in Arthritis	3.19	0.134	NaN	CXCL8	C-X-C motif chemokine ligand 8	Extracellular Space	cytokine	0.00112592	0.000222861	down	1.5851	-1.5851	-0.664577
Role of IL-17A in Arthritis	3.19	0.134	NaN	MAPK1	mitogen-activated protein kinase 1	Cytoplasm	kinase	0.000671914	4.11984e-05	up	1.37196	1.37196	0.456241
Role of IL-17A in Arthritis	3.19	0.134	NaN	GRB2	growth factor receptor bound protein 2	Cytoplasm	kinase	0.00367559	0.00245311	down	1.39412	-1.39412	-0.479353
Role of IL-17A in Arthritis	3.19	0.134	NaN	FGFR1	fibroblast growth factor receptor 1	Plasma Membrane	kinase	0.00518563	0.00384455	up	1.47775	1.47775	0.563406
Role of IL-17A in Arthritis	3.19	0.134	NaN	MAPK9	mitogen-activated protein kinase 9	Cytoplasm	kinase	0.000667225	3.83013e-05	up	2.17032	2.17032	1.11791
Role of IL-17A in Arthritis	3.19	0.134	NaN	FGFR2	fibroblast growth factor receptor 2	Plasma Membrane	kinase	0.0010387	0.00017441	up	1.72084	1.72084	0.783111
Role of IL-17A in Arthritis	3.19	0.134	NaN	PTGS2	prostaglandin-endoperoxide synthase 2	Cytoplasm	enzyme	0.00125843	0.000312592	down	1.47674	-1.47674	-0.562415
Role of IL-17A in Arthritis	3.19	0.134	NaN	ATF2	activating transcription factor 2	Nucleus	transcription regulator	0.00545141	0.00410147	up	1.43801	1.43801	0.524073
Macropinocytosis Signaling	3.18	0.123	-0.378	ITGB1	integrin subunit beta 1	Plasma Membrane	transmembrane receptor	0.00107712	0.000185686	down	1.7317	-1.7317	-0.792188
Macropinocytosis Signaling	3.18	0.123	-0.378	MET	MET proto-oncogene, receptor tyrosine kinase	Plasma Membrane	kinase	0.000869195	0.000100519	up	1.58339	1.58339	0.66302
Macropinocytosis Signaling	3.18	0.123	-0.378	PIK3R3	phosphoinositide-3-kinase regulatory subunit 3	Cytoplasm	kinase	0.0011846	0.000257204	down	1.43348	-1.43348	-0.519517
Macropinocytosis Signaling	3.18	0.123	-0.378	RAB5A	RAB5A, member RAS oncogene family	Cytoplasm	enzyme	0.0014156	0.000432241	up	1.49267	1.49267	0.577895
Macropinocytosis Signaling	3.18	0.123	-0.378	PRKCI	protein kinase C iota	Cytoplasm	kinase	0.00267777	0.0015753	down	1.40614	-1.40614	-0.491737
Macropinocytosis Signaling	3.18	0.123	-0.378	GRB2	growth factor receptor bound protein 2	Cytoplasm	kinase	0.00367559	0.00245311	down	1.39412	-1.39412	-0.479353
Macropinocytosis Signaling	3.18	0.123	-0.378	CDC42	cell division cycle 42	Cytoplasm	enzyme	0.00122376	0.000291447	down	1.58389	-1.58389	-0.66347
Macropinocytosis Signaling	3.18	0.123	-0.378	FGFR1	fibroblast growth factor receptor 1	Plasma Membrane	kinase	0.00518563	0.00384455	up	1.47775	1.47775	0.563406
Macropinocytosis Signaling	3.18	0.123	-0.378	FGFR2	fibroblast growth factor receptor 2	Plasma Membrane	kinase	0.0010387	0.00017441	up	1.72084	1.72084	0.783111
Macropinocytosis Signaling	3.18	0.123	-0.378	ITGB8	integrin subunit beta 8	Plasma Membrane	other	0.00393843	0.00268668	up	1.83104	1.83104	0.872664
Ovarian Cancer Signaling	3.13	0.0972	NaN	FZD10	frizzled class receptor 10	Plasma Membrane	G-protein coupled receptor	0.000843999	9.1848e-05	down	1.46706	-1.46706	-0.55293
Ovarian Cancer Signaling	3.13	0.0972	NaN	MAPK1	mitogen-activated protein kinase 1	Cytoplasm	kinase	0.000671914	4.11984e-05	up	1.37196	1.37196	0.456241
Ovarian Cancer Signaling	3.13	0.0972	NaN	GRB2	growth factor receptor bound protein 2	Cytoplasm	kinase	0.00367559	0.00245311	down	1.39412	-1.39412	-0.479353
Ovarian Cancer Signaling	3.13	0.0972	NaN	FGFR1	fibroblast growth factor receptor 1	Plasma Membrane	kinase	0.00518563	0.00384455	up	1.47775	1.47775	0.563406
Ovarian Cancer Signaling	3.13	0.0972	NaN	FGFR2	fibroblast growth factor receptor 2	Plasma Membrane	kinase	0.0010387	0.00017441	up	1.72084	1.72084	0.783111
Ovarian Cancer Signaling	3.13	0.0972	NaN	FZD1	frizzled class receptor 1	Plasma Membrane	G-protein coupled receptor	0.0036817	0.00246081	down	1.52966	-1.52966	-0.613215
Ovarian Cancer Signaling	3.13	0.0972	NaN	PTEN	phosphatase and tensin homolog	Cytoplasm	phosphatase	0.00313501	0.00196175	down	1.36758	-1.36758	-0.451628
Ovarian Cancer Signaling	3.13	0.0972	NaN	PIK3R3	phosphoinositide-3-kinase regulatory subunit 3	Cytoplasm	kinase	0.0011846	0.000257204	down	1.43348	-1.43348	-0.519517
Ovarian Cancer Signaling	3.13	0.0972	NaN	ARRB1	arrestin beta 1	Cytoplasm	other	0.00323411	0.00204465	up	1.49743	1.49743	0.582492
Ovarian Cancer Signaling	3.13	0.0972	NaN	PRKAG2	protein kinase AMP-activated non-catalytic subunit gamma 2	Cytoplasm	kinase	0.00191038	0.000906647	up	1.32208	1.32208	0.402806
Ovarian Cancer Signaling	3.13	0.0972	NaN	RPS6KB2	ribosomal protein S6 kinase B2	Cytoplasm	kinase	0.00164315	0.000652051	down	1.98692	-1.98692	-0.990532
Ovarian Cancer Signaling	3.13	0.0972	NaN	AKT3	v-akt murine thymoma viral oncogene homolog 3	Cytoplasm	kinase	0.00943293	0.0079664	up	1.40594	1.40594	0.491539
Ovarian Cancer Signaling	3.13	0.0972	NaN	FZD5	frizzled class receptor 5	Plasma Membrane	G-protein coupled receptor	0.00115552	0.000241234	down	1.51534	-1.51534	-0.599645
Ovarian Cancer Signaling	3.13	0.0972	NaN	PTGS2	prostaglandin-endoperoxide synthase 2	Cytoplasm	enzyme	0.00125843	0.000312592	down	1.47674	-1.47674	-0.562415
Inflammasome pathway	3.12	0.238	-1	CXCL8	C-X-C motif chemokine ligand 8	Extracellular Space	cytokine	0.00112592	0.000222861	down	1.5851	-1.5851	-0.664577
Inflammasome pathway	3.12	0.238	-1	MYD88	myeloid differentiation primary response 88	Plasma Membrane	other	0.0019092	0.000904691	down	1.39303	-1.39303	-0.478222
Inflammasome pathway	3.12	0.238	-1	CASP1	caspase 1	Cytoplasm	peptidase	0.00109765	0.000207708	down	1.84566	-1.84566	-0.884139
Inflammasome pathway	3.12	0.238	-1	NEK7	NIMA related kinase 7	Nucleus	kinase	0.00260422	0.00151198	down	1.89793	-1.89793	-0.924428
Inflammasome pathway	3.12	0.238	-1	PANX1	pannexin 1	Plasma Membrane	transporter	0.00162028	0.000630366	up	1.31486	1.31486	0.394914
Nitric Oxide Signaling in the Cardiovascular System	3.1	0.106	1.155	PIK3R3	phosphoinositide-3-kinase regulatory subunit 3	Cytoplasm	kinase	0.0011846	0.000257204	down	1.43348	-1.43348	-0.519517
Nitric Oxide Signaling in the Cardiovascular System	3.1	0.106	1.155	PRKCI	protein kinase C iota	Cytoplasm	kinase	0.00267777	0.0015753	down	1.40614	-1.40614	-0.491737
Nitric Oxide Signaling in the Cardiovascular System	3.1	0.106	1.155	MAPK1	mitogen-activated protein kinase 1	Cytoplasm	kinase	0.000671914	4.11984e-05	up	1.37196	1.37196	0.456241
Nitric Oxide Signaling in the Cardiovascular System	3.1	0.106	1.155	GRB2	growth factor receptor bound protein 2	Cytoplasm	kinase	0.00367559	0.00245311	down	1.39412	-1.39412	-0.479353
Nitric Oxide Signaling in the Cardiovascular System	3.1	0.106	1.155	PDE3B	phosphodiesterase 3B	Cytoplasm	enzyme	0.00262524	0.00153082	up	1.32551	1.32551	0.40655
Nitric Oxide Signaling in the Cardiovascular System	3.1	0.106	1.155	FGFR1	fibroblast growth factor receptor 1	Plasma Membrane	kinase	0.00518563	0.00384455	up	1.47775	1.47775	0.563406
Nitric Oxide Signaling in the Cardiovascular System	3.1	0.106	1.155	CAV1	caveolin 1	Plasma Membrane	transmembrane receptor	0.00145128	0.000461885	up	1.57924	1.57924	0.65923
Nitric Oxide Signaling in the Cardiovascular System	3.1	0.106	1.155	PRKAG2	protein kinase AMP-activated non-catalytic subunit gamma 2	Cytoplasm	kinase	0.00191038	0.000906647	up	1.32208	1.32208	0.402806
Nitric Oxide Signaling in the Cardiovascular System	3.1	0.106	1.155	HSP90AA1	heat shock protein 90kDa alpha family class A member 1	Cytoplasm	enzyme	0.000578395	2.09379e-05	up	1.55566	1.55566	0.637525
Nitric Oxide Signaling in the Cardiovascular System	3.1	0.106	1.155	AKT3	v-akt murine thymoma viral oncogene homolog 3	Cytoplasm	kinase	0.00943293	0.0079664	up	1.40594	1.40594	0.491539
Nitric Oxide Signaling in the Cardiovascular System	3.1	0.106	1.155	FGFR2	fibroblast growth factor receptor 2	Plasma Membrane	kinase	0.0010387	0.00017441	up	1.72084	1.72084	0.783111
Nitric Oxide Signaling in the Cardiovascular System	3.1	0.106	1.155	ITPR1	inositol 1,4,5-trisphosphate receptor type 1	Cytoplasm	ion channel	0.00398954	0.00273357	up	1.53553	1.53553	0.618732
Cholecystokinin/Gastrin-mediated Signaling	2.98	0.109	NaN	ROCK2	Rho associated coiled-coil containing protein kinase 2	Cytoplasm	kinase	0.00101843	0.00016623	up	1.3479	1.3479	0.430714
Cholecystokinin/Gastrin-mediated Signaling	2.98	0.109	NaN	PRKCI	protein kinase C iota	Cytoplasm	kinase	0.00267777	0.0015753	down	1.40614	-1.40614	-0.491737
Cholecystokinin/Gastrin-mediated Signaling	2.98	0.109	NaN	MAPK1	mitogen-activated protein kinase 1	Cytoplasm	kinase	0.000671914	4.11984e-05	up	1.37196	1.37196	0.456241
Cholecystokinin/Gastrin-mediated Signaling	2.98	0.109	NaN	GRB2	growth factor receptor bound protein 2	Cytoplasm	kinase	0.00367559	0.00245311	down	1.39412	-1.39412	-0.479353
Cholecystokinin/Gastrin-mediated Signaling	2.98	0.109	NaN	MEF2D	myocyte enhancer factor 2D	Nucleus	transcription regulator	0.000621793	3.20325e-05	down	1.35557	-1.35557	-0.438904
Cholecystokinin/Gastrin-mediated Signaling	2.98	0.109	NaN	MEF2A	myocyte enhancer factor 2A	Nucleus	transcription regulator	0.0159376	0.0145854	down	1.32747	-1.32747	-0.40868
Cholecystokinin/Gastrin-mediated Signaling	2.98	0.109	NaN	RHOU	ras homolog family member U	Cytoplasm	enzyme	0.00091945	0.000121933	down	1.77155	-1.77155	-0.825012
Cholecystokinin/Gastrin-mediated Signaling	2.98	0.109	NaN	MAPK9	mitogen-activated protein kinase 9	Cytoplasm	kinase	0.000667225	3.83013e-05	up	2.17032	2.17032	1.11791
Cholecystokinin/Gastrin-mediated Signaling	2.98	0.109	NaN	PTGS2	prostaglandin-endoperoxide synthase 2	Cytoplasm	enzyme	0.00125843	0.000312592	down	1.47674	-1.47674	-0.562415
Cholecystokinin/Gastrin-mediated Signaling	2.98	0.109	NaN	ITPR1	inositol 1,4,5-trisphosphate receptor type 1	Cytoplasm	ion channel	0.00398954	0.00273357	up	1.53553	1.53553	0.618732
Cholecystokinin/Gastrin-mediated Signaling	2.98	0.109	NaN	ATF2	activating transcription factor 2	Nucleus	transcription regulator	0.00545141	0.00410147	up	1.43801	1.43801	0.524073
PAK Signaling	2.98	0.109	0.905	ITGB1	integrin subunit beta 1	Plasma Membrane	transmembrane receptor	0.00107712	0.000185686	down	1.7317	-1.7317	-0.792188
PAK Signaling	2.98	0.109	0.905	PIK3R3	phosphoinositide-3-kinase regulatory subunit 3	Cytoplasm	kinase	0.0011846	0.000257204	down	1.43348	-1.43348	-0.519517
PAK Signaling	2.98	0.109	0.905	MAPK1	mitogen-activated protein kinase 1	Cytoplasm	kinase	0.000671914	4.11984e-05	up	1.37196	1.37196	0.456241
PAK Signaling	2.98	0.109	0.905	GRB2	growth factor receptor bound protein 2	Cytoplasm	kinase	0.00367559	0.00245311	down	1.39412	-1.39412	-0.479353
PAK Signaling	2.98	0.109	0.905	CDC42	cell division cycle 42	Cytoplasm	enzyme	0.00122376	0.000291447	down	1.58389	-1.58389	-0.66347
PAK Signaling	2.98	0.109	0.905	FGFR1	fibroblast growth factor receptor 1	Plasma Membrane	kinase	0.00518563	0.00384455	up	1.47775	1.47775	0.563406
PAK Signaling	2.98	0.109	0.905	WASL	Wiskott-Aldrich syndrome like	Cytoplasm	other	0.000409773	6.54692e-06	up	1.40197	1.40197	0.48746
PAK Signaling	2.98	0.109	0.905	MAPK9	mitogen-activated protein kinase 9	Cytoplasm	kinase	0.000667225	3.83013e-05	up	2.17032	2.17032	1.11791
PAK Signaling	2.98	0.109	0.905	FGFR2	fibroblast growth factor receptor 2	Plasma Membrane	kinase	0.0010387	0.00017441	up	1.72084	1.72084	0.783111
PAK Signaling	2.98	0.109	0.905	LIMK2	LIM domain kinase 2	Cytoplasm	kinase	0.00353288	0.00231874	up	1.38755	1.38755	0.472543
PAK Signaling	2.98	0.109	0.905	MYL6B	myosin light chain 6B	Cytoplasm	other	0.00377004	0.00253934	up	1.3427	1.3427	0.425133
NGF Signaling	2.97	0.103	0.905	ROCK2	Rho associated coiled-coil containing protein kinase 2	Cytoplasm	kinase	0.00101843	0.00016623	up	1.3479	1.3479	0.430714
NGF Signaling	2.97	0.103	0.905	PIK3R3	phosphoinositide-3-kinase regulatory subunit 3	Cytoplasm	kinase	0.0011846	0.000257204	down	1.43348	-1.43348	-0.519517
NGF Signaling	2.97	0.103	0.905	IKBKG	inhibitor of kappa light polypeptide gene enhancer in B-cells, kinase gamma	Nucleus	kinase	0.00436069	0.00306112	up	1.37115	1.37115	0.455391
NGF Signaling	2.97	0.103	0.905	MAPK1	mitogen-activated protein kinase 1	Cytoplasm	kinase	0.000671914	4.11984e-05	up	1.37196	1.37196	0.456241
NGF Signaling	2.97	0.103	0.905	GRB2	growth factor receptor bound protein 2	Cytoplasm	kinase	0.00367559	0.00245311	down	1.39412	-1.39412	-0.479353
NGF Signaling	2.97	0.103	0.905	CDC42	cell division cycle 42	Cytoplasm	enzyme	0.00122376	0.000291447	down	1.58389	-1.58389	-0.66347
NGF Signaling	2.97	0.103	0.905	FGFR1	fibroblast growth factor receptor 1	Plasma Membrane	kinase	0.00518563	0.00384455	up	1.47775	1.47775	0.563406
NGF Signaling	2.97	0.103	0.905	RPS6KB2	ribosomal protein S6 kinase B2	Cytoplasm	kinase	0.00164315	0.000652051	down	1.98692	-1.98692	-0.990532
NGF Signaling	2.97	0.103	0.905	AKT3	v-akt murine thymoma viral oncogene homolog 3	Cytoplasm	kinase	0.00943293	0.0079664	up	1.40594	1.40594	0.491539
NGF Signaling	2.97	0.103	0.905	MAPK9	mitogen-activated protein kinase 9	Cytoplasm	kinase	0.000667225	3.83013e-05	up	2.17032	2.17032	1.11791
NGF Signaling	2.97	0.103	0.905	FGFR2	fibroblast growth factor receptor 2	Plasma Membrane	kinase	0.0010387	0.00017441	up	1.72084	1.72084	0.783111
NGF Signaling	2.97	0.103	0.905	ATF2	activating transcription factor 2	Nucleus	transcription regulator	0.00545141	0.00410147	up	1.43801	1.43801	0.524073
Adipogenesis pathway	2.94	0.097	NaN	SAP18	Sin3A associated protein 18kDa	Nucleus	transcription regulator	0.000621793	3.2134e-05	down	1.67163	-1.67163	-0.741258
Adipogenesis pathway	2.94	0.097	NaN	FZD10	frizzled class receptor 10	Plasma Membrane	G-protein coupled receptor	0.000843999	9.1848e-05	down	1.46706	-1.46706	-0.55293
Adipogenesis pathway	2.94	0.097	NaN	SAP30L	SAP30-like	Nucleus	other	0.00145753	0.000468267	down	1.37374	-1.37374	-0.458111
Adipogenesis pathway	2.94	0.097	NaN	FGFR1	fibroblast growth factor receptor 1	Plasma Membrane	kinase	0.00518563	0.00384455	up	1.47775	1.47775	0.563406
Adipogenesis pathway	2.94	0.097	NaN	FGFR2	fibroblast growth factor receptor 2	Plasma Membrane	kinase	0.0010387	0.00017441	up	1.72084	1.72084	0.783111
Adipogenesis pathway	2.94	0.097	NaN	SENP2	SUMO1/sentrin/SMT3 specific peptidase 2	Nucleus	peptidase	0.00100193	0.000158935	up	1.31483	1.31483	0.394873
Adipogenesis pathway	2.94	0.097	NaN	SMAD5	SMAD family member 5	Nucleus	transcription regulator	0.00147492	0.000489099	down	1.3113	-1.3113	-0.390994
Adipogenesis pathway	2.94	0.097	NaN	FZD1	frizzled class receptor 1	Plasma Membrane	G-protein coupled receptor	0.0036817	0.00246081	down	1.52966	-1.52966	-0.613215
Adipogenesis pathway	2.94	0.097	NaN	CEBPB	CCAAT/enhancer binding protein beta	Nucleus	transcription regulator	0.0215933	0.0202541	down	1.30268	-1.30268	-0.381486
Adipogenesis pathway	2.94	0.097	NaN	HDAC6	histone deacetylase 6	Nucleus	transcription regulator	0.00605928	0.00473275	up	1.65439	1.65439	0.726299
Adipogenesis pathway	2.94	0.097	NaN	LPL	lipoprotein lipase	Cytoplasm	enzyme	0.00195188	0.000955768	down	1.31367	-1.31367	-0.3936
Adipogenesis pathway	2.94	0.097	NaN	FZD5	frizzled class receptor 5	Plasma Membrane	G-protein coupled receptor	0.00115552	0.000241234	down	1.51534	-1.51534	-0.599645
Adipogenesis pathway	2.94	0.097	NaN	KLF3	Kruppel-like factor 3 (basic)	Nucleus	transcription regulator	0.002114	0.00108977	up	1.58671	1.58671	0.66604
Breast Cancer Regulation by Stathmin1	2.94	0.0837	NaN	GNG4	G protein subunit gamma 4	Plasma Membrane	enzyme	0.00179535	0.00079175	up	1.34055	1.34055	0.422824
Breast Cancer Regulation by Stathmin1	2.94	0.0837	NaN	TUBB3	tubulin beta 3 class III	Cytoplasm	other	0.00145906	0.000470599	up	1.43515	1.43515	0.5212
Breast Cancer Regulation by Stathmin1	2.94	0.0837	NaN	MAPK1	mitogen-activated protein kinase 1	Cytoplasm	kinase	0.000671914	4.11984e-05	up	1.37196	1.37196	0.456241
Breast Cancer Regulation by Stathmin1	2.94	0.0837	NaN	GRB2	growth factor receptor bound protein 2	Cytoplasm	kinase	0.00367559	0.00245311	down	1.39412	-1.39412	-0.479353
Breast Cancer Regulation by Stathmin1	2.94	0.0837	NaN	FGFR1	fibroblast growth factor receptor 1	Plasma Membrane	kinase	0.00518563	0.00384455	up	1.47775	1.47775	0.563406
Breast Cancer Regulation by Stathmin1	2.94	0.0837	NaN	TUBB2A	tubulin beta 2A class IIa	Cytoplasm	other	0.00266055	0.00156173	up	1.44753	1.44753	0.533595
Breast Cancer Regulation by Stathmin1	2.94	0.0837	NaN	FGFR2	fibroblast growth factor receptor 2	Plasma Membrane	kinase	0.0010387	0.00017441	up	1.72084	1.72084	0.783111
Breast Cancer Regulation by Stathmin1	2.94	0.0837	NaN	LIMK2	LIM domain kinase 2	Cytoplasm	kinase	0.00353288	0.00231874	up	1.38755	1.38755	0.472543
Breast Cancer Regulation by Stathmin1	2.94	0.0837	NaN	ITPR1	inositol 1,4,5-trisphosphate receptor type 1	Cytoplasm	ion channel	0.00398954	0.00273357	up	1.53553	1.53553	0.618732
Breast Cancer Regulation by Stathmin1	2.94	0.0837	NaN	ROCK2	Rho associated coiled-coil containing protein kinase 2	Cytoplasm	kinase	0.00101843	0.00016623	up	1.3479	1.3479	0.430714
Breast Cancer Regulation by Stathmin1	2.94	0.0837	NaN	PIK3R3	phosphoinositide-3-kinase regulatory subunit 3	Cytoplasm	kinase	0.0011846	0.000257204	down	1.43348	-1.43348	-0.519517
Breast Cancer Regulation by Stathmin1	2.94	0.0837	NaN	CCNE1	cyclin E1	Nucleus	transcription regulator	0.00133421	0.000366593	down	2.64882	-2.64882	-1.40535
Breast Cancer Regulation by Stathmin1	2.94	0.0837	NaN	PRKCI	protein kinase C iota	Cytoplasm	kinase	0.00267777	0.0015753	down	1.40614	-1.40614	-0.491737
Breast Cancer Regulation by Stathmin1	2.94	0.0837	NaN	CDC42	cell division cycle 42	Cytoplasm	enzyme	0.00122376	0.000291447	down	1.58389	-1.58389	-0.66347
Breast Cancer Regulation by Stathmin1	2.94	0.0837	NaN	CDKN1A	cyclin-dependent kinase inhibitor 1A	Nucleus	kinase	0.00126742	0.000318766	down	1.41868	-1.41868	-0.50455
Breast Cancer Regulation by Stathmin1	2.94	0.0837	NaN	PRKAG2	protein kinase AMP-activated non-catalytic subunit gamma 2	Cytoplasm	kinase	0.00191038	0.000906647	up	1.32208	1.32208	0.402806
Breast Cancer Regulation by Stathmin1	2.94	0.0837	NaN	UHMK1	U2AF homology motif (UHM) kinase 1	Nucleus	kinase	0.00114378	0.000235141	down	2.01355	-2.01355	-1.00974
Inhibition of Angiogenesis by TSP1	2.91	0.176	NaN	TGFBR1	transforming growth factor beta receptor 1	Plasma Membrane	kinase	0.00089429	0.000110588	up	1.57584	1.57584	0.65612
Inhibition of Angiogenesis by TSP1	2.91	0.176	NaN	SDC1	syndecan 1	Plasma Membrane	enzyme	0.00112332	0.000220713	up	1.3964	1.3964	0.481712
Inhibition of Angiogenesis by TSP1	2.91	0.176	NaN	MAPK1	mitogen-activated protein kinase 1	Cytoplasm	kinase	0.000671914	4.11984e-05	up	1.37196	1.37196	0.456241
Inhibition of Angiogenesis by TSP1	2.91	0.176	NaN	SDC2	syndecan 2	Plasma Membrane	other	0.000671914	4.10848e-05	up	1.82987	1.82987	0.871745
Inhibition of Angiogenesis by TSP1	2.91	0.176	NaN	AKT3	v-akt murine thymoma viral oncogene homolog 3	Cytoplasm	kinase	0.00943293	0.0079664	up	1.40594	1.40594	0.491539
Inhibition of Angiogenesis by TSP1	2.91	0.176	NaN	MAPK9	mitogen-activated protein kinase 9	Cytoplasm	kinase	0.000667225	3.83013e-05	up	2.17032	2.17032	1.11791
Neuregulin Signaling	2.9	0.114	-0.707	ITGB1	integrin subunit beta 1	Plasma Membrane	transmembrane receptor	0.00107712	0.000185686	down	1.7317	-1.7317	-0.792188
Neuregulin Signaling	2.9	0.114	-0.707	PIK3R3	phosphoinositide-3-kinase regulatory subunit 3	Cytoplasm	kinase	0.0011846	0.000257204	down	1.43348	-1.43348	-0.519517
Neuregulin Signaling	2.9	0.114	-0.707	PRKCI	protein kinase C iota	Cytoplasm	kinase	0.00267777	0.0015753	down	1.40614	-1.40614	-0.491737
Neuregulin Signaling	2.9	0.114	-0.707	MAPK1	mitogen-activated protein kinase 1	Cytoplasm	kinase	0.000671914	4.11984e-05	up	1.37196	1.37196	0.456241
Neuregulin Signaling	2.9	0.114	-0.707	GRB2	growth factor receptor bound protein 2	Cytoplasm	kinase	0.00367559	0.00245311	down	1.39412	-1.39412	-0.479353
Neuregulin Signaling	2.9	0.114	-0.707	DCN	decorin	Extracellular Space	other	0.00143538	0.000450642	down	1.45502	-1.45502	-0.541043
Neuregulin Signaling	2.9	0.114	-0.707	RPS6KB2	ribosomal protein S6 kinase B2	Cytoplasm	kinase	0.00164315	0.000652051	down	1.98692	-1.98692	-0.990532
Neuregulin Signaling	2.9	0.114	-0.707	HSP90AA1	heat shock protein 90kDa alpha family class A member 1	Cytoplasm	enzyme	0.000578395	2.09379e-05	up	1.55566	1.55566	0.637525
Neuregulin Signaling	2.9	0.114	-0.707	AKT3	v-akt murine thymoma viral oncogene homolog 3	Cytoplasm	kinase	0.00943293	0.0079664	up	1.40594	1.40594	0.491539
Neuregulin Signaling	2.9	0.114	-0.707	PTEN	phosphatase and tensin homolog	Cytoplasm	phosphatase	0.00313501	0.00196175	down	1.36758	-1.36758	-0.451628
Glycine Biosynthesis I	2.89	1	NaN	SHMT1	serine hydroxymethyltransferase 1	Cytoplasm	enzyme	0.00089429	0.000111483	up	1.43917	1.43917	0.525236
Glycine Biosynthesis I	2.89	1	NaN	SHMT2	serine hydroxymethyltransferase 2	Cytoplasm	enzyme	0.00226478	0.00122137	down	1.64964	-1.64964	-0.722151
Chronic Myeloid Leukemia Signaling	2.87	0.106	NaN	HDAC6	histone deacetylase 6	Nucleus	transcription regulator	0.00605928	0.00473275	up	1.65439	1.65439	0.726299
Chronic Myeloid Leukemia Signaling	2.87	0.106	NaN	PIK3R3	phosphoinositide-3-kinase regulatory subunit 3	Cytoplasm	kinase	0.0011846	0.000257204	down	1.43348	-1.43348	-0.519517
Chronic Myeloid Leukemia Signaling	2.87	0.106	NaN	IKBKG	inhibitor of kappa light polypeptide gene enhancer in B-cells, kinase gamma	Nucleus	kinase	0.00436069	0.00306112	up	1.37115	1.37115	0.455391
Chronic Myeloid Leukemia Signaling	2.87	0.106	NaN	TGFBR1	transforming growth factor beta receptor 1	Plasma Membrane	kinase	0.00089429	0.000110588	up	1.57584	1.57584	0.65612
Chronic Myeloid Leukemia Signaling	2.87	0.106	NaN	MAPK1	mitogen-activated protein kinase 1	Cytoplasm	kinase	0.000671914	4.11984e-05	up	1.37196	1.37196	0.456241
Chronic Myeloid Leukemia Signaling	2.87	0.106	NaN	GRB2	growth factor receptor bound protein 2	Cytoplasm	kinase	0.00367559	0.00245311	down	1.39412	-1.39412	-0.479353
Chronic Myeloid Leukemia Signaling	2.87	0.106	NaN	FGFR1	fibroblast growth factor receptor 1	Plasma Membrane	kinase	0.00518563	0.00384455	up	1.47775	1.47775	0.563406
Chronic Myeloid Leukemia Signaling	2.87	0.106	NaN	CDKN1A	cyclin-dependent kinase inhibitor 1A	Nucleus	kinase	0.00126742	0.000318766	down	1.41868	-1.41868	-0.50455
Chronic Myeloid Leukemia Signaling	2.87	0.106	NaN	CDK6	cyclin-dependent kinase 6	Nucleus	kinase	0.00115552	0.000242848	down	1.67261	-1.67261	-0.742104
Chronic Myeloid Leukemia Signaling	2.87	0.106	NaN	AKT3	v-akt murine thymoma viral oncogene homolog 3	Cytoplasm	kinase	0.00943293	0.0079664	up	1.40594	1.40594	0.491539
Chronic Myeloid Leukemia Signaling	2.87	0.106	NaN	FGFR2	fibroblast growth factor receptor 2	Plasma Membrane	kinase	0.0010387	0.00017441	up	1.72084	1.72084	0.783111
Colorectal Cancer Metastasis Signaling	2.78	0.0769	-0.471	GNG4	G protein subunit gamma 4	Plasma Membrane	enzyme	0.00179535	0.00079175	up	1.34055	1.34055	0.422824
Colorectal Cancer Metastasis Signaling	2.78	0.0769	-0.471	FZD10	frizzled class receptor 10	Plasma Membrane	G-protein coupled receptor	0.000843999	9.1848e-05	down	1.46706	-1.46706	-0.55293
Colorectal Cancer Metastasis Signaling	2.78	0.0769	-0.471	TGFBR1	transforming growth factor beta receptor 1	Plasma Membrane	kinase	0.00089429	0.000110588	up	1.57584	1.57584	0.65612
Colorectal Cancer Metastasis Signaling	2.78	0.0769	-0.471	MAPK1	mitogen-activated protein kinase 1	Cytoplasm	kinase	0.000671914	4.11984e-05	up	1.37196	1.37196	0.456241
Colorectal Cancer Metastasis Signaling	2.78	0.0769	-0.471	GRB2	growth factor receptor bound protein 2	Cytoplasm	kinase	0.00367559	0.00245311	down	1.39412	-1.39412	-0.479353
Colorectal Cancer Metastasis Signaling	2.78	0.0769	-0.471	FGFR1	fibroblast growth factor receptor 1	Plasma Membrane	kinase	0.00518563	0.00384455	up	1.47775	1.47775	0.563406
Colorectal Cancer Metastasis Signaling	2.78	0.0769	-0.471	MAPK9	mitogen-activated protein kinase 9	Cytoplasm	kinase	0.000667225	3.83013e-05	up	2.17032	2.17032	1.11791
Colorectal Cancer Metastasis Signaling	2.78	0.0769	-0.471	FGFR2	fibroblast growth factor receptor 2	Plasma Membrane	kinase	0.0010387	0.00017441	up	1.72084	1.72084	0.783111
Colorectal Cancer Metastasis Signaling	2.78	0.0769	-0.471	FZD1	frizzled class receptor 1	Plasma Membrane	G-protein coupled receptor	0.0036817	0.00246081	down	1.52966	-1.52966	-0.613215
Colorectal Cancer Metastasis Signaling	2.78	0.0769	-0.471	BIRC5	baculoviral IAP repeat containing 5	Cytoplasm	other	0.00185057	0.000847978	up	1.5708	1.5708	0.651499
Colorectal Cancer Metastasis Signaling	2.78	0.0769	-0.471	PIK3R3	phosphoinositide-3-kinase regulatory subunit 3	Cytoplasm	kinase	0.0011846	0.000257204	down	1.43348	-1.43348	-0.519517
Colorectal Cancer Metastasis Signaling	2.78	0.0769	-0.471	APPL1	adaptor protein, phosphotyrosine interacting with PH domain and leucine zipper 1	Cytoplasm	other	0.00160896	0.000608553	up	1.4973	1.4973	0.58236
Colorectal Cancer Metastasis Signaling	2.78	0.0769	-0.471	CDH1	cadherin 1	Plasma Membrane	other	0.00170192	0.00069997	up	1.45206	1.45206	0.538096
Colorectal Cancer Metastasis Signaling	2.78	0.0769	-0.471	ARRB1	arrestin beta 1	Cytoplasm	other	0.00323411	0.00204465	up	1.49743	1.49743	0.582492
Colorectal Cancer Metastasis Signaling	2.78	0.0769	-0.471	RHOU	ras homolog family member U	Cytoplasm	enzyme	0.00091945	0.000121933	down	1.77155	-1.77155	-0.825012
Colorectal Cancer Metastasis Signaling	2.78	0.0769	-0.471	PRKAG2	protein kinase AMP-activated non-catalytic subunit gamma 2	Cytoplasm	kinase	0.00191038	0.000906647	up	1.32208	1.32208	0.402806
Colorectal Cancer Metastasis Signaling	2.78	0.0769	-0.471	AKT3	v-akt murine thymoma viral oncogene homolog 3	Cytoplasm	kinase	0.00943293	0.0079664	up	1.40594	1.40594	0.491539
Colorectal Cancer Metastasis Signaling	2.78	0.0769	-0.471	FZD5	frizzled class receptor 5	Plasma Membrane	G-protein coupled receptor	0.00115552	0.000241234	down	1.51534	-1.51534	-0.599645
Colorectal Cancer Metastasis Signaling	2.78	0.0769	-0.471	PTGS2	prostaglandin-endoperoxide synthase 2	Cytoplasm	enzyme	0.00125843	0.000312592	down	1.47674	-1.47674	-0.562415
Estrogen-Dependent Breast Cancer Signaling	2.75	0.117	1.414	PIK3R3	phosphoinositide-3-kinase regulatory subunit 3	Cytoplasm	kinase	0.0011846	0.000257204	down	1.43348	-1.43348	-0.519517
Estrogen-Dependent Breast Cancer Signaling	2.75	0.117	1.414	MAPK1	mitogen-activated protein kinase 1	Cytoplasm	kinase	0.000671914	4.11984e-05	up	1.37196	1.37196	0.456241
Estrogen-Dependent Breast Cancer Signaling	2.75	0.117	1.414	GRB2	growth factor receptor bound protein 2	Cytoplasm	kinase	0.00367559	0.00245311	down	1.39412	-1.39412	-0.479353
Estrogen-Dependent Breast Cancer Signaling	2.75	0.117	1.414	FGFR1	fibroblast growth factor receptor 1	Plasma Membrane	kinase	0.00518563	0.00384455	up	1.47775	1.47775	0.563406
Estrogen-Dependent Breast Cancer Signaling	2.75	0.117	1.414	IGF1R	insulin like growth factor 1 receptor	Plasma Membrane	transmembrane receptor	0.00161472	0.000616183	up	1.8702	1.8702	0.90319
Estrogen-Dependent Breast Cancer Signaling	2.75	0.117	1.414	AKT3	v-akt murine thymoma viral oncogene homolog 3	Cytoplasm	kinase	0.00943293	0.0079664	up	1.40594	1.40594	0.491539
Estrogen-Dependent Breast Cancer Signaling	2.75	0.117	1.414	FGFR2	fibroblast growth factor receptor 2	Plasma Membrane	kinase	0.0010387	0.00017441	up	1.72084	1.72084	0.783111
Estrogen-Dependent Breast Cancer Signaling	2.75	0.117	1.414	AKR1C4	aldo-keto reductase family 1, member C4	Cytoplasm	enzyme	0.000874399	0.000103181	up	1.85953	1.85953	0.894936
Estrogen-Dependent Breast Cancer Signaling	2.75	0.117	1.414	ATF2	activating transcription factor 2	Nucleus	transcription regulator	0.00545141	0.00410147	up	1.43801	1.43801	0.524073
IL-17A Signaling in Airway Cells	2.75	0.117	1.667	PIK3R3	phosphoinositide-3-kinase regulatory subunit 3	Cytoplasm	kinase	0.0011846	0.000257204	down	1.43348	-1.43348	-0.519517
IL-17A Signaling in Airway Cells	2.75	0.117	1.667	IKBKG	inhibitor of kappa light polypeptide gene enhancer in B-cells, kinase gamma	Nucleus	kinase	0.00436069	0.00306112	up	1.37115	1.37115	0.455391
IL-17A Signaling in Airway Cells	2.75	0.117	1.667	MAPK1	mitogen-activated protein kinase 1	Cytoplasm	kinase	0.000671914	4.11984e-05	up	1.37196	1.37196	0.456241
IL-17A Signaling in Airway Cells	2.75	0.117	1.667	GRB2	growth factor receptor bound protein 2	Cytoplasm	kinase	0.00367559	0.00245311	down	1.39412	-1.39412	-0.479353
IL-17A Signaling in Airway Cells	2.75	0.117	1.667	FGFR1	fibroblast growth factor receptor 1	Plasma Membrane	kinase	0.00518563	0.00384455	up	1.47775	1.47775	0.563406
IL-17A Signaling in Airway Cells	2.75	0.117	1.667	AKT3	v-akt murine thymoma viral oncogene homolog 3	Cytoplasm	kinase	0.00943293	0.0079664	up	1.40594	1.40594	0.491539
IL-17A Signaling in Airway Cells	2.75	0.117	1.667	MAPK9	mitogen-activated protein kinase 9	Cytoplasm	kinase	0.000667225	3.83013e-05	up	2.17032	2.17032	1.11791
IL-17A Signaling in Airway Cells	2.75	0.117	1.667	FGFR2	fibroblast growth factor receptor 2	Plasma Membrane	kinase	0.0010387	0.00017441	up	1.72084	1.72084	0.783111
IL-17A Signaling in Airway Cells	2.75	0.117	1.667	PTEN	phosphatase and tensin homolog	Cytoplasm	phosphatase	0.00313501	0.00196175	down	1.36758	-1.36758	-0.451628
PCP pathway	2.73	0.127	0	ROCK2	Rho associated coiled-coil containing protein kinase 2	Cytoplasm	kinase	0.00101843	0.00016623	up	1.3479	1.3479	0.430714
PCP pathway	2.73	0.127	0	FZD10	frizzled class receptor 10	Plasma Membrane	G-protein coupled receptor	0.000843999	9.1848e-05	down	1.46706	-1.46706	-0.55293
PCP pathway	2.73	0.127	0	SDC1	syndecan 1	Plasma Membrane	enzyme	0.00112332	0.000220713	up	1.3964	1.3964	0.481712
PCP pathway	2.73	0.127	0	SDC2	syndecan 2	Plasma Membrane	other	0.000671914	4.10848e-05	up	1.82987	1.82987	0.871745
PCP pathway	2.73	0.127	0	MAPK9	mitogen-activated protein kinase 9	Cytoplasm	kinase	0.000667225	3.83013e-05	up	2.17032	2.17032	1.11791
PCP pathway	2.73	0.127	0	FZD5	frizzled class receptor 5	Plasma Membrane	G-protein coupled receptor	0.00115552	0.000241234	down	1.51534	-1.51534	-0.599645
PCP pathway	2.73	0.127	0	FZD1	frizzled class receptor 1	Plasma Membrane	G-protein coupled receptor	0.0036817	0.00246081	down	1.52966	-1.52966	-0.613215
PCP pathway	2.73	0.127	0	ATF2	activating transcription factor 2	Nucleus	transcription regulator	0.00545141	0.00410147	up	1.43801	1.43801	0.524073
CD40 Signaling	2.71	0.115	0.707	PIK3R3	phosphoinositide-3-kinase regulatory subunit 3	Cytoplasm	kinase	0.0011846	0.000257204	down	1.43348	-1.43348	-0.519517
CD40 Signaling	2.71	0.115	0.707	IKBKG	inhibitor of kappa light polypeptide gene enhancer in B-cells, kinase gamma	Nucleus	kinase	0.00436069	0.00306112	up	1.37115	1.37115	0.455391
CD40 Signaling	2.71	0.115	0.707	ATF1	activating transcription factor 1	Nucleus	transcription regulator	0.00707097	0.0056854	down	1.37846	-1.37846	-0.463062
CD40 Signaling	2.71	0.115	0.707	MAPK1	mitogen-activated protein kinase 1	Cytoplasm	kinase	0.000671914	4.11984e-05	up	1.37196	1.37196	0.456241
CD40 Signaling	2.71	0.115	0.707	GRB2	growth factor receptor bound protein 2	Cytoplasm	kinase	0.00367559	0.00245311	down	1.39412	-1.39412	-0.479353
CD40 Signaling	2.71	0.115	0.707	FGFR1	fibroblast growth factor receptor 1	Plasma Membrane	kinase	0.00518563	0.00384455	up	1.47775	1.47775	0.563406
CD40 Signaling	2.71	0.115	0.707	MAPK9	mitogen-activated protein kinase 9	Cytoplasm	kinase	0.000667225	3.83013e-05	up	2.17032	2.17032	1.11791
CD40 Signaling	2.71	0.115	0.707	FGFR2	fibroblast growth factor receptor 2	Plasma Membrane	kinase	0.0010387	0.00017441	up	1.72084	1.72084	0.783111
CD40 Signaling	2.71	0.115	0.707	PTGS2	prostaglandin-endoperoxide synthase 2	Cytoplasm	enzyme	0.00125843	0.000312592	down	1.47674	-1.47674	-0.562415
Endometrial Cancer Signaling	2.69	0.125	NaN	PIK3R3	phosphoinositide-3-kinase regulatory subunit 3	Cytoplasm	kinase	0.0011846	0.000257204	down	1.43348	-1.43348	-0.519517
Endometrial Cancer Signaling	2.69	0.125	NaN	CDH1	cadherin 1	Plasma Membrane	other	0.00170192	0.00069997	up	1.45206	1.45206	0.538096
Endometrial Cancer Signaling	2.69	0.125	NaN	MAPK1	mitogen-activated protein kinase 1	Cytoplasm	kinase	0.000671914	4.11984e-05	up	1.37196	1.37196	0.456241
Endometrial Cancer Signaling	2.69	0.125	NaN	GRB2	growth factor receptor bound protein 2	Cytoplasm	kinase	0.00367559	0.00245311	down	1.39412	-1.39412	-0.479353
Endometrial Cancer Signaling	2.69	0.125	NaN	FGFR1	fibroblast growth factor receptor 1	Plasma Membrane	kinase	0.00518563	0.00384455	up	1.47775	1.47775	0.563406
Endometrial Cancer Signaling	2.69	0.125	NaN	AKT3	v-akt murine thymoma viral oncogene homolog 3	Cytoplasm	kinase	0.00943293	0.0079664	up	1.40594	1.40594	0.491539
Endometrial Cancer Signaling	2.69	0.125	NaN	FGFR2	fibroblast growth factor receptor 2	Plasma Membrane	kinase	0.0010387	0.00017441	up	1.72084	1.72084	0.783111
Endometrial Cancer Signaling	2.69	0.125	NaN	PTEN	phosphatase and tensin homolog	Cytoplasm	phosphatase	0.00313501	0.00196175	down	1.36758	-1.36758	-0.451628
Sertoli Cell-Sertoli Cell Junction Signaling	2.69	0.0843	NaN	ITGB1	integrin subunit beta 1	Plasma Membrane	transmembrane receptor	0.00107712	0.000185686	down	1.7317	-1.7317	-0.792188
Sertoli Cell-Sertoli Cell Junction Signaling	2.69	0.0843	NaN	TUBB3	tubulin beta 3 class III	Cytoplasm	other	0.00145906	0.000470599	up	1.43515	1.43515	0.5212
Sertoli Cell-Sertoli Cell Junction Signaling	2.69	0.0843	NaN	MAPK1	mitogen-activated protein kinase 1	Cytoplasm	kinase	0.000671914	4.11984e-05	up	1.37196	1.37196	0.456241
Sertoli Cell-Sertoli Cell Junction Signaling	2.69	0.0843	NaN	TUBB2A	tubulin beta 2A class IIa	Cytoplasm	other	0.00266055	0.00156173	up	1.44753	1.44753	0.533595
Sertoli Cell-Sertoli Cell Junction Signaling	2.69	0.0843	NaN	MAPK9	mitogen-activated protein kinase 9	Cytoplasm	kinase	0.000667225	3.83013e-05	up	2.17032	2.17032	1.11791
Sertoli Cell-Sertoli Cell Junction Signaling	2.69	0.0843	NaN	MLLT4	myeloid/lymphoid or mixed-lineage leukemia; translocated to, 4	Nucleus	other	0.00130563	0.000344608	up	1.74351	1.74351	0.801997
Sertoli Cell-Sertoli Cell Junction Signaling	2.69	0.0843	NaN	ATF2	activating transcription factor 2	Nucleus	transcription regulator	0.00545141	0.00410147	up	1.43801	1.43801	0.524073
Sertoli Cell-Sertoli Cell Junction Signaling	2.69	0.0843	NaN	PTEN	phosphatase and tensin homolog	Cytoplasm	phosphatase	0.00313501	0.00196175	down	1.36758	-1.36758	-0.451628
Sertoli Cell-Sertoli Cell Junction Signaling	2.69	0.0843	NaN	CDH1	cadherin 1	Plasma Membrane	other	0.00170192	0.00069997	up	1.45206	1.45206	0.538096
Sertoli Cell-Sertoli Cell Junction Signaling	2.69	0.0843	NaN	CDC42	cell division cycle 42	Cytoplasm	enzyme	0.00122376	0.000291447	down	1.58389	-1.58389	-0.66347
Sertoli Cell-Sertoli Cell Junction Signaling	2.69	0.0843	NaN	CGN	cingulin	Plasma Membrane	other	0.00161836	0.000627968	up	1.34582	1.34582	0.428487
Sertoli Cell-Sertoli Cell Junction Signaling	2.69	0.0843	NaN	PRKAG2	protein kinase AMP-activated non-catalytic subunit gamma 2	Cytoplasm	kinase	0.00191038	0.000906647	up	1.32208	1.32208	0.402806
Sertoli Cell-Sertoli Cell Junction Signaling	2.69	0.0843	NaN	AKT3	v-akt murine thymoma viral oncogene homolog 3	Cytoplasm	kinase	0.00943293	0.0079664	up	1.40594	1.40594	0.491539
Sertoli Cell-Sertoli Cell Junction Signaling	2.69	0.0843	NaN	MTMR2	myotubularin related protein 2	Cytoplasm	phosphatase	0.00139587	0.000419132	up	1.38307	1.38307	0.46787
Sertoli Cell-Sertoli Cell Junction Signaling	2.69	0.0843	NaN	NECTIN2	nectin cell adhesion molecule 2	Plasma Membrane	transmembrane receptor	0.00236237	0.00130734	up	1.39604	1.39604	0.481344
Glioma Signaling	2.68	0.1	0.905	PIK3R3	phosphoinositide-3-kinase regulatory subunit 3	Cytoplasm	kinase	0.0011846	0.000257204	down	1.43348	-1.43348	-0.519517
Glioma Signaling	2.68	0.1	0.905	PRKCI	protein kinase C iota	Cytoplasm	kinase	0.00267777	0.0015753	down	1.40614	-1.40614	-0.491737
Glioma Signaling	2.68	0.1	0.905	MAPK1	mitogen-activated protein kinase 1	Cytoplasm	kinase	0.000671914	4.11984e-05	up	1.37196	1.37196	0.456241
Glioma Signaling	2.68	0.1	0.905	GRB2	growth factor receptor bound protein 2	Cytoplasm	kinase	0.00367559	0.00245311	down	1.39412	-1.39412	-0.479353
Glioma Signaling	2.68	0.1	0.905	FGFR1	fibroblast growth factor receptor 1	Plasma Membrane	kinase	0.00518563	0.00384455	up	1.47775	1.47775	0.563406
Glioma Signaling	2.68	0.1	0.905	CDKN1A	cyclin-dependent kinase inhibitor 1A	Nucleus	kinase	0.00126742	0.000318766	down	1.41868	-1.41868	-0.50455
Glioma Signaling	2.68	0.1	0.905	IGF1R	insulin like growth factor 1 receptor	Plasma Membrane	transmembrane receptor	0.00161472	0.000616183	up	1.8702	1.8702	0.90319
Glioma Signaling	2.68	0.1	0.905	CDK6	cyclin-dependent kinase 6	Nucleus	kinase	0.00115552	0.000242848	down	1.67261	-1.67261	-0.742104
Glioma Signaling	2.68	0.1	0.905	AKT3	v-akt murine thymoma viral oncogene homolog 3	Cytoplasm	kinase	0.00943293	0.0079664	up	1.40594	1.40594	0.491539
Glioma Signaling	2.68	0.1	0.905	FGFR2	fibroblast growth factor receptor 2	Plasma Membrane	kinase	0.0010387	0.00017441	up	1.72084	1.72084	0.783111
Glioma Signaling	2.68	0.1	0.905	PTEN	phosphatase and tensin homolog	Cytoplasm	phosphatase	0.00313501	0.00196175	down	1.36758	-1.36758	-0.451628
Antiproliferative Role of TOB in T Cell Signaling	2.67	0.192	NaN	CCNE1	cyclin E1	Nucleus	transcription regulator	0.00133421	0.000366593	down	2.64882	-2.64882	-1.40535
Antiproliferative Role of TOB in T Cell Signaling	2.67	0.192	NaN	TGFBR1	transforming growth factor beta receptor 1	Plasma Membrane	kinase	0.00089429	0.000110588	up	1.57584	1.57584	0.65612
Antiproliferative Role of TOB in T Cell Signaling	2.67	0.192	NaN	MAPK1	mitogen-activated protein kinase 1	Cytoplasm	kinase	0.000671914	4.11984e-05	up	1.37196	1.37196	0.456241
Antiproliferative Role of TOB in T Cell Signaling	2.67	0.192	NaN	TOB1	transducer of ERBB2, 1	Nucleus	transcription regulator	0.0027434	0.00162808	down	1.77471	-1.77471	-0.82758
Antiproliferative Role of TOB in T Cell Signaling	2.67	0.192	NaN	SKP2	S-phase kinase-associated protein 2, E3 ubiquitin protein ligase	Nucleus	enzyme	0.00148672	0.000499228	up	1.3481	1.3481	0.430922
IL-8 Signaling	2.66	0.0812	0.535	GNG4	G protein subunit gamma 4	Plasma Membrane	enzyme	0.00179535	0.00079175	up	1.34055	1.34055	0.422824
IL-8 Signaling	2.66	0.0812	0.535	CXCL8	C-X-C motif chemokine ligand 8	Extracellular Space	cytokine	0.00112592	0.000222861	down	1.5851	-1.5851	-0.664577
IL-8 Signaling	2.66	0.0812	0.535	MAPK1	mitogen-activated protein kinase 1	Cytoplasm	kinase	0.000671914	4.11984e-05	up	1.37196	1.37196	0.456241
IL-8 Signaling	2.66	0.0812	0.535	GRB2	growth factor receptor bound protein 2	Cytoplasm	kinase	0.00367559	0.00245311	down	1.39412	-1.39412	-0.479353
IL-8 Signaling	2.66	0.0812	0.535	FGFR1	fibroblast growth factor receptor 1	Plasma Membrane	kinase	0.00518563	0.00384455	up	1.47775	1.47775	0.563406
IL-8 Signaling	2.66	0.0812	0.535	MAPK9	mitogen-activated protein kinase 9	Cytoplasm	kinase	0.000667225	3.83013e-05	up	2.17032	2.17032	1.11791
IL-8 Signaling	2.66	0.0812	0.535	FGFR2	fibroblast growth factor receptor 2	Plasma Membrane	kinase	0.0010387	0.00017441	up	1.72084	1.72084	0.783111
IL-8 Signaling	2.66	0.0812	0.535	LIMK2	LIM domain kinase 2	Cytoplasm	kinase	0.00353288	0.00231874	up	1.38755	1.38755	0.472543
IL-8 Signaling	2.66	0.0812	0.535	ROCK2	Rho associated coiled-coil containing protein kinase 2	Cytoplasm	kinase	0.00101843	0.00016623	up	1.3479	1.3479	0.430714
IL-8 Signaling	2.66	0.0812	0.535	PIK3R3	phosphoinositide-3-kinase regulatory subunit 3	Cytoplasm	kinase	0.0011846	0.000257204	down	1.43348	-1.43348	-0.519517
IL-8 Signaling	2.66	0.0812	0.535	CDH1	cadherin 1	Plasma Membrane	other	0.00170192	0.00069997	up	1.45206	1.45206	0.538096
IL-8 Signaling	2.66	0.0812	0.535	IKBKG	inhibitor of kappa light polypeptide gene enhancer in B-cells, kinase gamma	Nucleus	kinase	0.00436069	0.00306112	up	1.37115	1.37115	0.455391
IL-8 Signaling	2.66	0.0812	0.535	PRKCI	protein kinase C iota	Cytoplasm	kinase	0.00267777	0.0015753	down	1.40614	-1.40614	-0.491737
IL-8 Signaling	2.66	0.0812	0.535	RHOU	ras homolog family member U	Cytoplasm	enzyme	0.00091945	0.000121933	down	1.77155	-1.77155	-0.825012
IL-8 Signaling	2.66	0.0812	0.535	AKT3	v-akt murine thymoma viral oncogene homolog 3	Cytoplasm	kinase	0.00943293	0.0079664	up	1.40594	1.40594	0.491539
IL-8 Signaling	2.66	0.0812	0.535	PTGS2	prostaglandin-endoperoxide synthase 2	Cytoplasm	enzyme	0.00125843	0.000312592	down	1.47674	-1.47674	-0.562415
Renal Cell Carcinoma Signaling	2.59	0.111	0.707	MET	MET proto-oncogene, receptor tyrosine kinase	Plasma Membrane	kinase	0.000869195	0.000100519	up	1.58339	1.58339	0.66302
Renal Cell Carcinoma Signaling	2.59	0.111	0.707	PIK3R3	phosphoinositide-3-kinase regulatory subunit 3	Cytoplasm	kinase	0.0011846	0.000257204	down	1.43348	-1.43348	-0.519517
Renal Cell Carcinoma Signaling	2.59	0.111	0.707	SLC2A1	solute carrier family 2 member 1	Plasma Membrane	transporter	0.00109986	0.000210282	down	1.38295	-1.38295	-0.467749
Renal Cell Carcinoma Signaling	2.59	0.111	0.707	MAPK1	mitogen-activated protein kinase 1	Cytoplasm	kinase	0.000671914	4.11984e-05	up	1.37196	1.37196	0.456241
Renal Cell Carcinoma Signaling	2.59	0.111	0.707	GRB2	growth factor receptor bound protein 2	Cytoplasm	kinase	0.00367559	0.00245311	down	1.39412	-1.39412	-0.479353
Renal Cell Carcinoma Signaling	2.59	0.111	0.707	CDC42	cell division cycle 42	Cytoplasm	enzyme	0.00122376	0.000291447	down	1.58389	-1.58389	-0.66347
Renal Cell Carcinoma Signaling	2.59	0.111	0.707	FGFR1	fibroblast growth factor receptor 1	Plasma Membrane	kinase	0.00518563	0.00384455	up	1.47775	1.47775	0.563406
Renal Cell Carcinoma Signaling	2.59	0.111	0.707	AKT3	v-akt murine thymoma viral oncogene homolog 3	Cytoplasm	kinase	0.00943293	0.0079664	up	1.40594	1.40594	0.491539
Renal Cell Carcinoma Signaling	2.59	0.111	0.707	FGFR2	fibroblast growth factor receptor 2	Plasma Membrane	kinase	0.0010387	0.00017441	up	1.72084	1.72084	0.783111
Integrin Signaling	2.59	0.0776	1	RAP2B	RAP2B, member of RAS oncogene family	Plasma Membrane	enzyme	0.000546477	1.22399e-05	down	1.98696	-1.98696	-0.990561
Integrin Signaling	2.59	0.0776	1	ITGB1	integrin subunit beta 1	Plasma Membrane	transmembrane receptor	0.00107712	0.000185686	down	1.7317	-1.7317	-0.792188
Integrin Signaling	2.59	0.0776	1	MAPK1	mitogen-activated protein kinase 1	Cytoplasm	kinase	0.000671914	4.11984e-05	up	1.37196	1.37196	0.456241
Integrin Signaling	2.59	0.0776	1	ASAP1	ArfGAP with SH3 domain, ankyrin repeat and PH domain 1	Plasma Membrane	other	0.00133187	0.000364802	up	1.55208	1.55208	0.634207
Integrin Signaling	2.59	0.0776	1	GRB2	growth factor receptor bound protein 2	Cytoplasm	kinase	0.00367559	0.00245311	down	1.39412	-1.39412	-0.479353
Integrin Signaling	2.59	0.0776	1	FGFR1	fibroblast growth factor receptor 1	Plasma Membrane	kinase	0.00518563	0.00384455	up	1.47775	1.47775	0.563406
Integrin Signaling	2.59	0.0776	1	WASL	Wiskott-Aldrich syndrome like	Cytoplasm	other	0.000409773	6.54692e-06	up	1.40197	1.40197	0.48746
Integrin Signaling	2.59	0.0776	1	RALB	v-ral simian leukemia viral oncogene homolog B	Cytoplasm	enzyme	0.00227628	0.00123715	up	1.75711	1.75711	0.813205
Integrin Signaling	2.59	0.0776	1	FGFR2	fibroblast growth factor receptor 2	Plasma Membrane	kinase	0.0010387	0.00017441	up	1.72084	1.72084	0.783111
Integrin Signaling	2.59	0.0776	1	ITGB8	integrin subunit beta 8	Plasma Membrane	other	0.00393843	0.00268668	up	1.83104	1.83104	0.872664
Integrin Signaling	2.59	0.0776	1	PTEN	phosphatase and tensin homolog	Cytoplasm	phosphatase	0.00313501	0.00196175	down	1.36758	-1.36758	-0.451628
Integrin Signaling	2.59	0.0776	1	PIK3R3	phosphoinositide-3-kinase regulatory subunit 3	Cytoplasm	kinase	0.0011846	0.000257204	down	1.43348	-1.43348	-0.519517
Integrin Signaling	2.59	0.0776	1	CDC42	cell division cycle 42	Cytoplasm	enzyme	0.00122376	0.000291447	down	1.58389	-1.58389	-0.66347
Integrin Signaling	2.59	0.0776	1	RHOU	ras homolog family member U	Cytoplasm	enzyme	0.00091945	0.000121933	down	1.77155	-1.77155	-0.825012
Integrin Signaling	2.59	0.0776	1	CAV1	caveolin 1	Plasma Membrane	transmembrane receptor	0.00145128	0.000461885	up	1.57924	1.57924	0.65923
Integrin Signaling	2.59	0.0776	1	AKT3	v-akt murine thymoma viral oncogene homolog 3	Cytoplasm	kinase	0.00943293	0.0079664	up	1.40594	1.40594	0.491539
Integrin Signaling	2.59	0.0776	1	NEDD9	neural precursor cell expressed, developmentally down-regulated 9	Nucleus	other	0.00160896	0.00060944	up	1.54881	1.54881	0.631164
CXCR4 Signaling	2.57	0.0848	0.832	ROCK2	Rho associated coiled-coil containing protein kinase 2	Cytoplasm	kinase	0.00101843	0.00016623	up	1.3479	1.3479	0.430714
CXCR4 Signaling	2.57	0.0848	0.832	PIK3R3	phosphoinositide-3-kinase regulatory subunit 3	Cytoplasm	kinase	0.0011846	0.000257204	down	1.43348	-1.43348	-0.519517
CXCR4 Signaling	2.57	0.0848	0.832	GNG4	G protein subunit gamma 4	Plasma Membrane	enzyme	0.00179535	0.00079175	up	1.34055	1.34055	0.422824
CXCR4 Signaling	2.57	0.0848	0.832	PRKCI	protein kinase C iota	Cytoplasm	kinase	0.00267777	0.0015753	down	1.40614	-1.40614	-0.491737
CXCR4 Signaling	2.57	0.0848	0.832	MAPK1	mitogen-activated protein kinase 1	Cytoplasm	kinase	0.000671914	4.11984e-05	up	1.37196	1.37196	0.456241
CXCR4 Signaling	2.57	0.0848	0.832	GRB2	growth factor receptor bound protein 2	Cytoplasm	kinase	0.00367559	0.00245311	down	1.39412	-1.39412	-0.479353
CXCR4 Signaling	2.57	0.0848	0.832	CXCR4	C-X-C motif chemokine receptor 4	Plasma Membrane	G-protein coupled receptor	0.0018305	0.000835041	down	1.32485	-1.32485	-0.405824
CXCR4 Signaling	2.57	0.0848	0.832	FGFR1	fibroblast growth factor receptor 1	Plasma Membrane	kinase	0.00518563	0.00384455	up	1.47775	1.47775	0.563406
CXCR4 Signaling	2.57	0.0848	0.832	RHOU	ras homolog family member U	Cytoplasm	enzyme	0.00091945	0.000121933	down	1.77155	-1.77155	-0.825012
CXCR4 Signaling	2.57	0.0848	0.832	AKT3	v-akt murine thymoma viral oncogene homolog 3	Cytoplasm	kinase	0.00943293	0.0079664	up	1.40594	1.40594	0.491539
CXCR4 Signaling	2.57	0.0848	0.832	MAPK9	mitogen-activated protein kinase 9	Cytoplasm	kinase	0.000667225	3.83013e-05	up	2.17032	2.17032	1.11791
CXCR4 Signaling	2.57	0.0848	0.832	FGFR2	fibroblast growth factor receptor 2	Plasma Membrane	kinase	0.0010387	0.00017441	up	1.72084	1.72084	0.783111
CXCR4 Signaling	2.57	0.0848	0.832	MYL6B	myosin light chain 6B	Cytoplasm	other	0.00377004	0.00253934	up	1.3427	1.3427	0.425133
CXCR4 Signaling	2.57	0.0848	0.832	ITPR1	inositol 1,4,5-trisphosphate receptor type 1	Cytoplasm	ion channel	0.00398954	0.00273357	up	1.53553	1.53553	0.618732
Semaphorin Signaling in Neurons	2.55	0.132	NaN	ROCK2	Rho associated coiled-coil containing protein kinase 2	Cytoplasm	kinase	0.00101843	0.00016623	up	1.3479	1.3479	0.430714
Semaphorin Signaling in Neurons	2.55	0.132	NaN	ITGB1	integrin subunit beta 1	Plasma Membrane	transmembrane receptor	0.00107712	0.000185686	down	1.7317	-1.7317	-0.792188
Semaphorin Signaling in Neurons	2.55	0.132	NaN	MET	MET proto-oncogene, receptor tyrosine kinase	Plasma Membrane	kinase	0.000869195	0.000100519	up	1.58339	1.58339	0.66302
Semaphorin Signaling in Neurons	2.55	0.132	NaN	CRMP1	collapsin response mediator protein 1	Cytoplasm	enzyme	0.00281321	0.0016852	up	1.74262	1.74262	0.801262
Semaphorin Signaling in Neurons	2.55	0.132	NaN	MAPK1	mitogen-activated protein kinase 1	Cytoplasm	kinase	0.000671914	4.11984e-05	up	1.37196	1.37196	0.456241
Semaphorin Signaling in Neurons	2.55	0.132	NaN	RHOU	ras homolog family member U	Cytoplasm	enzyme	0.00091945	0.000121933	down	1.77155	-1.77155	-0.825012
Semaphorin Signaling in Neurons	2.55	0.132	NaN	LIMK2	LIM domain kinase 2	Cytoplasm	kinase	0.00353288	0.00231874	up	1.38755	1.38755	0.472543
Superpathway of Cholesterol Biosynthesis	2.53	0.179	NaN	SQLE	squalene epoxidase	Cytoplasm	enzyme	0.000694629	4.9444e-05	up	1.51798	1.51798	0.602154
Superpathway of Cholesterol Biosynthesis	2.53	0.179	NaN	PMVK	phosphomevalonate kinase	Cytoplasm	kinase	0.00152154	0.000527003	down	1.35507	-1.35507	-0.438363
Superpathway of Cholesterol Biosynthesis	2.53	0.179	NaN	MSMO1	methylsterol monooxygenase 1	Cytoplasm	enzyme	0.0012443	0.000305602	up	1.48434	1.48434	0.569826
Superpathway of Cholesterol Biosynthesis	2.53	0.179	NaN	HMGCR	3-hydroxy-3-methylglutaryl-CoA reductase	Cytoplasm	enzyme	0.0014677	0.000482282	up	1.36717	1.36717	0.451191
Superpathway of Cholesterol Biosynthesis	2.53	0.179	NaN	GGPS1	geranylgeranyl diphosphate synthase 1	Cytoplasm	enzyme	0.00208343	0.00106505	up	1.31969	1.31969	0.400202
FAK Signaling	2.51	0.101	NaN	ITGB1	integrin subunit beta 1	Plasma Membrane	transmembrane receptor	0.00107712	0.000185686	down	1.7317	-1.7317	-0.792188
FAK Signaling	2.51	0.101	NaN	PIK3R3	phosphoinositide-3-kinase regulatory subunit 3	Cytoplasm	kinase	0.0011846	0.000257204	down	1.43348	-1.43348	-0.519517
FAK Signaling	2.51	0.101	NaN	MAPK1	mitogen-activated protein kinase 1	Cytoplasm	kinase	0.000671914	4.11984e-05	up	1.37196	1.37196	0.456241
FAK Signaling	2.51	0.101	NaN	ASAP1	ArfGAP with SH3 domain, ankyrin repeat and PH domain 1	Plasma Membrane	other	0.00133187	0.000364802	up	1.55208	1.55208	0.634207
FAK Signaling	2.51	0.101	NaN	GRB2	growth factor receptor bound protein 2	Cytoplasm	kinase	0.00367559	0.00245311	down	1.39412	-1.39412	-0.479353
FAK Signaling	2.51	0.101	NaN	HMMR	hyaluronan mediated motility receptor	Plasma Membrane	transmembrane receptor	0.00122336	0.000285875	up	1.44644	1.44644	0.532502
FAK Signaling	2.51	0.101	NaN	FGFR1	fibroblast growth factor receptor 1	Plasma Membrane	kinase	0.00518563	0.00384455	up	1.47775	1.47775	0.563406
FAK Signaling	2.51	0.101	NaN	AKT3	v-akt murine thymoma viral oncogene homolog 3	Cytoplasm	kinase	0.00943293	0.0079664	up	1.40594	1.40594	0.491539
FAK Signaling	2.51	0.101	NaN	FGFR2	fibroblast growth factor receptor 2	Plasma Membrane	kinase	0.0010387	0.00017441	up	1.72084	1.72084	0.783111
FAK Signaling	2.51	0.101	NaN	PTEN	phosphatase and tensin homolog	Cytoplasm	phosphatase	0.00313501	0.00196175	down	1.36758	-1.36758	-0.451628
Folate Transformations I	2.48	0.333	NaN	SHMT1	serine hydroxymethyltransferase 1	Cytoplasm	enzyme	0.00089429	0.000111483	up	1.43917	1.43917	0.525236
Folate Transformations I	2.48	0.333	NaN	MTR	5-methyltetrahydrofolate-homocysteine methyltransferase	Cytoplasm	enzyme	0.00213348	0.00111268	down	1.39122	-1.39122	-0.476352
Folate Transformations I	2.48	0.333	NaN	SHMT2	serine hydroxymethyltransferase 2	Cytoplasm	enzyme	0.00226478	0.00122137	down	1.64964	-1.64964	-0.722151
Rac Signaling	2.47	0.094	0.632	ITGB1	integrin subunit beta 1	Plasma Membrane	transmembrane receptor	0.00107712	0.000185686	down	1.7317	-1.7317	-0.792188
Rac Signaling	2.47	0.094	0.632	PIK3R3	phosphoinositide-3-kinase regulatory subunit 3	Cytoplasm	kinase	0.0011846	0.000257204	down	1.43348	-1.43348	-0.519517
Rac Signaling	2.47	0.094	0.632	MCF2L	MCF.2 cell line derived transforming sequence like	Cytoplasm	other	0.00538105	0.00402999	up	1.32081	1.32081	0.401426
Rac Signaling	2.47	0.094	0.632	ABI2	abl-interactor 2	Cytoplasm	other	0.00155061	0.000551569	up	1.4582	1.4582	0.544185
Rac Signaling	2.47	0.094	0.632	PRKCI	protein kinase C iota	Cytoplasm	kinase	0.00267777	0.0015753	down	1.40614	-1.40614	-0.491737
Rac Signaling	2.47	0.094	0.632	MAPK1	mitogen-activated protein kinase 1	Cytoplasm	kinase	0.000671914	4.11984e-05	up	1.37196	1.37196	0.456241
Rac Signaling	2.47	0.094	0.632	GRB2	growth factor receptor bound protein 2	Cytoplasm	kinase	0.00367559	0.00245311	down	1.39412	-1.39412	-0.479353
Rac Signaling	2.47	0.094	0.632	CDC42	cell division cycle 42	Cytoplasm	enzyme	0.00122376	0.000291447	down	1.58389	-1.58389	-0.66347
Rac Signaling	2.47	0.094	0.632	FGFR1	fibroblast growth factor receptor 1	Plasma Membrane	kinase	0.00518563	0.00384455	up	1.47775	1.47775	0.563406
Rac Signaling	2.47	0.094	0.632	FGFR2	fibroblast growth factor receptor 2	Plasma Membrane	kinase	0.0010387	0.00017441	up	1.72084	1.72084	0.783111
Rac Signaling	2.47	0.094	0.632	LIMK2	LIM domain kinase 2	Cytoplasm	kinase	0.00353288	0.00231874	up	1.38755	1.38755	0.472543
Role of CHK Proteins in Cell Cycle Checkpoint Control	2.46	0.127	0	PCNA	proliferating cell nuclear antigen	Nucleus	enzyme	0.00323867	0.00205172	down	1.3258	-1.3258	-0.40686
Role of CHK Proteins in Cell Cycle Checkpoint Control	2.46	0.127	0	CDKN1A	cyclin-dependent kinase inhibitor 1A	Nucleus	kinase	0.00126742	0.000318766	down	1.41868	-1.41868	-0.50455
Role of CHK Proteins in Cell Cycle Checkpoint Control	2.46	0.127	0	ATMIN	ATM interactor	Nucleus	other	0.0083749	0.0069358	down	1.62613	-1.62613	-0.701446
Role of CHK Proteins in Cell Cycle Checkpoint Control	2.46	0.127	0	RFC1	replication factor C subunit 1	Nucleus	transcription regulator	0.0110404	0.00961877	up	1.32215	1.32215	0.402881
Role of CHK Proteins in Cell Cycle Checkpoint Control	2.46	0.127	0	CHEK2	checkpoint kinase 2	Nucleus	kinase	0.00285988	0.00172721	up	1.31502	1.31502	0.395086
Role of CHK Proteins in Cell Cycle Checkpoint Control	2.46	0.127	0	CHEK1	checkpoint kinase 1	Nucleus	kinase	0.0010878	0.000195201	up	1.42264	1.42264	0.508567
Role of CHK Proteins in Cell Cycle Checkpoint Control	2.46	0.127	0	RAD1	RAD1 checkpoint DNA exonuclease	Nucleus	enzyme	0.00152154	0.000528148	down	1.67914	-1.67914	-0.747726
Axonal Guidance Signaling	2.44	0.0625	NaN	FZD10	frizzled class receptor 10	Plasma Membrane	G-protein coupled receptor	0.000843999	9.1848e-05	down	1.46706	-1.46706	-0.55293
Axonal Guidance Signaling	2.44	0.0625	NaN	GLI2	GLI family zinc finger 2	Nucleus	transcription regulator	0.00095265	0.000132518	down	1.53575	-1.53575	-0.618946
Axonal Guidance Signaling	2.44	0.0625	NaN	MAPK1	mitogen-activated protein kinase 1	Cytoplasm	kinase	0.000671914	4.11984e-05	up	1.37196	1.37196	0.456241
Axonal Guidance Signaling	2.44	0.0625	NaN	WASL	Wiskott-Aldrich syndrome like	Cytoplasm	other	0.000409773	6.54692e-06	up	1.40197	1.40197	0.48746
Axonal Guidance Signaling	2.44	0.0625	NaN	LIMK2	LIM domain kinase 2	Cytoplasm	kinase	0.00353288	0.00231874	up	1.38755	1.38755	0.472543
Axonal Guidance Signaling	2.44	0.0625	NaN	MYL6B	myosin light chain 6B	Cytoplasm	other	0.00377004	0.00253934	up	1.3427	1.3427	0.425133
Axonal Guidance Signaling	2.44	0.0625	NaN	FZD1	frizzled class receptor 1	Plasma Membrane	G-protein coupled receptor	0.0036817	0.00246081	down	1.52966	-1.52966	-0.613215
Axonal Guidance Signaling	2.44	0.0625	NaN	ROCK2	Rho associated coiled-coil containing protein kinase 2	Cytoplasm	kinase	0.00101843	0.00016623	up	1.3479	1.3479	0.430714
Axonal Guidance Signaling	2.44	0.0625	NaN	SDC2	syndecan 2	Plasma Membrane	other	0.000671914	4.10848e-05	up	1.82987	1.82987	0.871745
Axonal Guidance Signaling	2.44	0.0625	NaN	AKT3	v-akt murine thymoma viral oncogene homolog 3	Cytoplasm	kinase	0.00943293	0.0079664	up	1.40594	1.40594	0.491539
Axonal Guidance Signaling	2.44	0.0625	NaN	GNG4	G protein subunit gamma 4	Plasma Membrane	enzyme	0.00179535	0.00079175	up	1.34055	1.34055	0.422824
Axonal Guidance Signaling	2.44	0.0625	NaN	ITGB1	integrin subunit beta 1	Plasma Membrane	transmembrane receptor	0.00107712	0.000185686	down	1.7317	-1.7317	-0.792188
Axonal Guidance Signaling	2.44	0.0625	NaN	TUBB3	tubulin beta 3 class III	Cytoplasm	other	0.00145906	0.000470599	up	1.43515	1.43515	0.5212
Axonal Guidance Signaling	2.44	0.0625	NaN	CXCR4	C-X-C motif chemokine receptor 4	Plasma Membrane	G-protein coupled receptor	0.0018305	0.000835041	down	1.32485	-1.32485	-0.405824
Axonal Guidance Signaling	2.44	0.0625	NaN	GRB2	growth factor receptor bound protein 2	Cytoplasm	kinase	0.00367559	0.00245311	down	1.39412	-1.39412	-0.479353
Axonal Guidance Signaling	2.44	0.0625	NaN	SEMA5A	semaphorin 5A	Plasma Membrane	transmembrane receptor	0.00555604	0.0042113	up	1.35159	1.35159	0.434663
Axonal Guidance Signaling	2.44	0.0625	NaN	FGFR1	fibroblast growth factor receptor 1	Plasma Membrane	kinase	0.00518563	0.00384455	up	1.47775	1.47775	0.563406
Axonal Guidance Signaling	2.44	0.0625	NaN	TUBB2A	tubulin beta 2A class IIa	Cytoplasm	other	0.00266055	0.00156173	up	1.44753	1.44753	0.533595
Axonal Guidance Signaling	2.44	0.0625	NaN	FGFR2	fibroblast growth factor receptor 2	Plasma Membrane	kinase	0.0010387	0.00017441	up	1.72084	1.72084	0.783111
Axonal Guidance Signaling	2.44	0.0625	NaN	EFNA1	ephrin A1	Plasma Membrane	other	0.00198381	0.000985738	up	1.38432	1.38432	0.469179
Axonal Guidance Signaling	2.44	0.0625	NaN	MET	MET proto-oncogene, receptor tyrosine kinase	Plasma Membrane	kinase	0.000869195	0.000100519	up	1.58339	1.58339	0.66302
Axonal Guidance Signaling	2.44	0.0625	NaN	PIK3R3	phosphoinositide-3-kinase regulatory subunit 3	Cytoplasm	kinase	0.0011846	0.000257204	down	1.43348	-1.43348	-0.519517
Axonal Guidance Signaling	2.44	0.0625	NaN	PRKCI	protein kinase C iota	Cytoplasm	kinase	0.00267777	0.0015753	down	1.40614	-1.40614	-0.491737
Axonal Guidance Signaling	2.44	0.0625	NaN	ADAM12	ADAM metallopeptidase domain 12	Plasma Membrane	peptidase	0.00393148	0.00267517	down	1.44947	-1.44947	-0.535526
Axonal Guidance Signaling	2.44	0.0625	NaN	CDC42	cell division cycle 42	Cytoplasm	enzyme	0.00122376	0.000291447	down	1.58389	-1.58389	-0.66347
Axonal Guidance Signaling	2.44	0.0625	NaN	PRKAG2	protein kinase AMP-activated non-catalytic subunit gamma 2	Cytoplasm	kinase	0.00191038	0.000906647	up	1.32208	1.32208	0.402806
Axonal Guidance Signaling	2.44	0.0625	NaN	FZD5	frizzled class receptor 5	Plasma Membrane	G-protein coupled receptor	0.00115552	0.000241234	down	1.51534	-1.51534	-0.599645
Axonal Guidance Signaling	2.44	0.0625	NaN	BMP6	bone morphogenetic protein 6	Extracellular Space	growth factor	0.00123616	0.000300265	up	1.35972	1.35972	0.443304
Glioma Invasiveness Signaling	2.44	0.114	0	PIK3R3	phosphoinositide-3-kinase regulatory subunit 3	Cytoplasm	kinase	0.0011846	0.000257204	down	1.43348	-1.43348	-0.519517
Glioma Invasiveness Signaling	2.44	0.114	0	MAPK1	mitogen-activated protein kinase 1	Cytoplasm	kinase	0.000671914	4.11984e-05	up	1.37196	1.37196	0.456241
Glioma Invasiveness Signaling	2.44	0.114	0	GRB2	growth factor receptor bound protein 2	Cytoplasm	kinase	0.00367559	0.00245311	down	1.39412	-1.39412	-0.479353
Glioma Invasiveness Signaling	2.44	0.114	0	HMMR	hyaluronan mediated motility receptor	Plasma Membrane	transmembrane receptor	0.00122336	0.000285875	up	1.44644	1.44644	0.532502
Glioma Invasiveness Signaling	2.44	0.114	0	FGFR1	fibroblast growth factor receptor 1	Plasma Membrane	kinase	0.00518563	0.00384455	up	1.47775	1.47775	0.563406
Glioma Invasiveness Signaling	2.44	0.114	0	RHOU	ras homolog family member U	Cytoplasm	enzyme	0.00091945	0.000121933	down	1.77155	-1.77155	-0.825012
Glioma Invasiveness Signaling	2.44	0.114	0	PLAUR	plasminogen activator, urokinase receptor	Plasma Membrane	transmembrane receptor	0.00107418	0.000183656	down	1.48507	-1.48507	-0.570528
Glioma Invasiveness Signaling	2.44	0.114	0	FGFR2	fibroblast growth factor receptor 2	Plasma Membrane	kinase	0.0010387	0.00017441	up	1.72084	1.72084	0.783111
Virus Entry via Endocytic Pathways	2.42	0.098	NaN	ITGB1	integrin subunit beta 1	Plasma Membrane	transmembrane receptor	0.00107712	0.000185686	down	1.7317	-1.7317	-0.792188
Virus Entry via Endocytic Pathways	2.42	0.098	NaN	PIK3R3	phosphoinositide-3-kinase regulatory subunit 3	Cytoplasm	kinase	0.0011846	0.000257204	down	1.43348	-1.43348	-0.519517
Virus Entry via Endocytic Pathways	2.42	0.098	NaN	CD55	CD55 molecule (Cromer blood group)	Plasma Membrane	other	0.00223238	0.00119214	down	1.43345	-1.43345	-0.519488
Virus Entry via Endocytic Pathways	2.42	0.098	NaN	PRKCI	protein kinase C iota	Cytoplasm	kinase	0.00267777	0.0015753	down	1.40614	-1.40614	-0.491737
Virus Entry via Endocytic Pathways	2.42	0.098	NaN	GRB2	growth factor receptor bound protein 2	Cytoplasm	kinase	0.00367559	0.00245311	down	1.39412	-1.39412	-0.479353
Virus Entry via Endocytic Pathways	2.42	0.098	NaN	CDC42	cell division cycle 42	Cytoplasm	enzyme	0.00122376	0.000291447	down	1.58389	-1.58389	-0.66347
Virus Entry via Endocytic Pathways	2.42	0.098	NaN	FGFR1	fibroblast growth factor receptor 1	Plasma Membrane	kinase	0.00518563	0.00384455	up	1.47775	1.47775	0.563406
Virus Entry via Endocytic Pathways	2.42	0.098	NaN	CAV1	caveolin 1	Plasma Membrane	transmembrane receptor	0.00145128	0.000461885	up	1.57924	1.57924	0.65923
Virus Entry via Endocytic Pathways	2.42	0.098	NaN	FGFR2	fibroblast growth factor receptor 2	Plasma Membrane	kinase	0.0010387	0.00017441	up	1.72084	1.72084	0.783111
Virus Entry via Endocytic Pathways	2.42	0.098	NaN	ITGB8	integrin subunit beta 8	Plasma Membrane	other	0.00393843	0.00268668	up	1.83104	1.83104	0.872664
NF-κB Activation by Viruses	2.42	0.105	0.333	ITGB1	integrin subunit beta 1	Plasma Membrane	transmembrane receptor	0.00107712	0.000185686	down	1.7317	-1.7317	-0.792188
NF-κB Activation by Viruses	2.42	0.105	0.333	PIK3R3	phosphoinositide-3-kinase regulatory subunit 3	Cytoplasm	kinase	0.0011846	0.000257204	down	1.43348	-1.43348	-0.519517
NF-κB Activation by Viruses	2.42	0.105	0.333	IKBKG	inhibitor of kappa light polypeptide gene enhancer in B-cells, kinase gamma	Nucleus	kinase	0.00436069	0.00306112	up	1.37115	1.37115	0.455391
NF-κB Activation by Viruses	2.42	0.105	0.333	PRKCI	protein kinase C iota	Cytoplasm	kinase	0.00267777	0.0015753	down	1.40614	-1.40614	-0.491737
NF-κB Activation by Viruses	2.42	0.105	0.333	MAPK1	mitogen-activated protein kinase 1	Cytoplasm	kinase	0.000671914	4.11984e-05	up	1.37196	1.37196	0.456241
NF-κB Activation by Viruses	2.42	0.105	0.333	GRB2	growth factor receptor bound protein 2	Cytoplasm	kinase	0.00367559	0.00245311	down	1.39412	-1.39412	-0.479353
NF-κB Activation by Viruses	2.42	0.105	0.333	FGFR1	fibroblast growth factor receptor 1	Plasma Membrane	kinase	0.00518563	0.00384455	up	1.47775	1.47775	0.563406
NF-κB Activation by Viruses	2.42	0.105	0.333	AKT3	v-akt murine thymoma viral oncogene homolog 3	Cytoplasm	kinase	0.00943293	0.0079664	up	1.40594	1.40594	0.491539
NF-κB Activation by Viruses	2.42	0.105	0.333	FGFR2	fibroblast growth factor receptor 2	Plasma Membrane	kinase	0.0010387	0.00017441	up	1.72084	1.72084	0.783111
TGF-β Signaling	2.38	0.103	0.333	TGFBR1	transforming growth factor beta receptor 1	Plasma Membrane	kinase	0.00089429	0.000110588	up	1.57584	1.57584	0.65612
TGF-β Signaling	2.38	0.103	0.333	MAPK1	mitogen-activated protein kinase 1	Cytoplasm	kinase	0.000671914	4.11984e-05	up	1.37196	1.37196	0.456241
TGF-β Signaling	2.38	0.103	0.333	GRB2	growth factor receptor bound protein 2	Cytoplasm	kinase	0.00367559	0.00245311	down	1.39412	-1.39412	-0.479353
TGF-β Signaling	2.38	0.103	0.333	CDC42	cell division cycle 42	Cytoplasm	enzyme	0.00122376	0.000291447	down	1.58389	-1.58389	-0.66347
TGF-β Signaling	2.38	0.103	0.333	MAPK9	mitogen-activated protein kinase 9	Cytoplasm	kinase	0.000667225	3.83013e-05	up	2.17032	2.17032	1.11791
TGF-β Signaling	2.38	0.103	0.333	SMURF2	SMAD specific E3 ubiquitin protein ligase 2	Cytoplasm	enzyme	0.00175052	0.00075646	up	1.44279	1.44279	0.528862
TGF-β Signaling	2.38	0.103	0.333	SMAD5	SMAD family member 5	Nucleus	transcription regulator	0.00147492	0.000489099	down	1.3113	-1.3113	-0.390994
TGF-β Signaling	2.38	0.103	0.333	SERPINE1	serpin family E member 1	Extracellular Space	other	0.00160108	0.000603741	up	1.38064	1.38064	0.465338
TGF-β Signaling	2.38	0.103	0.333	HNF4A	hepatocyte nuclear factor 4 alpha	Nucleus	transcription regulator	0.00186933	0.000865377	up	1.4698	1.4698	0.555621
eNOS Signaling	2.38	0.0839	0.333	GRB2	growth factor receptor bound protein 2	Cytoplasm	kinase	0.00367559	0.00245311	down	1.39412	-1.39412	-0.479353
eNOS Signaling	2.38	0.0839	0.333	FGFR1	fibroblast growth factor receptor 1	Plasma Membrane	kinase	0.00518563	0.00384455	up	1.47775	1.47775	0.563406
eNOS Signaling	2.38	0.0839	0.333	FGFR2	fibroblast growth factor receptor 2	Plasma Membrane	kinase	0.0010387	0.00017441	up	1.72084	1.72084	0.783111
eNOS Signaling	2.38	0.0839	0.333	ITPR1	inositol 1,4,5-trisphosphate receptor type 1	Cytoplasm	ion channel	0.00398954	0.00273357	up	1.53553	1.53553	0.618732
eNOS Signaling	2.38	0.0839	0.333	HSPA5	heat shock protein family A (Hsp70) member 5	Cytoplasm	enzyme	0.00790778	0.00649446	down	1.36931	-1.36931	-0.453444
eNOS Signaling	2.38	0.0839	0.333	PIK3R3	phosphoinositide-3-kinase regulatory subunit 3	Cytoplasm	kinase	0.0011846	0.000257204	down	1.43348	-1.43348	-0.519517
eNOS Signaling	2.38	0.0839	0.333	AQP3	aquaporin 3 (Gill blood group)	Plasma Membrane	transporter	0.000638042	3.32485e-05	down	1.37732	-1.37732	-0.461868
eNOS Signaling	2.38	0.0839	0.333	PRKCI	protein kinase C iota	Cytoplasm	kinase	0.00267777	0.0015753	down	1.40614	-1.40614	-0.491737
eNOS Signaling	2.38	0.0839	0.333	PRKAG2	protein kinase AMP-activated non-catalytic subunit gamma 2	Cytoplasm	kinase	0.00191038	0.000906647	up	1.32208	1.32208	0.402806
eNOS Signaling	2.38	0.0839	0.333	PRKAA2	protein kinase AMP-activated catalytic subunit alpha 2	Cytoplasm	kinase	0.00148672	0.000505473	up	1.34667	1.34667	0.429392
eNOS Signaling	2.38	0.0839	0.333	CAV1	caveolin 1	Plasma Membrane	transmembrane receptor	0.00145128	0.000461885	up	1.57924	1.57924	0.65923
eNOS Signaling	2.38	0.0839	0.333	AKT3	v-akt murine thymoma viral oncogene homolog 3	Cytoplasm	kinase	0.00943293	0.0079664	up	1.40594	1.40594	0.491539
eNOS Signaling	2.38	0.0839	0.333	HSP90AA1	heat shock protein 90kDa alpha family class A member 1	Cytoplasm	enzyme	0.000578395	2.09379e-05	up	1.55566	1.55566	0.637525
GADD45 Signaling	2.37	0.211	NaN	PCNA	proliferating cell nuclear antigen	Nucleus	enzyme	0.00323867	0.00205172	down	1.3258	-1.3258	-0.40686
GADD45 Signaling	2.37	0.211	NaN	CCNE1	cyclin E1	Nucleus	transcription regulator	0.00133421	0.000366593	down	2.64882	-2.64882	-1.40535
GADD45 Signaling	2.37	0.211	NaN	GADD45B	growth arrest and DNA damage inducible beta	Cytoplasm	other	0.00136624	0.000387858	up	1.68008	1.68008	0.748532
GADD45 Signaling	2.37	0.211	NaN	CDKN1A	cyclin-dependent kinase inhibitor 1A	Nucleus	kinase	0.00126742	0.000318766	down	1.41868	-1.41868	-0.50455
ErbB4 Signaling	2.36	0.111	0	PIK3R3	phosphoinositide-3-kinase regulatory subunit 3	Cytoplasm	kinase	0.0011846	0.000257204	down	1.43348	-1.43348	-0.519517
ErbB4 Signaling	2.36	0.111	0	PRKCI	protein kinase C iota	Cytoplasm	kinase	0.00267777	0.0015753	down	1.40614	-1.40614	-0.491737
ErbB4 Signaling	2.36	0.111	0	MAPK1	mitogen-activated protein kinase 1	Cytoplasm	kinase	0.000671914	4.11984e-05	up	1.37196	1.37196	0.456241
ErbB4 Signaling	2.36	0.111	0	PSENEN	presenilin enhancer gamma secretase subunit	Plasma Membrane	peptidase	0.00174621	0.000747358	up	1.37431	1.37431	0.458704
ErbB4 Signaling	2.36	0.111	0	GRB2	growth factor receptor bound protein 2	Cytoplasm	kinase	0.00367559	0.00245311	down	1.39412	-1.39412	-0.479353
ErbB4 Signaling	2.36	0.111	0	FGFR1	fibroblast growth factor receptor 1	Plasma Membrane	kinase	0.00518563	0.00384455	up	1.47775	1.47775	0.563406
ErbB4 Signaling	2.36	0.111	0	FGFR2	fibroblast growth factor receptor 2	Plasma Membrane	kinase	0.0010387	0.00017441	up	1.72084	1.72084	0.783111
ErbB4 Signaling	2.36	0.111	0	APH1B	aph-1 homolog B, gamma secretase subunit	Other	peptidase	0.00123066	0.0002968	up	1.50212	1.50212	0.587002
NRF2-mediated Oxidative Stress Response	2.35	0.0777	-0.816	MAPK1	mitogen-activated protein kinase 1	Cytoplasm	kinase	0.000671914	4.11984e-05	up	1.37196	1.37196	0.456241
NRF2-mediated Oxidative Stress Response	2.35	0.0777	-0.816	GRB2	growth factor receptor bound protein 2	Cytoplasm	kinase	0.00367559	0.00245311	down	1.39412	-1.39412	-0.479353
NRF2-mediated Oxidative Stress Response	2.35	0.0777	-0.816	PRDX1	peroxiredoxin 1	Cytoplasm	enzyme	6.04544e-05	1.04142e-07	down	5.09895	-5.09895	-2.3502
NRF2-mediated Oxidative Stress Response	2.35	0.0777	-0.816	FGFR1	fibroblast growth factor receptor 1	Plasma Membrane	kinase	0.00518563	0.00384455	up	1.47775	1.47775	0.563406
NRF2-mediated Oxidative Stress Response	2.35	0.0777	-0.816	DNAJC6	DnaJ heat shock protein family (Hsp40) member C6	Cytoplasm	other	0.00471877	0.0034019	up	1.5756	1.5756	0.6559
NRF2-mediated Oxidative Stress Response	2.35	0.0777	-0.816	MAPK9	mitogen-activated protein kinase 9	Cytoplasm	kinase	0.000667225	3.83013e-05	up	2.17032	2.17032	1.11791
NRF2-mediated Oxidative Stress Response	2.35	0.0777	-0.816	GCLC	glutamate-cysteine ligase catalytic subunit	Cytoplasm	enzyme	0.00196133	0.000966742	down	1.35743	-1.35743	-0.440875
NRF2-mediated Oxidative Stress Response	2.35	0.0777	-0.816	FGFR2	fibroblast growth factor receptor 2	Plasma Membrane	kinase	0.0010387	0.00017441	up	1.72084	1.72084	0.783111
NRF2-mediated Oxidative Stress Response	2.35	0.0777	-0.816	PIK3R3	phosphoinositide-3-kinase regulatory subunit 3	Cytoplasm	kinase	0.0011846	0.000257204	down	1.43348	-1.43348	-0.519517
NRF2-mediated Oxidative Stress Response	2.35	0.0777	-0.816	GSTT2/GSTT2B	glutathione S-transferase theta 2 (gene/pseudogene)	Cytoplasm	enzyme	0.00112592	0.000223872	up	1.49153	1.49153	0.576795
NRF2-mediated Oxidative Stress Response	2.35	0.0777	-0.816	FTL	ferritin, light polypeptide	Cytoplasm	enzyme	0.00116849	0.000247588	down	1.3095	-1.3095	-0.389021
NRF2-mediated Oxidative Stress Response	2.35	0.0777	-0.816	PRKCI	protein kinase C iota	Cytoplasm	kinase	0.00267777	0.0015753	down	1.40614	-1.40614	-0.491737
NRF2-mediated Oxidative Stress Response	2.35	0.0777	-0.816	DNAJC18	DnaJ heat shock protein family (Hsp40) member C18	Other	enzyme	0.00439515	0.00309347	up	1.73371	1.73371	0.793866
NRF2-mediated Oxidative Stress Response	2.35	0.0777	-0.816	DNAJB6	DnaJ heat shock protein family (Hsp40) member B6	Nucleus	transcription regulator	0.00167607	0.000683034	up	2.09617	2.09617	1.06775
NRF2-mediated Oxidative Stress Response	2.35	0.0777	-0.816	DNAJB1	DnaJ heat shock protein family (Hsp40) member B1	Nucleus	other	0.00120107	0.000264317	down	2.43213	-2.43213	-1.28222
FGF Signaling	2.29	0.1	1.667	MET	MET proto-oncogene, receptor tyrosine kinase	Plasma Membrane	kinase	0.000869195	0.000100519	up	1.58339	1.58339	0.66302
FGF Signaling	2.29	0.1	1.667	PIK3R3	phosphoinositide-3-kinase regulatory subunit 3	Cytoplasm	kinase	0.0011846	0.000257204	down	1.43348	-1.43348	-0.519517
FGF Signaling	2.29	0.1	1.667	MAPK1	mitogen-activated protein kinase 1	Cytoplasm	kinase	0.000671914	4.11984e-05	up	1.37196	1.37196	0.456241
FGF Signaling	2.29	0.1	1.667	GRB2	growth factor receptor bound protein 2	Cytoplasm	kinase	0.00367559	0.00245311	down	1.39412	-1.39412	-0.479353
FGF Signaling	2.29	0.1	1.667	FGFR1	fibroblast growth factor receptor 1	Plasma Membrane	kinase	0.00518563	0.00384455	up	1.47775	1.47775	0.563406
FGF Signaling	2.29	0.1	1.667	AKT3	v-akt murine thymoma viral oncogene homolog 3	Cytoplasm	kinase	0.00943293	0.0079664	up	1.40594	1.40594	0.491539
FGF Signaling	2.29	0.1	1.667	FGFR2	fibroblast growth factor receptor 2	Plasma Membrane	kinase	0.0010387	0.00017441	up	1.72084	1.72084	0.783111
FGF Signaling	2.29	0.1	1.667	ITPR1	inositol 1,4,5-trisphosphate receptor type 1	Cytoplasm	ion channel	0.00398954	0.00273357	up	1.53553	1.53553	0.618732
FGF Signaling	2.29	0.1	1.667	ATF2	activating transcription factor 2	Nucleus	transcription regulator	0.00545141	0.00410147	up	1.43801	1.43801	0.524073
ATM Signaling	2.28	0.119	1.633	GADD45B	growth arrest and DNA damage inducible beta	Cytoplasm	other	0.00136624	0.000387858	up	1.68008	1.68008	0.748532
ATM Signaling	2.28	0.119	1.633	CDKN1A	cyclin-dependent kinase inhibitor 1A	Nucleus	kinase	0.00126742	0.000318766	down	1.41868	-1.41868	-0.50455
ATM Signaling	2.28	0.119	1.633	MAPK9	mitogen-activated protein kinase 9	Cytoplasm	kinase	0.000667225	3.83013e-05	up	2.17032	2.17032	1.11791
ATM Signaling	2.28	0.119	1.633	CHEK2	checkpoint kinase 2	Nucleus	kinase	0.00285988	0.00172721	up	1.31502	1.31502	0.395086
ATM Signaling	2.28	0.119	1.633	CHEK1	checkpoint kinase 1	Nucleus	kinase	0.0010878	0.000195201	up	1.42264	1.42264	0.508567
ATM Signaling	2.28	0.119	1.633	SMC1A	structural maintenance of chromosomes 1A	Nucleus	transporter	0.00365138	0.00243111	up	1.35894	1.35894	0.442482
ATM Signaling	2.28	0.119	1.633	ATF2	activating transcription factor 2	Nucleus	transcription regulator	0.00545141	0.00410147	up	1.43801	1.43801	0.524073
Ephrin A Signaling	2.24	0.117	NaN	ROCK2	Rho associated coiled-coil containing protein kinase 2	Cytoplasm	kinase	0.00101843	0.00016623	up	1.3479	1.3479	0.430714
Ephrin A Signaling	2.24	0.117	NaN	PIK3R3	phosphoinositide-3-kinase regulatory subunit 3	Cytoplasm	kinase	0.0011846	0.000257204	down	1.43348	-1.43348	-0.519517
Ephrin A Signaling	2.24	0.117	NaN	GRB2	growth factor receptor bound protein 2	Cytoplasm	kinase	0.00367559	0.00245311	down	1.39412	-1.39412	-0.479353
Ephrin A Signaling	2.24	0.117	NaN	CDC42	cell division cycle 42	Cytoplasm	enzyme	0.00122376	0.000291447	down	1.58389	-1.58389	-0.66347
Ephrin A Signaling	2.24	0.117	NaN	FGFR1	fibroblast growth factor receptor 1	Plasma Membrane	kinase	0.00518563	0.00384455	up	1.47775	1.47775	0.563406
Ephrin A Signaling	2.24	0.117	NaN	FGFR2	fibroblast growth factor receptor 2	Plasma Membrane	kinase	0.0010387	0.00017441	up	1.72084	1.72084	0.783111
Ephrin A Signaling	2.24	0.117	NaN	EFNA1	ephrin A1	Plasma Membrane	other	0.00198381	0.000985738	up	1.38432	1.38432	0.469179
Human Embryonic Stem Cell Pluripotency	2.24	0.0839	NaN	SOX2	SRY-box 2	Nucleus	transcription regulator	0.00131072	0.000348321	up	1.43855	1.43855	0.524616
Human Embryonic Stem Cell Pluripotency	2.24	0.0839	NaN	PIK3R3	phosphoinositide-3-kinase regulatory subunit 3	Cytoplasm	kinase	0.0011846	0.000257204	down	1.43348	-1.43348	-0.519517
Human Embryonic Stem Cell Pluripotency	2.24	0.0839	NaN	FZD10	frizzled class receptor 10	Plasma Membrane	G-protein coupled receptor	0.000843999	9.1848e-05	down	1.46706	-1.46706	-0.55293
Human Embryonic Stem Cell Pluripotency	2.24	0.0839	NaN	TGFBR1	transforming growth factor beta receptor 1	Plasma Membrane	kinase	0.00089429	0.000110588	up	1.57584	1.57584	0.65612
Human Embryonic Stem Cell Pluripotency	2.24	0.0839	NaN	GRB2	growth factor receptor bound protein 2	Cytoplasm	kinase	0.00367559	0.00245311	down	1.39412	-1.39412	-0.479353
Human Embryonic Stem Cell Pluripotency	2.24	0.0839	NaN	FGFR1	fibroblast growth factor receptor 1	Plasma Membrane	kinase	0.00518563	0.00384455	up	1.47775	1.47775	0.563406
Human Embryonic Stem Cell Pluripotency	2.24	0.0839	NaN	AKT3	v-akt murine thymoma viral oncogene homolog 3	Cytoplasm	kinase	0.00943293	0.0079664	up	1.40594	1.40594	0.491539
Human Embryonic Stem Cell Pluripotency	2.24	0.0839	NaN	FGFR2	fibroblast growth factor receptor 2	Plasma Membrane	kinase	0.0010387	0.00017441	up	1.72084	1.72084	0.783111
Human Embryonic Stem Cell Pluripotency	2.24	0.0839	NaN	FZD5	frizzled class receptor 5	Plasma Membrane	G-protein coupled receptor	0.00115552	0.000241234	down	1.51534	-1.51534	-0.599645
Human Embryonic Stem Cell Pluripotency	2.24	0.0839	NaN	FZD1	frizzled class receptor 1	Plasma Membrane	G-protein coupled receptor	0.0036817	0.00246081	down	1.52966	-1.52966	-0.613215
Human Embryonic Stem Cell Pluripotency	2.24	0.0839	NaN	SMAD5	SMAD family member 5	Nucleus	transcription regulator	0.00147492	0.000489099	down	1.3113	-1.3113	-0.390994
Human Embryonic Stem Cell Pluripotency	2.24	0.0839	NaN	BMP6	bone morphogenetic protein 6	Extracellular Space	growth factor	0.00123616	0.000300265	up	1.35972	1.35972	0.443304
mTOR Signaling	2.23	0.0754	-1.508	TSC1	tuberous sclerosis 1	Cytoplasm	other	0.00203707	0.00102994	up	1.30845	1.30845	0.387853
mTOR Signaling	2.23	0.0754	-1.508	MAPK1	mitogen-activated protein kinase 1	Cytoplasm	kinase	0.000671914	4.11984e-05	up	1.37196	1.37196	0.456241
mTOR Signaling	2.23	0.0754	-1.508	GRB2	growth factor receptor bound protein 2	Cytoplasm	kinase	0.00367559	0.00245311	down	1.39412	-1.39412	-0.479353
mTOR Signaling	2.23	0.0754	-1.508	FGFR1	fibroblast growth factor receptor 1	Plasma Membrane	kinase	0.00518563	0.00384455	up	1.47775	1.47775	0.563406
mTOR Signaling	2.23	0.0754	-1.508	EIF3J	eukaryotic translation initiation factor 3 subunit J	Cytoplasm	translation regulator	0.00089429	0.000114617	down	1.52946	-1.52946	-0.61302
mTOR Signaling	2.23	0.0754	-1.508	FGFR2	fibroblast growth factor receptor 2	Plasma Membrane	kinase	0.0010387	0.00017441	up	1.72084	1.72084	0.783111
mTOR Signaling	2.23	0.0754	-1.508	EIF3M	eukaryotic translation initiation factor 3 subunit M	Cytoplasm	other	0.00285988	0.00172882	down	1.32754	-1.32754	-0.408758
mTOR Signaling	2.23	0.0754	-1.508	PIK3R3	phosphoinositide-3-kinase regulatory subunit 3	Cytoplasm	kinase	0.0011846	0.000257204	down	1.43348	-1.43348	-0.519517
mTOR Signaling	2.23	0.0754	-1.508	PRKCI	protein kinase C iota	Cytoplasm	kinase	0.00267777	0.0015753	down	1.40614	-1.40614	-0.491737
mTOR Signaling	2.23	0.0754	-1.508	RHOU	ras homolog family member U	Cytoplasm	enzyme	0.00091945	0.000121933	down	1.77155	-1.77155	-0.825012
mTOR Signaling	2.23	0.0754	-1.508	PRKAG2	protein kinase AMP-activated non-catalytic subunit gamma 2	Cytoplasm	kinase	0.00191038	0.000906647	up	1.32208	1.32208	0.402806
mTOR Signaling	2.23	0.0754	-1.508	PRKAA2	protein kinase AMP-activated catalytic subunit alpha 2	Cytoplasm	kinase	0.00148672	0.000505473	up	1.34667	1.34667	0.429392
mTOR Signaling	2.23	0.0754	-1.508	RPS6KB2	ribosomal protein S6 kinase B2	Cytoplasm	kinase	0.00164315	0.000652051	down	1.98692	-1.98692	-0.990532
mTOR Signaling	2.23	0.0754	-1.508	AKT3	v-akt murine thymoma viral oncogene homolog 3	Cytoplasm	kinase	0.00943293	0.0079664	up	1.40594	1.40594	0.491539
mTOR Signaling	2.23	0.0754	-1.508	RPS27A	ribosomal protein S27a	Cytoplasm	other	0.00332646	0.00213312	down	1.34102	-1.34102	-0.423325
Reelin Signaling in Neurons	2.22	0.0978	NaN	ITGB1	integrin subunit beta 1	Plasma Membrane	transmembrane receptor	0.00107712	0.000185686	down	1.7317	-1.7317	-0.792188
Reelin Signaling in Neurons	2.22	0.0978	NaN	PIK3R3	phosphoinositide-3-kinase regulatory subunit 3	Cytoplasm	kinase	0.0011846	0.000257204	down	1.43348	-1.43348	-0.519517
Reelin Signaling in Neurons	2.22	0.0978	NaN	NDEL1	nudE neurodevelopment protein 1 like 1	Nucleus	other	0.00296133	0.00181225	down	1.62516	-1.62516	-0.70058
Reelin Signaling in Neurons	2.22	0.0978	NaN	GRB2	growth factor receptor bound protein 2	Cytoplasm	kinase	0.00367559	0.00245311	down	1.39412	-1.39412	-0.479353
Reelin Signaling in Neurons	2.22	0.0978	NaN	FGFR1	fibroblast growth factor receptor 1	Plasma Membrane	kinase	0.00518563	0.00384455	up	1.47775	1.47775	0.563406
Reelin Signaling in Neurons	2.22	0.0978	NaN	MAPK8IP2	mitogen-activated protein kinase 8 interacting protein 2	Cytoplasm	other	0.0465029	0.045381	up	1.3105	1.3105	0.390115
Reelin Signaling in Neurons	2.22	0.0978	NaN	MAPK9	mitogen-activated protein kinase 9	Cytoplasm	kinase	0.000667225	3.83013e-05	up	2.17032	2.17032	1.11791
Reelin Signaling in Neurons	2.22	0.0978	NaN	FGFR2	fibroblast growth factor receptor 2	Plasma Membrane	kinase	0.0010387	0.00017441	up	1.72084	1.72084	0.783111
Reelin Signaling in Neurons	2.22	0.0978	NaN	PAFAH1B3	platelet activating factor acetylhydrolase 1b catalytic subunit 3	Cytoplasm	enzyme	0.00291756	0.0017729	up	1.3077	1.3077	0.387036
Factors Promoting Cardiogenesis in Vertebrates	2.22	0.0978	NaN	FZD10	frizzled class receptor 10	Plasma Membrane	G-protein coupled receptor	0.000843999	9.1848e-05	down	1.46706	-1.46706	-0.55293
Factors Promoting Cardiogenesis in Vertebrates	2.22	0.0978	NaN	CCNE1	cyclin E1	Nucleus	transcription regulator	0.00133421	0.000366593	down	2.64882	-2.64882	-1.40535
Factors Promoting Cardiogenesis in Vertebrates	2.22	0.0978	NaN	PRKCI	protein kinase C iota	Cytoplasm	kinase	0.00267777	0.0015753	down	1.40614	-1.40614	-0.491737
Factors Promoting Cardiogenesis in Vertebrates	2.22	0.0978	NaN	TGFBR1	transforming growth factor beta receptor 1	Plasma Membrane	kinase	0.00089429	0.000110588	up	1.57584	1.57584	0.65612
Factors Promoting Cardiogenesis in Vertebrates	2.22	0.0978	NaN	FZD5	frizzled class receptor 5	Plasma Membrane	G-protein coupled receptor	0.00115552	0.000241234	down	1.51534	-1.51534	-0.599645
Factors Promoting Cardiogenesis in Vertebrates	2.22	0.0978	NaN	FZD1	frizzled class receptor 1	Plasma Membrane	G-protein coupled receptor	0.0036817	0.00246081	down	1.52966	-1.52966	-0.613215
Factors Promoting Cardiogenesis in Vertebrates	2.22	0.0978	NaN	SMAD5	SMAD family member 5	Nucleus	transcription regulator	0.00147492	0.000489099	down	1.3113	-1.3113	-0.390994
Factors Promoting Cardiogenesis in Vertebrates	2.22	0.0978	NaN	BMP6	bone morphogenetic protein 6	Extracellular Space	growth factor	0.00123616	0.000300265	up	1.35972	1.35972	0.443304
Factors Promoting Cardiogenesis in Vertebrates	2.22	0.0978	NaN	ATF2	activating transcription factor 2	Nucleus	transcription regulator	0.00545141	0.00410147	up	1.43801	1.43801	0.524073
GDNF Family Ligand-Receptor Interactions	2.22	0.105	0.378	PIK3R3	phosphoinositide-3-kinase regulatory subunit 3	Cytoplasm	kinase	0.0011846	0.000257204	down	1.43348	-1.43348	-0.519517
GDNF Family Ligand-Receptor Interactions	2.22	0.105	0.378	MAPK1	mitogen-activated protein kinase 1	Cytoplasm	kinase	0.000671914	4.11984e-05	up	1.37196	1.37196	0.456241
GDNF Family Ligand-Receptor Interactions	2.22	0.105	0.378	GRB2	growth factor receptor bound protein 2	Cytoplasm	kinase	0.00367559	0.00245311	down	1.39412	-1.39412	-0.479353
GDNF Family Ligand-Receptor Interactions	2.22	0.105	0.378	CDC42	cell division cycle 42	Cytoplasm	enzyme	0.00122376	0.000291447	down	1.58389	-1.58389	-0.66347
GDNF Family Ligand-Receptor Interactions	2.22	0.105	0.378	FGFR1	fibroblast growth factor receptor 1	Plasma Membrane	kinase	0.00518563	0.00384455	up	1.47775	1.47775	0.563406
GDNF Family Ligand-Receptor Interactions	2.22	0.105	0.378	MAPK9	mitogen-activated protein kinase 9	Cytoplasm	kinase	0.000667225	3.83013e-05	up	2.17032	2.17032	1.11791
GDNF Family Ligand-Receptor Interactions	2.22	0.105	0.378	FGFR2	fibroblast growth factor receptor 2	Plasma Membrane	kinase	0.0010387	0.00017441	up	1.72084	1.72084	0.783111
GDNF Family Ligand-Receptor Interactions	2.22	0.105	0.378	ITPR1	inositol 1,4,5-trisphosphate receptor type 1	Cytoplasm	ion channel	0.00398954	0.00273357	up	1.53553	1.53553	0.618732
Salvage Pathways of Pyrimidine Ribonucleotides	2.19	0.0968	NaN	PRKX	protein kinase, X-linked	Cytoplasm	kinase	0.000551393	1.66261e-05	down	1.44224	-1.44224	-0.528312
Salvage Pathways of Pyrimidine Ribonucleotides	2.19	0.0968	NaN	MAPK1	mitogen-activated protein kinase 1	Cytoplasm	kinase	0.000671914	4.11984e-05	up	1.37196	1.37196	0.456241
Salvage Pathways of Pyrimidine Ribonucleotides	2.19	0.0968	NaN	PRPF4B	pre-mRNA processing factor 4B	Nucleus	kinase	0.0127237	0.0113429	down	1.3757	-1.3757	-0.460171
Salvage Pathways of Pyrimidine Ribonucleotides	2.19	0.0968	NaN	PRKAA2	protein kinase AMP-activated catalytic subunit alpha 2	Cytoplasm	kinase	0.00148672	0.000505473	up	1.34667	1.34667	0.429392
Salvage Pathways of Pyrimidine Ribonucleotides	2.19	0.0968	NaN	CDK6	cyclin-dependent kinase 6	Nucleus	kinase	0.00115552	0.000242848	down	1.67261	-1.67261	-0.742104
Salvage Pathways of Pyrimidine Ribonucleotides	2.19	0.0968	NaN	MAPK9	mitogen-activated protein kinase 9	Cytoplasm	kinase	0.000667225	3.83013e-05	up	2.17032	2.17032	1.11791
Salvage Pathways of Pyrimidine Ribonucleotides	2.19	0.0968	NaN	CMPK1	cytidine/uridine monophosphate kinase 1	Nucleus	kinase	0.000364458	4.44854e-06	down	3.54417	-3.54417	-1.82545
Salvage Pathways of Pyrimidine Ribonucleotides	2.19	0.0968	NaN	LIMK2	LIM domain kinase 2	Cytoplasm	kinase	0.00353288	0.00231874	up	1.38755	1.38755	0.472543
Salvage Pathways of Pyrimidine Ribonucleotides	2.19	0.0968	NaN	HIPK1	homeodomain interacting protein kinase 1	Nucleus	kinase	0.0150076	0.0136568	down	1.32062	-1.32062	-0.40122
Non-Small Cell Lung Cancer Signaling	2.19	0.104	1.134	PIK3R3	phosphoinositide-3-kinase regulatory subunit 3	Cytoplasm	kinase	0.0011846	0.000257204	down	1.43348	-1.43348	-0.519517
Non-Small Cell Lung Cancer Signaling	2.19	0.104	1.134	MAPK1	mitogen-activated protein kinase 1	Cytoplasm	kinase	0.000671914	4.11984e-05	up	1.37196	1.37196	0.456241
Non-Small Cell Lung Cancer Signaling	2.19	0.104	1.134	GRB2	growth factor receptor bound protein 2	Cytoplasm	kinase	0.00367559	0.00245311	down	1.39412	-1.39412	-0.479353
Non-Small Cell Lung Cancer Signaling	2.19	0.104	1.134	FGFR1	fibroblast growth factor receptor 1	Plasma Membrane	kinase	0.00518563	0.00384455	up	1.47775	1.47775	0.563406
Non-Small Cell Lung Cancer Signaling	2.19	0.104	1.134	CDK6	cyclin-dependent kinase 6	Nucleus	kinase	0.00115552	0.000242848	down	1.67261	-1.67261	-0.742104
Non-Small Cell Lung Cancer Signaling	2.19	0.104	1.134	AKT3	v-akt murine thymoma viral oncogene homolog 3	Cytoplasm	kinase	0.00943293	0.0079664	up	1.40594	1.40594	0.491539
Non-Small Cell Lung Cancer Signaling	2.19	0.104	1.134	FGFR2	fibroblast growth factor receptor 2	Plasma Membrane	kinase	0.0010387	0.00017441	up	1.72084	1.72084	0.783111
Non-Small Cell Lung Cancer Signaling	2.19	0.104	1.134	ITPR1	inositol 1,4,5-trisphosphate receptor type 1	Cytoplasm	ion channel	0.00398954	0.00273357	up	1.53553	1.53553	0.618732
Melanocyte Development and Pigmentation Signaling	2.13	0.0947	1	PIK3R3	phosphoinositide-3-kinase regulatory subunit 3	Cytoplasm	kinase	0.0011846	0.000257204	down	1.43348	-1.43348	-0.519517
Melanocyte Development and Pigmentation Signaling	2.13	0.0947	1	MAPK1	mitogen-activated protein kinase 1	Cytoplasm	kinase	0.000671914	4.11984e-05	up	1.37196	1.37196	0.456241
Melanocyte Development and Pigmentation Signaling	2.13	0.0947	1	GRB2	growth factor receptor bound protein 2	Cytoplasm	kinase	0.00367559	0.00245311	down	1.39412	-1.39412	-0.479353
Melanocyte Development and Pigmentation Signaling	2.13	0.0947	1	MITF	microphthalmia-associated transcription factor	Nucleus	transcription regulator	0.000936612	0.000126267	up	1.30448	1.30448	0.383476
Melanocyte Development and Pigmentation Signaling	2.13	0.0947	1	FGFR1	fibroblast growth factor receptor 1	Plasma Membrane	kinase	0.00518563	0.00384455	up	1.47775	1.47775	0.563406
Melanocyte Development and Pigmentation Signaling	2.13	0.0947	1	RPS6KB2	ribosomal protein S6 kinase B2	Cytoplasm	kinase	0.00164315	0.000652051	down	1.98692	-1.98692	-0.990532
Melanocyte Development and Pigmentation Signaling	2.13	0.0947	1	PRKAG2	protein kinase AMP-activated non-catalytic subunit gamma 2	Cytoplasm	kinase	0.00191038	0.000906647	up	1.32208	1.32208	0.402806
Melanocyte Development and Pigmentation Signaling	2.13	0.0947	1	FGFR2	fibroblast growth factor receptor 2	Plasma Membrane	kinase	0.0010387	0.00017441	up	1.72084	1.72084	0.783111
Melanocyte Development and Pigmentation Signaling	2.13	0.0947	1	ATF2	activating transcription factor 2	Nucleus	transcription regulator	0.00545141	0.00410147	up	1.43801	1.43801	0.524073
CNTF Signaling	2.13	0.111	0.378	PIK3R3	phosphoinositide-3-kinase regulatory subunit 3	Cytoplasm	kinase	0.0011846	0.000257204	down	1.43348	-1.43348	-0.519517
CNTF Signaling	2.13	0.111	0.378	LIFR	leukemia inhibitory factor receptor alpha	Plasma Membrane	transmembrane receptor	0.00121379	0.000269793	up	1.90393	1.90393	0.928983
CNTF Signaling	2.13	0.111	0.378	MAPK1	mitogen-activated protein kinase 1	Cytoplasm	kinase	0.000671914	4.11984e-05	up	1.37196	1.37196	0.456241
CNTF Signaling	2.13	0.111	0.378	GRB2	growth factor receptor bound protein 2	Cytoplasm	kinase	0.00367559	0.00245311	down	1.39412	-1.39412	-0.479353
CNTF Signaling	2.13	0.111	0.378	FGFR1	fibroblast growth factor receptor 1	Plasma Membrane	kinase	0.00518563	0.00384455	up	1.47775	1.47775	0.563406
CNTF Signaling	2.13	0.111	0.378	RPS6KB2	ribosomal protein S6 kinase B2	Cytoplasm	kinase	0.00164315	0.000652051	down	1.98692	-1.98692	-0.990532
CNTF Signaling	2.13	0.111	0.378	FGFR2	fibroblast growth factor receptor 2	Plasma Membrane	kinase	0.0010387	0.00017441	up	1.72084	1.72084	0.783111
14-3-3-mediated Signaling	2.12	0.0846	NaN	PIK3R3	phosphoinositide-3-kinase regulatory subunit 3	Cytoplasm	kinase	0.0011846	0.000257204	down	1.43348	-1.43348	-0.519517
14-3-3-mediated Signaling	2.12	0.0846	NaN	TSC1	tuberous sclerosis 1	Cytoplasm	other	0.00203707	0.00102994	up	1.30845	1.30845	0.387853
14-3-3-mediated Signaling	2.12	0.0846	NaN	TUBB3	tubulin beta 3 class III	Cytoplasm	other	0.00145906	0.000470599	up	1.43515	1.43515	0.5212
14-3-3-mediated Signaling	2.12	0.0846	NaN	PRKCI	protein kinase C iota	Cytoplasm	kinase	0.00267777	0.0015753	down	1.40614	-1.40614	-0.491737
14-3-3-mediated Signaling	2.12	0.0846	NaN	MAPK1	mitogen-activated protein kinase 1	Cytoplasm	kinase	0.000671914	4.11984e-05	up	1.37196	1.37196	0.456241
14-3-3-mediated Signaling	2.12	0.0846	NaN	GRB2	growth factor receptor bound protein 2	Cytoplasm	kinase	0.00367559	0.00245311	down	1.39412	-1.39412	-0.479353
14-3-3-mediated Signaling	2.12	0.0846	NaN	FGFR1	fibroblast growth factor receptor 1	Plasma Membrane	kinase	0.00518563	0.00384455	up	1.47775	1.47775	0.563406
14-3-3-mediated Signaling	2.12	0.0846	NaN	TUBB2A	tubulin beta 2A class IIa	Cytoplasm	other	0.00266055	0.00156173	up	1.44753	1.44753	0.533595
14-3-3-mediated Signaling	2.12	0.0846	NaN	AKT3	v-akt murine thymoma viral oncogene homolog 3	Cytoplasm	kinase	0.00943293	0.0079664	up	1.40594	1.40594	0.491539
14-3-3-mediated Signaling	2.12	0.0846	NaN	MAPK9	mitogen-activated protein kinase 9	Cytoplasm	kinase	0.000667225	3.83013e-05	up	2.17032	2.17032	1.11791
14-3-3-mediated Signaling	2.12	0.0846	NaN	FGFR2	fibroblast growth factor receptor 2	Plasma Membrane	kinase	0.0010387	0.00017441	up	1.72084	1.72084	0.783111
Tight Junction Signaling	2.11	0.0778	NaN	TGFBR1	transforming growth factor beta receptor 1	Plasma Membrane	kinase	0.00089429	0.000110588	up	1.57584	1.57584	0.65612
Tight Junction Signaling	2.11	0.0778	NaN	MLLT4	myeloid/lymphoid or mixed-lineage leukemia; translocated to, 4	Nucleus	other	0.00130563	0.000344608	up	1.74351	1.74351	0.801997
Tight Junction Signaling	2.11	0.0778	NaN	MYL6B	myosin light chain 6B	Cytoplasm	other	0.00377004	0.00253934	up	1.3427	1.3427	0.425133
Tight Junction Signaling	2.11	0.0778	NaN	CNKSR3	CNKSR family member 3	Plasma Membrane	kinase	0.000694363	4.458e-05	down	2.20864	-2.20864	-1.14316
Tight Junction Signaling	2.11	0.0778	NaN	SNAP25	synaptosome associated protein 25kDa	Plasma Membrane	transporter	0.00121379	0.000271918	up	2.36862	2.36862	1.24405
Tight Junction Signaling	2.11	0.0778	NaN	PTEN	phosphatase and tensin homolog	Cytoplasm	phosphatase	0.00313501	0.00196175	down	1.36758	-1.36758	-0.451628
Tight Junction Signaling	2.11	0.0778	NaN	PRKCI	protein kinase C iota	Cytoplasm	kinase	0.00267777	0.0015753	down	1.40614	-1.40614	-0.491737
Tight Junction Signaling	2.11	0.0778	NaN	CDC42	cell division cycle 42	Cytoplasm	enzyme	0.00122376	0.000291447	down	1.58389	-1.58389	-0.66347
Tight Junction Signaling	2.11	0.0778	NaN	CGN	cingulin	Plasma Membrane	other	0.00161836	0.000627968	up	1.34582	1.34582	0.428487
Tight Junction Signaling	2.11	0.0778	NaN	PRKAG2	protein kinase AMP-activated non-catalytic subunit gamma 2	Cytoplasm	kinase	0.00191038	0.000906647	up	1.32208	1.32208	0.402806
Tight Junction Signaling	2.11	0.0778	NaN	AKT3	v-akt murine thymoma viral oncogene homolog 3	Cytoplasm	kinase	0.00943293	0.0079664	up	1.40594	1.40594	0.491539
Tight Junction Signaling	2.11	0.0778	NaN	PATJ	PATJ, crumbs cell polarity complex component	Plasma Membrane	other	0.0123029	0.0108791	up	1.35606	1.35606	0.439422
Tight Junction Signaling	2.11	0.0778	NaN	NECTIN2	nectin cell adhesion molecule 2	Plasma Membrane	transmembrane receptor	0.00236237	0.00130734	up	1.39604	1.39604	0.481344
Growth Hormone Signaling	2.06	0.0988	-0.378	PIK3R3	phosphoinositide-3-kinase regulatory subunit 3	Cytoplasm	kinase	0.0011846	0.000257204	down	1.43348	-1.43348	-0.519517
Growth Hormone Signaling	2.06	0.0988	-0.378	PRKCI	protein kinase C iota	Cytoplasm	kinase	0.00267777	0.0015753	down	1.40614	-1.40614	-0.491737
Growth Hormone Signaling	2.06	0.0988	-0.378	MAPK1	mitogen-activated protein kinase 1	Cytoplasm	kinase	0.000671914	4.11984e-05	up	1.37196	1.37196	0.456241
Growth Hormone Signaling	2.06	0.0988	-0.378	GRB2	growth factor receptor bound protein 2	Cytoplasm	kinase	0.00367559	0.00245311	down	1.39412	-1.39412	-0.479353
Growth Hormone Signaling	2.06	0.0988	-0.378	FGFR1	fibroblast growth factor receptor 1	Plasma Membrane	kinase	0.00518563	0.00384455	up	1.47775	1.47775	0.563406
Growth Hormone Signaling	2.06	0.0988	-0.378	IGF1R	insulin like growth factor 1 receptor	Plasma Membrane	transmembrane receptor	0.00161472	0.000616183	up	1.8702	1.8702	0.90319
Growth Hormone Signaling	2.06	0.0988	-0.378	RPS6KB2	ribosomal protein S6 kinase B2	Cytoplasm	kinase	0.00164315	0.000652051	down	1.98692	-1.98692	-0.990532
Growth Hormone Signaling	2.06	0.0988	-0.378	FGFR2	fibroblast growth factor receptor 2	Plasma Membrane	kinase	0.0010387	0.00017441	up	1.72084	1.72084	0.783111
HMGB1 Signaling	2.05	0.0827	0	PIK3R3	phosphoinositide-3-kinase regulatory subunit 3	Cytoplasm	kinase	0.0011846	0.000257204	down	1.43348	-1.43348	-0.519517
HMGB1 Signaling	2.05	0.0827	0	CXCL8	C-X-C motif chemokine ligand 8	Extracellular Space	cytokine	0.00112592	0.000222861	down	1.5851	-1.5851	-0.664577
HMGB1 Signaling	2.05	0.0827	0	MAPK1	mitogen-activated protein kinase 1	Cytoplasm	kinase	0.000671914	4.11984e-05	up	1.37196	1.37196	0.456241
HMGB1 Signaling	2.05	0.0827	0	GRB2	growth factor receptor bound protein 2	Cytoplasm	kinase	0.00367559	0.00245311	down	1.39412	-1.39412	-0.479353
HMGB1 Signaling	2.05	0.0827	0	CDC42	cell division cycle 42	Cytoplasm	enzyme	0.00122376	0.000291447	down	1.58389	-1.58389	-0.66347
HMGB1 Signaling	2.05	0.0827	0	FGFR1	fibroblast growth factor receptor 1	Plasma Membrane	kinase	0.00518563	0.00384455	up	1.47775	1.47775	0.563406
HMGB1 Signaling	2.05	0.0827	0	RHOU	ras homolog family member U	Cytoplasm	enzyme	0.00091945	0.000121933	down	1.77155	-1.77155	-0.825012
HMGB1 Signaling	2.05	0.0827	0	AKT3	v-akt murine thymoma viral oncogene homolog 3	Cytoplasm	kinase	0.00943293	0.0079664	up	1.40594	1.40594	0.491539
HMGB1 Signaling	2.05	0.0827	0	MAPK9	mitogen-activated protein kinase 9	Cytoplasm	kinase	0.000667225	3.83013e-05	up	2.17032	2.17032	1.11791
HMGB1 Signaling	2.05	0.0827	0	FGFR2	fibroblast growth factor receptor 2	Plasma Membrane	kinase	0.0010387	0.00017441	up	1.72084	1.72084	0.783111
HMGB1 Signaling	2.05	0.0827	0	SERPINE1	serpin family E member 1	Extracellular Space	other	0.00160108	0.000603741	up	1.38064	1.38064	0.465338
UVB-Induced MAPK Signaling	2.02	0.106	0.378	PIK3R3	phosphoinositide-3-kinase regulatory subunit 3	Cytoplasm	kinase	0.0011846	0.000257204	down	1.43348	-1.43348	-0.519517
UVB-Induced MAPK Signaling	2.02	0.106	0.378	PRKCI	protein kinase C iota	Cytoplasm	kinase	0.00267777	0.0015753	down	1.40614	-1.40614	-0.491737
UVB-Induced MAPK Signaling	2.02	0.106	0.378	MAPK1	mitogen-activated protein kinase 1	Cytoplasm	kinase	0.000671914	4.11984e-05	up	1.37196	1.37196	0.456241
UVB-Induced MAPK Signaling	2.02	0.106	0.378	GRB2	growth factor receptor bound protein 2	Cytoplasm	kinase	0.00367559	0.00245311	down	1.39412	-1.39412	-0.479353
UVB-Induced MAPK Signaling	2.02	0.106	0.378	FGFR1	fibroblast growth factor receptor 1	Plasma Membrane	kinase	0.00518563	0.00384455	up	1.47775	1.47775	0.563406
UVB-Induced MAPK Signaling	2.02	0.106	0.378	MAPK9	mitogen-activated protein kinase 9	Cytoplasm	kinase	0.000667225	3.83013e-05	up	2.17032	2.17032	1.11791
UVB-Induced MAPK Signaling	2.02	0.106	0.378	FGFR2	fibroblast growth factor receptor 2	Plasma Membrane	kinase	0.0010387	0.00017441	up	1.72084	1.72084	0.783111
JAK/Stat Signaling	1.99	0.0964	0.707	PIK3R3	phosphoinositide-3-kinase regulatory subunit 3	Cytoplasm	kinase	0.0011846	0.000257204	down	1.43348	-1.43348	-0.519517
JAK/Stat Signaling	1.99	0.0964	0.707	MAPK1	mitogen-activated protein kinase 1	Cytoplasm	kinase	0.000671914	4.11984e-05	up	1.37196	1.37196	0.456241
JAK/Stat Signaling	1.99	0.0964	0.707	GRB2	growth factor receptor bound protein 2	Cytoplasm	kinase	0.00367559	0.00245311	down	1.39412	-1.39412	-0.479353
JAK/Stat Signaling	1.99	0.0964	0.707	FGFR1	fibroblast growth factor receptor 1	Plasma Membrane	kinase	0.00518563	0.00384455	up	1.47775	1.47775	0.563406
JAK/Stat Signaling	1.99	0.0964	0.707	CDKN1A	cyclin-dependent kinase inhibitor 1A	Nucleus	kinase	0.00126742	0.000318766	down	1.41868	-1.41868	-0.50455
JAK/Stat Signaling	1.99	0.0964	0.707	AKT3	v-akt murine thymoma viral oncogene homolog 3	Cytoplasm	kinase	0.00943293	0.0079664	up	1.40594	1.40594	0.491539
JAK/Stat Signaling	1.99	0.0964	0.707	FGFR2	fibroblast growth factor receptor 2	Plasma Membrane	kinase	0.0010387	0.00017441	up	1.72084	1.72084	0.783111
JAK/Stat Signaling	1.99	0.0964	0.707	CEBPB	CCAAT/enhancer binding protein beta	Nucleus	transcription regulator	0.0215933	0.0202541	down	1.30268	-1.30268	-0.381486
Lymphotoxin β Receptor Signaling	1.99	0.104	1.134	PIK3R3	phosphoinositide-3-kinase regulatory subunit 3	Cytoplasm	kinase	0.0011846	0.000257204	down	1.43348	-1.43348	-0.519517
Lymphotoxin β Receptor Signaling	1.99	0.104	1.134	IKBKG	inhibitor of kappa light polypeptide gene enhancer in B-cells, kinase gamma	Nucleus	kinase	0.00436069	0.00306112	up	1.37115	1.37115	0.455391
Lymphotoxin β Receptor Signaling	1.99	0.104	1.134	MAPK1	mitogen-activated protein kinase 1	Cytoplasm	kinase	0.000671914	4.11984e-05	up	1.37196	1.37196	0.456241
Lymphotoxin β Receptor Signaling	1.99	0.104	1.134	GRB2	growth factor receptor bound protein 2	Cytoplasm	kinase	0.00367559	0.00245311	down	1.39412	-1.39412	-0.479353
Lymphotoxin β Receptor Signaling	1.99	0.104	1.134	FGFR1	fibroblast growth factor receptor 1	Plasma Membrane	kinase	0.00518563	0.00384455	up	1.47775	1.47775	0.563406
Lymphotoxin β Receptor Signaling	1.99	0.104	1.134	AKT3	v-akt murine thymoma viral oncogene homolog 3	Cytoplasm	kinase	0.00943293	0.0079664	up	1.40594	1.40594	0.491539
Lymphotoxin β Receptor Signaling	1.99	0.104	1.134	FGFR2	fibroblast growth factor receptor 2	Plasma Membrane	kinase	0.0010387	0.00017441	up	1.72084	1.72084	0.783111
Ephrin Receptor Signaling	1.97	0.0747	0.905	ROCK2	Rho associated coiled-coil containing protein kinase 2	Cytoplasm	kinase	0.00101843	0.00016623	up	1.3479	1.3479	0.430714
Ephrin Receptor Signaling	1.97	0.0747	0.905	GNG4	G protein subunit gamma 4	Plasma Membrane	enzyme	0.00179535	0.00079175	up	1.34055	1.34055	0.422824
Ephrin Receptor Signaling	1.97	0.0747	0.905	ITGB1	integrin subunit beta 1	Plasma Membrane	transmembrane receptor	0.00107712	0.000185686	down	1.7317	-1.7317	-0.792188
Ephrin Receptor Signaling	1.97	0.0747	0.905	MAPK1	mitogen-activated protein kinase 1	Cytoplasm	kinase	0.000671914	4.11984e-05	up	1.37196	1.37196	0.456241
Ephrin Receptor Signaling	1.97	0.0747	0.905	CDC42	cell division cycle 42	Cytoplasm	enzyme	0.00122376	0.000291447	down	1.58389	-1.58389	-0.66347
Ephrin Receptor Signaling	1.97	0.0747	0.905	SDC2	syndecan 2	Plasma Membrane	other	0.000671914	4.10848e-05	up	1.82987	1.82987	0.871745
Ephrin Receptor Signaling	1.97	0.0747	0.905	CXCR4	C-X-C motif chemokine receptor 4	Plasma Membrane	G-protein coupled receptor	0.0018305	0.000835041	down	1.32485	-1.32485	-0.405824
Ephrin Receptor Signaling	1.97	0.0747	0.905	GRB2	growth factor receptor bound protein 2	Cytoplasm	kinase	0.00367559	0.00245311	down	1.39412	-1.39412	-0.479353
Ephrin Receptor Signaling	1.97	0.0747	0.905	WASL	Wiskott-Aldrich syndrome like	Cytoplasm	other	0.000409773	6.54692e-06	up	1.40197	1.40197	0.48746
Ephrin Receptor Signaling	1.97	0.0747	0.905	AKT3	v-akt murine thymoma viral oncogene homolog 3	Cytoplasm	kinase	0.00943293	0.0079664	up	1.40594	1.40594	0.491539
Ephrin Receptor Signaling	1.97	0.0747	0.905	LIMK2	LIM domain kinase 2	Cytoplasm	kinase	0.00353288	0.00231874	up	1.38755	1.38755	0.472543
Ephrin Receptor Signaling	1.97	0.0747	0.905	EFNA1	ephrin A1	Plasma Membrane	other	0.00198381	0.000985738	up	1.38432	1.38432	0.469179
Ephrin Receptor Signaling	1.97	0.0747	0.905	ATF2	activating transcription factor 2	Nucleus	transcription regulator	0.00545141	0.00410147	up	1.43801	1.43801	0.524073
Docosahexaenoic Acid (DHA) Signaling	1.97	0.115	NaN	PIK3R3	phosphoinositide-3-kinase regulatory subunit 3	Cytoplasm	kinase	0.0011846	0.000257204	down	1.43348	-1.43348	-0.519517
Docosahexaenoic Acid (DHA) Signaling	1.97	0.115	NaN	GRB2	growth factor receptor bound protein 2	Cytoplasm	kinase	0.00367559	0.00245311	down	1.39412	-1.39412	-0.479353
Docosahexaenoic Acid (DHA) Signaling	1.97	0.115	NaN	FGFR1	fibroblast growth factor receptor 1	Plasma Membrane	kinase	0.00518563	0.00384455	up	1.47775	1.47775	0.563406
Docosahexaenoic Acid (DHA) Signaling	1.97	0.115	NaN	BIK	BCL2 interacting killer	Cytoplasm	other	0.00148672	0.000507068	up	1.58361	1.58361	0.663219
Docosahexaenoic Acid (DHA) Signaling	1.97	0.115	NaN	AKT3	v-akt murine thymoma viral oncogene homolog 3	Cytoplasm	kinase	0.00943293	0.0079664	up	1.40594	1.40594	0.491539
Docosahexaenoic Acid (DHA) Signaling	1.97	0.115	NaN	FGFR2	fibroblast growth factor receptor 2	Plasma Membrane	kinase	0.0010387	0.00017441	up	1.72084	1.72084	0.783111
RANK Signaling in Osteoclasts	1.97	0.0891	1.667	PIK3R3	phosphoinositide-3-kinase regulatory subunit 3	Cytoplasm	kinase	0.0011846	0.000257204	down	1.43348	-1.43348	-0.519517
RANK Signaling in Osteoclasts	1.97	0.0891	1.667	IKBKG	inhibitor of kappa light polypeptide gene enhancer in B-cells, kinase gamma	Nucleus	kinase	0.00436069	0.00306112	up	1.37115	1.37115	0.455391
RANK Signaling in Osteoclasts	1.97	0.0891	1.667	MAPK1	mitogen-activated protein kinase 1	Cytoplasm	kinase	0.000671914	4.11984e-05	up	1.37196	1.37196	0.456241
RANK Signaling in Osteoclasts	1.97	0.0891	1.667	GRB2	growth factor receptor bound protein 2	Cytoplasm	kinase	0.00367559	0.00245311	down	1.39412	-1.39412	-0.479353
RANK Signaling in Osteoclasts	1.97	0.0891	1.667	MITF	microphthalmia-associated transcription factor	Nucleus	transcription regulator	0.000936612	0.000126267	up	1.30448	1.30448	0.383476
RANK Signaling in Osteoclasts	1.97	0.0891	1.667	FGFR1	fibroblast growth factor receptor 1	Plasma Membrane	kinase	0.00518563	0.00384455	up	1.47775	1.47775	0.563406
RANK Signaling in Osteoclasts	1.97	0.0891	1.667	AKT3	v-akt murine thymoma viral oncogene homolog 3	Cytoplasm	kinase	0.00943293	0.0079664	up	1.40594	1.40594	0.491539
RANK Signaling in Osteoclasts	1.97	0.0891	1.667	MAPK9	mitogen-activated protein kinase 9	Cytoplasm	kinase	0.000667225	3.83013e-05	up	2.17032	2.17032	1.11791
RANK Signaling in Osteoclasts	1.97	0.0891	1.667	FGFR2	fibroblast growth factor receptor 2	Plasma Membrane	kinase	0.0010387	0.00017441	up	1.72084	1.72084	0.783111
PEDF Signaling	1.96	0.0952	0.707	ROCK2	Rho associated coiled-coil containing protein kinase 2	Cytoplasm	kinase	0.00101843	0.00016623	up	1.3479	1.3479	0.430714
PEDF Signaling	1.96	0.0952	0.707	PIK3R3	phosphoinositide-3-kinase regulatory subunit 3	Cytoplasm	kinase	0.0011846	0.000257204	down	1.43348	-1.43348	-0.519517
PEDF Signaling	1.96	0.0952	0.707	IKBKG	inhibitor of kappa light polypeptide gene enhancer in B-cells, kinase gamma	Nucleus	kinase	0.00436069	0.00306112	up	1.37115	1.37115	0.455391
PEDF Signaling	1.96	0.0952	0.707	MAPK1	mitogen-activated protein kinase 1	Cytoplasm	kinase	0.000671914	4.11984e-05	up	1.37196	1.37196	0.456241
PEDF Signaling	1.96	0.0952	0.707	GRB2	growth factor receptor bound protein 2	Cytoplasm	kinase	0.00367559	0.00245311	down	1.39412	-1.39412	-0.479353
PEDF Signaling	1.96	0.0952	0.707	FGFR1	fibroblast growth factor receptor 1	Plasma Membrane	kinase	0.00518563	0.00384455	up	1.47775	1.47775	0.563406
PEDF Signaling	1.96	0.0952	0.707	AKT3	v-akt murine thymoma viral oncogene homolog 3	Cytoplasm	kinase	0.00943293	0.0079664	up	1.40594	1.40594	0.491539
PEDF Signaling	1.96	0.0952	0.707	FGFR2	fibroblast growth factor receptor 2	Plasma Membrane	kinase	0.0010387	0.00017441	up	1.72084	1.72084	0.783111
EGF Signaling	1.95	0.103	1.134	PIK3R3	phosphoinositide-3-kinase regulatory subunit 3	Cytoplasm	kinase	0.0011846	0.000257204	down	1.43348	-1.43348	-0.519517
EGF Signaling	1.95	0.103	1.134	MAPK1	mitogen-activated protein kinase 1	Cytoplasm	kinase	0.000671914	4.11984e-05	up	1.37196	1.37196	0.456241
EGF Signaling	1.95	0.103	1.134	GRB2	growth factor receptor bound protein 2	Cytoplasm	kinase	0.00367559	0.00245311	down	1.39412	-1.39412	-0.479353
EGF Signaling	1.95	0.103	1.134	FGFR1	fibroblast growth factor receptor 1	Plasma Membrane	kinase	0.00518563	0.00384455	up	1.47775	1.47775	0.563406
EGF Signaling	1.95	0.103	1.134	AKT3	v-akt murine thymoma viral oncogene homolog 3	Cytoplasm	kinase	0.00943293	0.0079664	up	1.40594	1.40594	0.491539
EGF Signaling	1.95	0.103	1.134	FGFR2	fibroblast growth factor receptor 2	Plasma Membrane	kinase	0.0010387	0.00017441	up	1.72084	1.72084	0.783111
EGF Signaling	1.95	0.103	1.134	ITPR1	inositol 1,4,5-trisphosphate receptor type 1	Cytoplasm	ion channel	0.00398954	0.00273357	up	1.53553	1.53553	0.618732
Cardiac Hypertrophy Signaling	1.94	0.0681	1.291	GNG4	G protein subunit gamma 4	Plasma Membrane	enzyme	0.00179535	0.00079175	up	1.34055	1.34055	0.422824
Cardiac Hypertrophy Signaling	1.94	0.0681	1.291	TGFBR1	transforming growth factor beta receptor 1	Plasma Membrane	kinase	0.00089429	0.000110588	up	1.57584	1.57584	0.65612
Cardiac Hypertrophy Signaling	1.94	0.0681	1.291	MAPK1	mitogen-activated protein kinase 1	Cytoplasm	kinase	0.000671914	4.11984e-05	up	1.37196	1.37196	0.456241
Cardiac Hypertrophy Signaling	1.94	0.0681	1.291	GRB2	growth factor receptor bound protein 2	Cytoplasm	kinase	0.00367559	0.00245311	down	1.39412	-1.39412	-0.479353
Cardiac Hypertrophy Signaling	1.94	0.0681	1.291	FGFR1	fibroblast growth factor receptor 1	Plasma Membrane	kinase	0.00518563	0.00384455	up	1.47775	1.47775	0.563406
Cardiac Hypertrophy Signaling	1.94	0.0681	1.291	MEF2A	myocyte enhancer factor 2A	Nucleus	transcription regulator	0.0159376	0.0145854	down	1.32747	-1.32747	-0.40868
Cardiac Hypertrophy Signaling	1.94	0.0681	1.291	MAPK9	mitogen-activated protein kinase 9	Cytoplasm	kinase	0.000667225	3.83013e-05	up	2.17032	2.17032	1.11791
Cardiac Hypertrophy Signaling	1.94	0.0681	1.291	FGFR2	fibroblast growth factor receptor 2	Plasma Membrane	kinase	0.0010387	0.00017441	up	1.72084	1.72084	0.783111
Cardiac Hypertrophy Signaling	1.94	0.0681	1.291	MYL6B	myosin light chain 6B	Cytoplasm	other	0.00377004	0.00253934	up	1.3427	1.3427	0.425133
Cardiac Hypertrophy Signaling	1.94	0.0681	1.291	ATF2	activating transcription factor 2	Nucleus	transcription regulator	0.00545141	0.00410147	up	1.43801	1.43801	0.524073
Cardiac Hypertrophy Signaling	1.94	0.0681	1.291	ROCK2	Rho associated coiled-coil containing protein kinase 2	Cytoplasm	kinase	0.00101843	0.00016623	up	1.3479	1.3479	0.430714
Cardiac Hypertrophy Signaling	1.94	0.0681	1.291	PIK3R3	phosphoinositide-3-kinase regulatory subunit 3	Cytoplasm	kinase	0.0011846	0.000257204	down	1.43348	-1.43348	-0.519517
Cardiac Hypertrophy Signaling	1.94	0.0681	1.291	MEF2D	myocyte enhancer factor 2D	Nucleus	transcription regulator	0.000621793	3.20325e-05	down	1.35557	-1.35557	-0.438904
Cardiac Hypertrophy Signaling	1.94	0.0681	1.291	RHOU	ras homolog family member U	Cytoplasm	enzyme	0.00091945	0.000121933	down	1.77155	-1.77155	-0.825012
Cardiac Hypertrophy Signaling	1.94	0.0681	1.291	IGF1R	insulin like growth factor 1 receptor	Plasma Membrane	transmembrane receptor	0.00161472	0.000616183	up	1.8702	1.8702	0.90319
Cardiac Hypertrophy Signaling	1.94	0.0681	1.291	PRKAG2	protein kinase AMP-activated non-catalytic subunit gamma 2	Cytoplasm	kinase	0.00191038	0.000906647	up	1.32208	1.32208	0.402806
FLT3 Signaling in Hematopoietic Progenitor Cells	1.93	0.0941	0.707	PIK3R3	phosphoinositide-3-kinase regulatory subunit 3	Cytoplasm	kinase	0.0011846	0.000257204	down	1.43348	-1.43348	-0.519517
FLT3 Signaling in Hematopoietic Progenitor Cells	1.93	0.0941	0.707	MAPK1	mitogen-activated protein kinase 1	Cytoplasm	kinase	0.000671914	4.11984e-05	up	1.37196	1.37196	0.456241
FLT3 Signaling in Hematopoietic Progenitor Cells	1.93	0.0941	0.707	GRB2	growth factor receptor bound protein 2	Cytoplasm	kinase	0.00367559	0.00245311	down	1.39412	-1.39412	-0.479353
FLT3 Signaling in Hematopoietic Progenitor Cells	1.93	0.0941	0.707	FLT3LG	fms related tyrosine kinase 3 ligand	Extracellular Space	cytokine	0.0355347	0.0343772	down	1.33444	-1.33444	-0.416234
FLT3 Signaling in Hematopoietic Progenitor Cells	1.93	0.0941	0.707	FGFR1	fibroblast growth factor receptor 1	Plasma Membrane	kinase	0.00518563	0.00384455	up	1.47775	1.47775	0.563406
FLT3 Signaling in Hematopoietic Progenitor Cells	1.93	0.0941	0.707	AKT3	v-akt murine thymoma viral oncogene homolog 3	Cytoplasm	kinase	0.00943293	0.0079664	up	1.40594	1.40594	0.491539
FLT3 Signaling in Hematopoietic Progenitor Cells	1.93	0.0941	0.707	FGFR2	fibroblast growth factor receptor 2	Plasma Membrane	kinase	0.0010387	0.00017441	up	1.72084	1.72084	0.783111
FLT3 Signaling in Hematopoietic Progenitor Cells	1.93	0.0941	0.707	ATF2	activating transcription factor 2	Nucleus	transcription regulator	0.00545141	0.00410147	up	1.43801	1.43801	0.524073
Leptin Signaling in Obesity	1.93	0.0941	1.134	PIK3R3	phosphoinositide-3-kinase regulatory subunit 3	Cytoplasm	kinase	0.0011846	0.000257204	down	1.43348	-1.43348	-0.519517
Leptin Signaling in Obesity	1.93	0.0941	1.134	MAPK1	mitogen-activated protein kinase 1	Cytoplasm	kinase	0.000671914	4.11984e-05	up	1.37196	1.37196	0.456241
Leptin Signaling in Obesity	1.93	0.0941	1.134	GRB2	growth factor receptor bound protein 2	Cytoplasm	kinase	0.00367559	0.00245311	down	1.39412	-1.39412	-0.479353
Leptin Signaling in Obesity	1.93	0.0941	1.134	PDE3B	phosphodiesterase 3B	Cytoplasm	enzyme	0.00262524	0.00153082	up	1.32551	1.32551	0.40655
Leptin Signaling in Obesity	1.93	0.0941	1.134	FGFR1	fibroblast growth factor receptor 1	Plasma Membrane	kinase	0.00518563	0.00384455	up	1.47775	1.47775	0.563406
Leptin Signaling in Obesity	1.93	0.0941	1.134	PRKAG2	protein kinase AMP-activated non-catalytic subunit gamma 2	Cytoplasm	kinase	0.00191038	0.000906647	up	1.32208	1.32208	0.402806
Leptin Signaling in Obesity	1.93	0.0941	1.134	AKT3	v-akt murine thymoma viral oncogene homolog 3	Cytoplasm	kinase	0.00943293	0.0079664	up	1.40594	1.40594	0.491539
Leptin Signaling in Obesity	1.93	0.0941	1.134	FGFR2	fibroblast growth factor receptor 2	Plasma Membrane	kinase	0.0010387	0.00017441	up	1.72084	1.72084	0.783111
Superpathway of D-myo-inositol (1,4,5)-trisphosphate Metabolism	1.93	0.16	NaN	BPNT1	3'(2'), 5'-bisphosphate nucleotidase 1	Nucleus	phosphatase	0.00149964	0.000517316	down	2.17438	-2.17438	-1.12061
Superpathway of D-myo-inositol (1,4,5)-trisphosphate Metabolism	1.93	0.16	NaN	IMPA2	inositol monophosphatase 2	Cytoplasm	phosphatase	0.000843999	9.16314e-05	down	1.30334	-1.30334	-0.38221
Superpathway of D-myo-inositol (1,4,5)-trisphosphate Metabolism	1.93	0.16	NaN	INPP5A	inositol polyphosphate-5-phosphatase A	Plasma Membrane	phosphatase	0.00171931	0.000716364	up	1.67247	1.67247	0.741985
Superpathway of D-myo-inositol (1,4,5)-trisphosphate Metabolism	1.93	0.16	NaN	PTEN	phosphatase and tensin homolog	Cytoplasm	phosphatase	0.00313501	0.00196175	down	1.36758	-1.36758	-0.451628
Renin-Angiotensin Signaling	1.93	0.0833	NaN	PIK3R3	phosphoinositide-3-kinase regulatory subunit 3	Cytoplasm	kinase	0.0011846	0.000257204	down	1.43348	-1.43348	-0.519517
Renin-Angiotensin Signaling	1.93	0.0833	NaN	PRKCI	protein kinase C iota	Cytoplasm	kinase	0.00267777	0.0015753	down	1.40614	-1.40614	-0.491737
Renin-Angiotensin Signaling	1.93	0.0833	NaN	MAPK1	mitogen-activated protein kinase 1	Cytoplasm	kinase	0.000671914	4.11984e-05	up	1.37196	1.37196	0.456241
Renin-Angiotensin Signaling	1.93	0.0833	NaN	GRB2	growth factor receptor bound protein 2	Cytoplasm	kinase	0.00367559	0.00245311	down	1.39412	-1.39412	-0.479353
Renin-Angiotensin Signaling	1.93	0.0833	NaN	FGFR1	fibroblast growth factor receptor 1	Plasma Membrane	kinase	0.00518563	0.00384455	up	1.47775	1.47775	0.563406
Renin-Angiotensin Signaling	1.93	0.0833	NaN	PRKAG2	protein kinase AMP-activated non-catalytic subunit gamma 2	Cytoplasm	kinase	0.00191038	0.000906647	up	1.32208	1.32208	0.402806
Renin-Angiotensin Signaling	1.93	0.0833	NaN	MAPK9	mitogen-activated protein kinase 9	Cytoplasm	kinase	0.000667225	3.83013e-05	up	2.17032	2.17032	1.11791
Renin-Angiotensin Signaling	1.93	0.0833	NaN	FGFR2	fibroblast growth factor receptor 2	Plasma Membrane	kinase	0.0010387	0.00017441	up	1.72084	1.72084	0.783111
Renin-Angiotensin Signaling	1.93	0.0833	NaN	ITPR1	inositol 1,4,5-trisphosphate receptor type 1	Cytoplasm	ion channel	0.00398954	0.00273357	up	1.53553	1.53553	0.618732
Renin-Angiotensin Signaling	1.93	0.0833	NaN	ATF2	activating transcription factor 2	Nucleus	transcription regulator	0.00545141	0.00410147	up	1.43801	1.43801	0.524073
dTMP De Novo Biosynthesis	1.92	0.4	NaN	SHMT1	serine hydroxymethyltransferase 1	Cytoplasm	enzyme	0.00089429	0.000111483	up	1.43917	1.43917	0.525236
dTMP De Novo Biosynthesis	1.92	0.4	NaN	SHMT2	serine hydroxymethyltransferase 2	Cytoplasm	enzyme	0.00226478	0.00122137	down	1.64964	-1.64964	-0.722151
Folate Polyglutamylation	1.92	0.4	NaN	SHMT1	serine hydroxymethyltransferase 1	Cytoplasm	enzyme	0.00089429	0.000111483	up	1.43917	1.43917	0.525236
Folate Polyglutamylation	1.92	0.4	NaN	SHMT2	serine hydroxymethyltransferase 2	Cytoplasm	enzyme	0.00226478	0.00122137	down	1.64964	-1.64964	-0.722151
Calcium Signaling	1.9	0.073	0.378	RAP2B	RAP2B, member of RAS oncogene family	Plasma Membrane	enzyme	0.000546477	1.22399e-05	down	1.98696	-1.98696	-0.990561
Calcium Signaling	1.9	0.073	0.378	HDAC6	histone deacetylase 6	Nucleus	transcription regulator	0.00605928	0.00473275	up	1.65439	1.65439	0.726299
Calcium Signaling	1.9	0.073	0.378	TNNT1	troponin T1, slow skeletal type	Cytoplasm	other	0.000705578	5.57188e-05	up	1.45133	1.45133	0.537376
Calcium Signaling	1.9	0.073	0.378	MAPK1	mitogen-activated protein kinase 1	Cytoplasm	kinase	0.000671914	4.11984e-05	up	1.37196	1.37196	0.456241
Calcium Signaling	1.9	0.073	0.378	ATP2C1	ATPase secretory pathway Ca2+ transporting 1	Cytoplasm	transporter	0.00451078	0.00320519	up	1.31376	1.31376	0.393705
Calcium Signaling	1.9	0.073	0.378	MEF2D	myocyte enhancer factor 2D	Nucleus	transcription regulator	0.000621793	3.20325e-05	down	1.35557	-1.35557	-0.438904
Calcium Signaling	1.9	0.073	0.378	TNNT2	troponin T2, cardiac type	Cytoplasm	other	0.00370186	0.00248461	up	1.75005	1.75005	0.807394
Calcium Signaling	1.9	0.073	0.378	MEF2A	myocyte enhancer factor 2A	Nucleus	transcription regulator	0.0159376	0.0145854	down	1.32747	-1.32747	-0.40868
Calcium Signaling	1.9	0.073	0.378	PRKAG2	protein kinase AMP-activated non-catalytic subunit gamma 2	Cytoplasm	kinase	0.00191038	0.000906647	up	1.32208	1.32208	0.402806
Calcium Signaling	1.9	0.073	0.378	RCAN3	RCAN family member 3	Other	other	0.000861376	9.76317e-05	up	1.42374	1.42374	0.509689
Calcium Signaling	1.9	0.073	0.378	MYL6B	myosin light chain 6B	Cytoplasm	other	0.00377004	0.00253934	up	1.3427	1.3427	0.425133
Calcium Signaling	1.9	0.073	0.378	ITPR1	inositol 1,4,5-trisphosphate receptor type 1	Cytoplasm	ion channel	0.00398954	0.00273357	up	1.53553	1.53553	0.618732
Calcium Signaling	1.9	0.073	0.378	ATF2	activating transcription factor 2	Nucleus	transcription regulator	0.00545141	0.00410147	up	1.43801	1.43801	0.524073
Aryl Hydrocarbon Receptor Signaling	1.9	0.0786	-1	TGM2	transglutaminase 2	Cytoplasm	enzyme	0.00125918	0.000313667	down	1.46115	-1.46115	-0.547108
Aryl Hydrocarbon Receptor Signaling	1.9	0.0786	-1	GSTT2/GSTT2B	glutathione S-transferase theta 2 (gene/pseudogene)	Cytoplasm	enzyme	0.00112592	0.000223872	up	1.49153	1.49153	0.576795
Aryl Hydrocarbon Receptor Signaling	1.9	0.0786	-1	CCNE1	cyclin E1	Nucleus	transcription regulator	0.00133421	0.000366593	down	2.64882	-2.64882	-1.40535
Aryl Hydrocarbon Receptor Signaling	1.9	0.0786	-1	MAPK1	mitogen-activated protein kinase 1	Cytoplasm	kinase	0.000671914	4.11984e-05	up	1.37196	1.37196	0.456241
Aryl Hydrocarbon Receptor Signaling	1.9	0.0786	-1	MED1	mediator complex subunit 1	Nucleus	transcription regulator	0.00783082	0.00640765	down	1.37262	-1.37262	-0.456928
Aryl Hydrocarbon Receptor Signaling	1.9	0.0786	-1	NFIA	nuclear factor I A	Nucleus	transcription regulator	0.00142956	0.000443329	up	1.39927	1.39927	0.484677
Aryl Hydrocarbon Receptor Signaling	1.9	0.0786	-1	CDKN1A	cyclin-dependent kinase inhibitor 1A	Nucleus	kinase	0.00126742	0.000318766	down	1.41868	-1.41868	-0.50455
Aryl Hydrocarbon Receptor Signaling	1.9	0.0786	-1	CDK6	cyclin-dependent kinase 6	Nucleus	kinase	0.00115552	0.000242848	down	1.67261	-1.67261	-0.742104
Aryl Hydrocarbon Receptor Signaling	1.9	0.0786	-1	HSP90AA1	heat shock protein 90kDa alpha family class A member 1	Cytoplasm	enzyme	0.000578395	2.09379e-05	up	1.55566	1.55566	0.637525
Aryl Hydrocarbon Receptor Signaling	1.9	0.0786	-1	CHEK2	checkpoint kinase 2	Nucleus	kinase	0.00285988	0.00172721	up	1.31502	1.31502	0.395086
Aryl Hydrocarbon Receptor Signaling	1.9	0.0786	-1	CHEK1	checkpoint kinase 1	Nucleus	kinase	0.0010878	0.000195201	up	1.42264	1.42264	0.508567
SAPK/JNK Signaling	1.89	0.0865	0.707	PIK3R3	phosphoinositide-3-kinase regulatory subunit 3	Cytoplasm	kinase	0.0011846	0.000257204	down	1.43348	-1.43348	-0.519517
SAPK/JNK Signaling	1.89	0.0865	0.707	TRADD	TNFRSF1A associated via death domain	Cytoplasm	other	0.00163019	0.000639827	up	1.37329	1.37329	0.457637
SAPK/JNK Signaling	1.89	0.0865	0.707	GRB2	growth factor receptor bound protein 2	Cytoplasm	kinase	0.00367559	0.00245311	down	1.39412	-1.39412	-0.479353
SAPK/JNK Signaling	1.89	0.0865	0.707	CDC42	cell division cycle 42	Cytoplasm	enzyme	0.00122376	0.000291447	down	1.58389	-1.58389	-0.66347
SAPK/JNK Signaling	1.89	0.0865	0.707	FGFR1	fibroblast growth factor receptor 1	Plasma Membrane	kinase	0.00518563	0.00384455	up	1.47775	1.47775	0.563406
SAPK/JNK Signaling	1.89	0.0865	0.707	MAPK8IP2	mitogen-activated protein kinase 8 interacting protein 2	Cytoplasm	other	0.0465029	0.045381	up	1.3105	1.3105	0.390115
SAPK/JNK Signaling	1.89	0.0865	0.707	MAPK9	mitogen-activated protein kinase 9	Cytoplasm	kinase	0.000667225	3.83013e-05	up	2.17032	2.17032	1.11791
SAPK/JNK Signaling	1.89	0.0865	0.707	FGFR2	fibroblast growth factor receptor 2	Plasma Membrane	kinase	0.0010387	0.00017441	up	1.72084	1.72084	0.783111
SAPK/JNK Signaling	1.89	0.0865	0.707	ATF2	activating transcription factor 2	Nucleus	transcription regulator	0.00545141	0.00410147	up	1.43801	1.43801	0.524073
Sphingosine-1-phosphate Signaling	1.89	0.082	1	PIK3R3	phosphoinositide-3-kinase regulatory subunit 3	Cytoplasm	kinase	0.0011846	0.000257204	down	1.43348	-1.43348	-0.519517
Sphingosine-1-phosphate Signaling	1.89	0.082	1	MAPK1	mitogen-activated protein kinase 1	Cytoplasm	kinase	0.000671914	4.11984e-05	up	1.37196	1.37196	0.456241
Sphingosine-1-phosphate Signaling	1.89	0.082	1	GRB2	growth factor receptor bound protein 2	Cytoplasm	kinase	0.00367559	0.00245311	down	1.39412	-1.39412	-0.479353
Sphingosine-1-phosphate Signaling	1.89	0.082	1	FGFR1	fibroblast growth factor receptor 1	Plasma Membrane	kinase	0.00518563	0.00384455	up	1.47775	1.47775	0.563406
Sphingosine-1-phosphate Signaling	1.89	0.082	1	CASP2	caspase 2	Cytoplasm	peptidase	0.00152423	0.000533493	down	1.38567	-1.38567	-0.470588
Sphingosine-1-phosphate Signaling	1.89	0.082	1	CASP1	caspase 1	Cytoplasm	peptidase	0.00109765	0.000207708	down	1.84566	-1.84566	-0.884139
Sphingosine-1-phosphate Signaling	1.89	0.082	1	RHOU	ras homolog family member U	Cytoplasm	enzyme	0.00091945	0.000121933	down	1.77155	-1.77155	-0.825012
Sphingosine-1-phosphate Signaling	1.89	0.082	1	AKT3	v-akt murine thymoma viral oncogene homolog 3	Cytoplasm	kinase	0.00943293	0.0079664	up	1.40594	1.40594	0.491539
Sphingosine-1-phosphate Signaling	1.89	0.082	1	FGFR2	fibroblast growth factor receptor 2	Plasma Membrane	kinase	0.0010387	0.00017441	up	1.72084	1.72084	0.783111
Sphingosine-1-phosphate Signaling	1.89	0.082	1	ASAH1	N-acylsphingosine amidohydrolase (acid ceramidase) 1	Cytoplasm	enzyme	0.00731732	0.0059213	down	1.4118	-1.4118	-0.497531
Myc Mediated Apoptosis Signaling	1.89	0.1	NaN	PIK3R3	phosphoinositide-3-kinase regulatory subunit 3	Cytoplasm	kinase	0.0011846	0.000257204	down	1.43348	-1.43348	-0.519517
Myc Mediated Apoptosis Signaling	1.89	0.1	NaN	GRB2	growth factor receptor bound protein 2	Cytoplasm	kinase	0.00367559	0.00245311	down	1.39412	-1.39412	-0.479353
Myc Mediated Apoptosis Signaling	1.89	0.1	NaN	FGFR1	fibroblast growth factor receptor 1	Plasma Membrane	kinase	0.00518563	0.00384455	up	1.47775	1.47775	0.563406
Myc Mediated Apoptosis Signaling	1.89	0.1	NaN	IGF1R	insulin like growth factor 1 receptor	Plasma Membrane	transmembrane receptor	0.00161472	0.000616183	up	1.8702	1.8702	0.90319
Myc Mediated Apoptosis Signaling	1.89	0.1	NaN	AKT3	v-akt murine thymoma viral oncogene homolog 3	Cytoplasm	kinase	0.00943293	0.0079664	up	1.40594	1.40594	0.491539
Myc Mediated Apoptosis Signaling	1.89	0.1	NaN	MAPK9	mitogen-activated protein kinase 9	Cytoplasm	kinase	0.000667225	3.83013e-05	up	2.17032	2.17032	1.11791
Myc Mediated Apoptosis Signaling	1.89	0.1	NaN	FGFR2	fibroblast growth factor receptor 2	Plasma Membrane	kinase	0.0010387	0.00017441	up	1.72084	1.72084	0.783111
Gαq Signaling	1.87	0.075	0.905	ROCK2	Rho associated coiled-coil containing protein kinase 2	Cytoplasm	kinase	0.00101843	0.00016623	up	1.3479	1.3479	0.430714
Gαq Signaling	1.87	0.075	0.905	PIK3R3	phosphoinositide-3-kinase regulatory subunit 3	Cytoplasm	kinase	0.0011846	0.000257204	down	1.43348	-1.43348	-0.519517
Gαq Signaling	1.87	0.075	0.905	GNG4	G protein subunit gamma 4	Plasma Membrane	enzyme	0.00179535	0.00079175	up	1.34055	1.34055	0.422824
Gαq Signaling	1.87	0.075	0.905	IKBKG	inhibitor of kappa light polypeptide gene enhancer in B-cells, kinase gamma	Nucleus	kinase	0.00436069	0.00306112	up	1.37115	1.37115	0.455391
Gαq Signaling	1.87	0.075	0.905	PRKCI	protein kinase C iota	Cytoplasm	kinase	0.00267777	0.0015753	down	1.40614	-1.40614	-0.491737
Gαq Signaling	1.87	0.075	0.905	MAPK1	mitogen-activated protein kinase 1	Cytoplasm	kinase	0.000671914	4.11984e-05	up	1.37196	1.37196	0.456241
Gαq Signaling	1.87	0.075	0.905	GRB2	growth factor receptor bound protein 2	Cytoplasm	kinase	0.00367559	0.00245311	down	1.39412	-1.39412	-0.479353
Gαq Signaling	1.87	0.075	0.905	FGFR1	fibroblast growth factor receptor 1	Plasma Membrane	kinase	0.00518563	0.00384455	up	1.47775	1.47775	0.563406
Gαq Signaling	1.87	0.075	0.905	RHOU	ras homolog family member U	Cytoplasm	enzyme	0.00091945	0.000121933	down	1.77155	-1.77155	-0.825012
Gαq Signaling	1.87	0.075	0.905	AKT3	v-akt murine thymoma viral oncogene homolog 3	Cytoplasm	kinase	0.00943293	0.0079664	up	1.40594	1.40594	0.491539
Gαq Signaling	1.87	0.075	0.905	FGFR2	fibroblast growth factor receptor 2	Plasma Membrane	kinase	0.0010387	0.00017441	up	1.72084	1.72084	0.783111
Gαq Signaling	1.87	0.075	0.905	ITPR1	inositol 1,4,5-trisphosphate receptor type 1	Cytoplasm	ion channel	0.00398954	0.00273357	up	1.53553	1.53553	0.618732
G Beta Gamma Signaling	1.85	0.0909	0.707	GNG4	G protein subunit gamma 4	Plasma Membrane	enzyme	0.00179535	0.00079175	up	1.34055	1.34055	0.422824
G Beta Gamma Signaling	1.85	0.0909	0.707	PRKCI	protein kinase C iota	Cytoplasm	kinase	0.00267777	0.0015753	down	1.40614	-1.40614	-0.491737
G Beta Gamma Signaling	1.85	0.0909	0.707	MAPK1	mitogen-activated protein kinase 1	Cytoplasm	kinase	0.000671914	4.11984e-05	up	1.37196	1.37196	0.456241
G Beta Gamma Signaling	1.85	0.0909	0.707	GRB2	growth factor receptor bound protein 2	Cytoplasm	kinase	0.00367559	0.00245311	down	1.39412	-1.39412	-0.479353
G Beta Gamma Signaling	1.85	0.0909	0.707	CDC42	cell division cycle 42	Cytoplasm	enzyme	0.00122376	0.000291447	down	1.58389	-1.58389	-0.66347
G Beta Gamma Signaling	1.85	0.0909	0.707	CAV1	caveolin 1	Plasma Membrane	transmembrane receptor	0.00145128	0.000461885	up	1.57924	1.57924	0.65923
G Beta Gamma Signaling	1.85	0.0909	0.707	PRKAG2	protein kinase AMP-activated non-catalytic subunit gamma 2	Cytoplasm	kinase	0.00191038	0.000906647	up	1.32208	1.32208	0.402806
G Beta Gamma Signaling	1.85	0.0909	0.707	AKT3	v-akt murine thymoma viral oncogene homolog 3	Cytoplasm	kinase	0.00943293	0.0079664	up	1.40594	1.40594	0.491539
Actin Nucleation by ARP-WASP Complex	1.82	0.107	-0.447	ROCK2	Rho associated coiled-coil containing protein kinase 2	Cytoplasm	kinase	0.00101843	0.00016623	up	1.3479	1.3479	0.430714
Actin Nucleation by ARP-WASP Complex	1.82	0.107	-0.447	ITGB1	integrin subunit beta 1	Plasma Membrane	transmembrane receptor	0.00107712	0.000185686	down	1.7317	-1.7317	-0.792188
Actin Nucleation by ARP-WASP Complex	1.82	0.107	-0.447	GRB2	growth factor receptor bound protein 2	Cytoplasm	kinase	0.00367559	0.00245311	down	1.39412	-1.39412	-0.479353
Actin Nucleation by ARP-WASP Complex	1.82	0.107	-0.447	CDC42	cell division cycle 42	Cytoplasm	enzyme	0.00122376	0.000291447	down	1.58389	-1.58389	-0.66347
Actin Nucleation by ARP-WASP Complex	1.82	0.107	-0.447	WASL	Wiskott-Aldrich syndrome like	Cytoplasm	other	0.000409773	6.54692e-06	up	1.40197	1.40197	0.48746
Actin Nucleation by ARP-WASP Complex	1.82	0.107	-0.447	RHOU	ras homolog family member U	Cytoplasm	enzyme	0.00091945	0.000121933	down	1.77155	-1.77155	-0.825012
Role of NFAT in Regulation of the Immune Response	1.8	0.071	0.302	GNG4	G protein subunit gamma 4	Plasma Membrane	enzyme	0.00179535	0.00079175	up	1.34055	1.34055	0.422824
Role of NFAT in Regulation of the Immune Response	1.8	0.071	0.302	MAPK1	mitogen-activated protein kinase 1	Cytoplasm	kinase	0.000671914	4.11984e-05	up	1.37196	1.37196	0.456241
Role of NFAT in Regulation of the Immune Response	1.8	0.071	0.302	GRB2	growth factor receptor bound protein 2	Cytoplasm	kinase	0.00367559	0.00245311	down	1.39412	-1.39412	-0.479353
Role of NFAT in Regulation of the Immune Response	1.8	0.071	0.302	FGFR1	fibroblast growth factor receptor 1	Plasma Membrane	kinase	0.00518563	0.00384455	up	1.47775	1.47775	0.563406
Role of NFAT in Regulation of the Immune Response	1.8	0.071	0.302	MEF2A	myocyte enhancer factor 2A	Nucleus	transcription regulator	0.0159376	0.0145854	down	1.32747	-1.32747	-0.40868
Role of NFAT in Regulation of the Immune Response	1.8	0.071	0.302	FGFR2	fibroblast growth factor receptor 2	Plasma Membrane	kinase	0.0010387	0.00017441	up	1.72084	1.72084	0.783111
Role of NFAT in Regulation of the Immune Response	1.8	0.071	0.302	ITPR1	inositol 1,4,5-trisphosphate receptor type 1	Cytoplasm	ion channel	0.00398954	0.00273357	up	1.53553	1.53553	0.618732
Role of NFAT in Regulation of the Immune Response	1.8	0.071	0.302	ATF2	activating transcription factor 2	Nucleus	transcription regulator	0.00545141	0.00410147	up	1.43801	1.43801	0.524073
Role of NFAT in Regulation of the Immune Response	1.8	0.071	0.302	PIK3R3	phosphoinositide-3-kinase regulatory subunit 3	Cytoplasm	kinase	0.0011846	0.000257204	down	1.43348	-1.43348	-0.519517
Role of NFAT in Regulation of the Immune Response	1.8	0.071	0.302	IKBKG	inhibitor of kappa light polypeptide gene enhancer in B-cells, kinase gamma	Nucleus	kinase	0.00436069	0.00306112	up	1.37115	1.37115	0.455391
Role of NFAT in Regulation of the Immune Response	1.8	0.071	0.302	MEF2D	myocyte enhancer factor 2D	Nucleus	transcription regulator	0.000621793	3.20325e-05	down	1.35557	-1.35557	-0.438904
Role of NFAT in Regulation of the Immune Response	1.8	0.071	0.302	AKT3	v-akt murine thymoma viral oncogene homolog 3	Cytoplasm	kinase	0.00943293	0.0079664	up	1.40594	1.40594	0.491539
Role of NFAT in Regulation of the Immune Response	1.8	0.071	0.302	RCAN3	RCAN family member 3	Other	other	0.000861376	9.76317e-05	up	1.42374	1.42374	0.509689
STAT3 Pathway	1.79	0.0959	2.646	TGFBR1	transforming growth factor beta receptor 1	Plasma Membrane	kinase	0.00089429	0.000110588	up	1.57584	1.57584	0.65612
STAT3 Pathway	1.79	0.0959	2.646	MAPK1	mitogen-activated protein kinase 1	Cytoplasm	kinase	0.000671914	4.11984e-05	up	1.37196	1.37196	0.456241
STAT3 Pathway	1.79	0.0959	2.646	FGFR1	fibroblast growth factor receptor 1	Plasma Membrane	kinase	0.00518563	0.00384455	up	1.47775	1.47775	0.563406
STAT3 Pathway	1.79	0.0959	2.646	CDKN1A	cyclin-dependent kinase inhibitor 1A	Nucleus	kinase	0.00126742	0.000318766	down	1.41868	-1.41868	-0.50455
STAT3 Pathway	1.79	0.0959	2.646	IGF1R	insulin like growth factor 1 receptor	Plasma Membrane	transmembrane receptor	0.00161472	0.000616183	up	1.8702	1.8702	0.90319
STAT3 Pathway	1.79	0.0959	2.646	MAPK9	mitogen-activated protein kinase 9	Cytoplasm	kinase	0.000667225	3.83013e-05	up	2.17032	2.17032	1.11791
STAT3 Pathway	1.79	0.0959	2.646	FGFR2	fibroblast growth factor receptor 2	Plasma Membrane	kinase	0.0010387	0.00017441	up	1.72084	1.72084	0.783111
3-phosphoinositide Biosynthesis	1.79	0.0707	NaN	MTMR9	myotubularin related protein 9	Cytoplasm	phosphatase	0.00114287	0.000231091	down	1.35615	-1.35615	-0.439513
3-phosphoinositide Biosynthesis	1.79	0.0707	NaN	GRB2	growth factor receptor bound protein 2	Cytoplasm	kinase	0.00367559	0.00245311	down	1.39412	-1.39412	-0.479353
3-phosphoinositide Biosynthesis	1.79	0.0707	NaN	FGFR1	fibroblast growth factor receptor 1	Plasma Membrane	kinase	0.00518563	0.00384455	up	1.47775	1.47775	0.563406
3-phosphoinositide Biosynthesis	1.79	0.0707	NaN	NUDT12	nudix hydrolase 12	Cytoplasm	phosphatase	0.00152423	0.000533657	up	1.41124	1.41124	0.496961
3-phosphoinositide Biosynthesis	1.79	0.0707	NaN	PPFIA3	PTPRF interacting protein alpha 3	Plasma Membrane	phosphatase	0.00226084	0.00121762	up	1.40324	1.40324	0.488763
3-phosphoinositide Biosynthesis	1.79	0.0707	NaN	FGFR2	fibroblast growth factor receptor 2	Plasma Membrane	kinase	0.0010387	0.00017441	up	1.72084	1.72084	0.783111
3-phosphoinositide Biosynthesis	1.79	0.0707	NaN	STYX	serine/threonine/tyrosine interacting protein	Cytoplasm	phosphatase	0.000621793	2.98748e-05	up	1.4957	1.4957	0.580824
3-phosphoinositide Biosynthesis	1.79	0.0707	NaN	STYXL1	serine/threonine/tyrosine interacting-like 1	Cytoplasm	phosphatase	0.00170355	0.00070178	up	1.31062	1.31062	0.390245
3-phosphoinositide Biosynthesis	1.79	0.0707	NaN	PTEN	phosphatase and tensin homolog	Cytoplasm	phosphatase	0.00313501	0.00196175	down	1.36758	-1.36758	-0.451628
3-phosphoinositide Biosynthesis	1.79	0.0707	NaN	PIK3R3	phosphoinositide-3-kinase regulatory subunit 3	Cytoplasm	kinase	0.0011846	0.000257204	down	1.43348	-1.43348	-0.519517
3-phosphoinositide Biosynthesis	1.79	0.0707	NaN	PPM1H	protein phosphatase, Mg2+/Mn2+ dependent 1H	Other	phosphatase	0.00139587	0.000419604	up	1.55884	1.55884	0.640469
3-phosphoinositide Biosynthesis	1.79	0.0707	NaN	MTMR2	myotubularin related protein 2	Cytoplasm	phosphatase	0.00139587	0.000419132	up	1.38307	1.38307	0.46787
3-phosphoinositide Biosynthesis	1.79	0.0707	NaN	PPM1F	protein phosphatase, Mg2+/Mn2+ dependent 1F	Cytoplasm	phosphatase	0.00162418	0.000636522	down	1.33187	-1.33187	-0.413453
IL-6 Signaling	1.77	0.0787	0.632	PIK3R3	phosphoinositide-3-kinase regulatory subunit 3	Cytoplasm	kinase	0.0011846	0.000257204	down	1.43348	-1.43348	-0.519517
IL-6 Signaling	1.77	0.0787	0.632	CXCL8	C-X-C motif chemokine ligand 8	Extracellular Space	cytokine	0.00112592	0.000222861	down	1.5851	-1.5851	-0.664577
IL-6 Signaling	1.77	0.0787	0.632	IKBKG	inhibitor of kappa light polypeptide gene enhancer in B-cells, kinase gamma	Nucleus	kinase	0.00436069	0.00306112	up	1.37115	1.37115	0.455391
IL-6 Signaling	1.77	0.0787	0.632	MAPK1	mitogen-activated protein kinase 1	Cytoplasm	kinase	0.000671914	4.11984e-05	up	1.37196	1.37196	0.456241
IL-6 Signaling	1.77	0.0787	0.632	GRB2	growth factor receptor bound protein 2	Cytoplasm	kinase	0.00367559	0.00245311	down	1.39412	-1.39412	-0.479353
IL-6 Signaling	1.77	0.0787	0.632	FGFR1	fibroblast growth factor receptor 1	Plasma Membrane	kinase	0.00518563	0.00384455	up	1.47775	1.47775	0.563406
IL-6 Signaling	1.77	0.0787	0.632	AKT3	v-akt murine thymoma viral oncogene homolog 3	Cytoplasm	kinase	0.00943293	0.0079664	up	1.40594	1.40594	0.491539
IL-6 Signaling	1.77	0.0787	0.632	MAPK9	mitogen-activated protein kinase 9	Cytoplasm	kinase	0.000667225	3.83013e-05	up	2.17032	2.17032	1.11791
IL-6 Signaling	1.77	0.0787	0.632	FGFR2	fibroblast growth factor receptor 2	Plasma Membrane	kinase	0.0010387	0.00017441	up	1.72084	1.72084	0.783111
IL-6 Signaling	1.77	0.0787	0.632	CEBPB	CCAAT/enhancer binding protein beta	Nucleus	transcription regulator	0.0215933	0.0202541	down	1.30268	-1.30268	-0.381486
IL-12 Signaling and Production in Macrophages	1.77	0.0753	NaN	PIK3R3	phosphoinositide-3-kinase regulatory subunit 3	Cytoplasm	kinase	0.0011846	0.000257204	down	1.43348	-1.43348	-0.519517
IL-12 Signaling and Production in Macrophages	1.77	0.0753	NaN	IKBKG	inhibitor of kappa light polypeptide gene enhancer in B-cells, kinase gamma	Nucleus	kinase	0.00436069	0.00306112	up	1.37115	1.37115	0.455391
IL-12 Signaling and Production in Macrophages	1.77	0.0753	NaN	PRKCI	protein kinase C iota	Cytoplasm	kinase	0.00267777	0.0015753	down	1.40614	-1.40614	-0.491737
IL-12 Signaling and Production in Macrophages	1.77	0.0753	NaN	MAPK1	mitogen-activated protein kinase 1	Cytoplasm	kinase	0.000671914	4.11984e-05	up	1.37196	1.37196	0.456241
IL-12 Signaling and Production in Macrophages	1.77	0.0753	NaN	GRB2	growth factor receptor bound protein 2	Cytoplasm	kinase	0.00367559	0.00245311	down	1.39412	-1.39412	-0.479353
IL-12 Signaling and Production in Macrophages	1.77	0.0753	NaN	MYD88	myeloid differentiation primary response 88	Plasma Membrane	other	0.0019092	0.000904691	down	1.39303	-1.39303	-0.478222
IL-12 Signaling and Production in Macrophages	1.77	0.0753	NaN	FGFR1	fibroblast growth factor receptor 1	Plasma Membrane	kinase	0.00518563	0.00384455	up	1.47775	1.47775	0.563406
IL-12 Signaling and Production in Macrophages	1.77	0.0753	NaN	AKT3	v-akt murine thymoma viral oncogene homolog 3	Cytoplasm	kinase	0.00943293	0.0079664	up	1.40594	1.40594	0.491539
IL-12 Signaling and Production in Macrophages	1.77	0.0753	NaN	MAPK9	mitogen-activated protein kinase 9	Cytoplasm	kinase	0.000667225	3.83013e-05	up	2.17032	2.17032	1.11791
IL-12 Signaling and Production in Macrophages	1.77	0.0753	NaN	FGFR2	fibroblast growth factor receptor 2	Plasma Membrane	kinase	0.0010387	0.00017441	up	1.72084	1.72084	0.783111
IL-12 Signaling and Production in Macrophages	1.77	0.0753	NaN	CEBPB	CCAAT/enhancer binding protein beta	Nucleus	transcription regulator	0.0215933	0.0202541	down	1.30268	-1.30268	-0.381486
B Cell Receptor Signaling	1.77	0.0703	0.832	RAP2B	RAP2B, member of RAS oncogene family	Plasma Membrane	enzyme	0.000546477	1.22399e-05	down	1.98696	-1.98696	-0.990561
B Cell Receptor Signaling	1.77	0.0703	0.832	MAPK1	mitogen-activated protein kinase 1	Cytoplasm	kinase	0.000671914	4.11984e-05	up	1.37196	1.37196	0.456241
B Cell Receptor Signaling	1.77	0.0703	0.832	GRB2	growth factor receptor bound protein 2	Cytoplasm	kinase	0.00367559	0.00245311	down	1.39412	-1.39412	-0.479353
B Cell Receptor Signaling	1.77	0.0703	0.832	FGFR1	fibroblast growth factor receptor 1	Plasma Membrane	kinase	0.00518563	0.00384455	up	1.47775	1.47775	0.563406
B Cell Receptor Signaling	1.77	0.0703	0.832	MAPK9	mitogen-activated protein kinase 9	Cytoplasm	kinase	0.000667225	3.83013e-05	up	2.17032	2.17032	1.11791
B Cell Receptor Signaling	1.77	0.0703	0.832	FGFR2	fibroblast growth factor receptor 2	Plasma Membrane	kinase	0.0010387	0.00017441	up	1.72084	1.72084	0.783111
B Cell Receptor Signaling	1.77	0.0703	0.832	ATF2	activating transcription factor 2	Nucleus	transcription regulator	0.00545141	0.00410147	up	1.43801	1.43801	0.524073
B Cell Receptor Signaling	1.77	0.0703	0.832	PTEN	phosphatase and tensin homolog	Cytoplasm	phosphatase	0.00313501	0.00196175	down	1.36758	-1.36758	-0.451628
B Cell Receptor Signaling	1.77	0.0703	0.832	PIK3R3	phosphoinositide-3-kinase regulatory subunit 3	Cytoplasm	kinase	0.0011846	0.000257204	down	1.43348	-1.43348	-0.519517
B Cell Receptor Signaling	1.77	0.0703	0.832	IKBKG	inhibitor of kappa light polypeptide gene enhancer in B-cells, kinase gamma	Nucleus	kinase	0.00436069	0.00306112	up	1.37115	1.37115	0.455391
B Cell Receptor Signaling	1.77	0.0703	0.832	CDC42	cell division cycle 42	Cytoplasm	enzyme	0.00122376	0.000291447	down	1.58389	-1.58389	-0.66347
B Cell Receptor Signaling	1.77	0.0703	0.832	RPS6KB2	ribosomal protein S6 kinase B2	Cytoplasm	kinase	0.00164315	0.000652051	down	1.98692	-1.98692	-0.990532
B Cell Receptor Signaling	1.77	0.0703	0.832	AKT3	v-akt murine thymoma viral oncogene homolog 3	Cytoplasm	kinase	0.00943293	0.0079664	up	1.40594	1.40594	0.491539
Acute Myeloid Leukemia Signaling	1.77	0.0879	0	PIK3R3	phosphoinositide-3-kinase regulatory subunit 3	Cytoplasm	kinase	0.0011846	0.000257204	down	1.43348	-1.43348	-0.519517
Acute Myeloid Leukemia Signaling	1.77	0.0879	0	MAPK1	mitogen-activated protein kinase 1	Cytoplasm	kinase	0.000671914	4.11984e-05	up	1.37196	1.37196	0.456241
Acute Myeloid Leukemia Signaling	1.77	0.0879	0	GRB2	growth factor receptor bound protein 2	Cytoplasm	kinase	0.00367559	0.00245311	down	1.39412	-1.39412	-0.479353
Acute Myeloid Leukemia Signaling	1.77	0.0879	0	FLT3LG	fms related tyrosine kinase 3 ligand	Extracellular Space	cytokine	0.0355347	0.0343772	down	1.33444	-1.33444	-0.416234
Acute Myeloid Leukemia Signaling	1.77	0.0879	0	FGFR1	fibroblast growth factor receptor 1	Plasma Membrane	kinase	0.00518563	0.00384455	up	1.47775	1.47775	0.563406
Acute Myeloid Leukemia Signaling	1.77	0.0879	0	RPS6KB2	ribosomal protein S6 kinase B2	Cytoplasm	kinase	0.00164315	0.000652051	down	1.98692	-1.98692	-0.990532
Acute Myeloid Leukemia Signaling	1.77	0.0879	0	AKT3	v-akt murine thymoma viral oncogene homolog 3	Cytoplasm	kinase	0.00943293	0.0079664	up	1.40594	1.40594	0.491539
Acute Myeloid Leukemia Signaling	1.77	0.0879	0	FGFR2	fibroblast growth factor receptor 2	Plasma Membrane	kinase	0.0010387	0.00017441	up	1.72084	1.72084	0.783111
TREM1 Signaling	1.73	0.0933	-1.134	ITGB1	integrin subunit beta 1	Plasma Membrane	transmembrane receptor	0.00107712	0.000185686	down	1.7317	-1.7317	-0.792188
TREM1 Signaling	1.73	0.0933	-1.134	CXCL8	C-X-C motif chemokine ligand 8	Extracellular Space	cytokine	0.00112592	0.000222861	down	1.5851	-1.5851	-0.664577
TREM1 Signaling	1.73	0.0933	-1.134	MAPK1	mitogen-activated protein kinase 1	Cytoplasm	kinase	0.000671914	4.11984e-05	up	1.37196	1.37196	0.456241
TREM1 Signaling	1.73	0.0933	-1.134	GRB2	growth factor receptor bound protein 2	Cytoplasm	kinase	0.00367559	0.00245311	down	1.39412	-1.39412	-0.479353
TREM1 Signaling	1.73	0.0933	-1.134	MYD88	myeloid differentiation primary response 88	Plasma Membrane	other	0.0019092	0.000904691	down	1.39303	-1.39303	-0.478222
TREM1 Signaling	1.73	0.0933	-1.134	CASP1	caspase 1	Cytoplasm	peptidase	0.00109765	0.000207708	down	1.84566	-1.84566	-0.884139
TREM1 Signaling	1.73	0.0933	-1.134	AKT3	v-akt murine thymoma viral oncogene homolog 3	Cytoplasm	kinase	0.00943293	0.0079664	up	1.40594	1.40594	0.491539
Antiproliferative Role of Somatostatin Receptor 2	1.73	0.0933	0.816	PIK3R3	phosphoinositide-3-kinase regulatory subunit 3	Cytoplasm	kinase	0.0011846	0.000257204	down	1.43348	-1.43348	-0.519517
Antiproliferative Role of Somatostatin Receptor 2	1.73	0.0933	0.816	GNG4	G protein subunit gamma 4	Plasma Membrane	enzyme	0.00179535	0.00079175	up	1.34055	1.34055	0.422824
Antiproliferative Role of Somatostatin Receptor 2	1.73	0.0933	0.816	MAPK1	mitogen-activated protein kinase 1	Cytoplasm	kinase	0.000671914	4.11984e-05	up	1.37196	1.37196	0.456241
Antiproliferative Role of Somatostatin Receptor 2	1.73	0.0933	0.816	GRB2	growth factor receptor bound protein 2	Cytoplasm	kinase	0.00367559	0.00245311	down	1.39412	-1.39412	-0.479353
Antiproliferative Role of Somatostatin Receptor 2	1.73	0.0933	0.816	FGFR1	fibroblast growth factor receptor 1	Plasma Membrane	kinase	0.00518563	0.00384455	up	1.47775	1.47775	0.563406
Antiproliferative Role of Somatostatin Receptor 2	1.73	0.0933	0.816	CDKN1A	cyclin-dependent kinase inhibitor 1A	Nucleus	kinase	0.00126742	0.000318766	down	1.41868	-1.41868	-0.50455
Antiproliferative Role of Somatostatin Receptor 2	1.73	0.0933	0.816	FGFR2	fibroblast growth factor receptor 2	Plasma Membrane	kinase	0.0010387	0.00017441	up	1.72084	1.72084	0.783111
Gap Junction Signaling	1.72	0.0714	NaN	PIK3R3	phosphoinositide-3-kinase regulatory subunit 3	Cytoplasm	kinase	0.0011846	0.000257204	down	1.43348	-1.43348	-0.519517
Gap Junction Signaling	1.72	0.0714	NaN	TUBB3	tubulin beta 3 class III	Cytoplasm	other	0.00145906	0.000470599	up	1.43515	1.43515	0.5212
Gap Junction Signaling	1.72	0.0714	NaN	PRKCI	protein kinase C iota	Cytoplasm	kinase	0.00267777	0.0015753	down	1.40614	-1.40614	-0.491737
Gap Junction Signaling	1.72	0.0714	NaN	MAPK1	mitogen-activated protein kinase 1	Cytoplasm	kinase	0.000671914	4.11984e-05	up	1.37196	1.37196	0.456241
Gap Junction Signaling	1.72	0.0714	NaN	GRB2	growth factor receptor bound protein 2	Cytoplasm	kinase	0.00367559	0.00245311	down	1.39412	-1.39412	-0.479353
Gap Junction Signaling	1.72	0.0714	NaN	FGFR1	fibroblast growth factor receptor 1	Plasma Membrane	kinase	0.00518563	0.00384455	up	1.47775	1.47775	0.563406
Gap Junction Signaling	1.72	0.0714	NaN	TUBB2A	tubulin beta 2A class IIa	Cytoplasm	other	0.00266055	0.00156173	up	1.44753	1.44753	0.533595
Gap Junction Signaling	1.72	0.0714	NaN	CAV1	caveolin 1	Plasma Membrane	transmembrane receptor	0.00145128	0.000461885	up	1.57924	1.57924	0.65923
Gap Junction Signaling	1.72	0.0714	NaN	PRKAG2	protein kinase AMP-activated non-catalytic subunit gamma 2	Cytoplasm	kinase	0.00191038	0.000906647	up	1.32208	1.32208	0.402806
Gap Junction Signaling	1.72	0.0714	NaN	AKT3	v-akt murine thymoma viral oncogene homolog 3	Cytoplasm	kinase	0.00943293	0.0079664	up	1.40594	1.40594	0.491539
Gap Junction Signaling	1.72	0.0714	NaN	FGFR2	fibroblast growth factor receptor 2	Plasma Membrane	kinase	0.0010387	0.00017441	up	1.72084	1.72084	0.783111
Gap Junction Signaling	1.72	0.0714	NaN	ITPR1	inositol 1,4,5-trisphosphate receptor type 1	Cytoplasm	ion channel	0.00398954	0.00273357	up	1.53553	1.53553	0.618732
Corticotropin Releasing Hormone Signaling	1.72	0.0811	-0.378	PRKCI	protein kinase C iota	Cytoplasm	kinase	0.00267777	0.0015753	down	1.40614	-1.40614	-0.491737
Corticotropin Releasing Hormone Signaling	1.72	0.0811	-0.378	GLI2	GLI family zinc finger 2	Nucleus	transcription regulator	0.00095265	0.000132518	down	1.53575	-1.53575	-0.618946
Corticotropin Releasing Hormone Signaling	1.72	0.0811	-0.378	MAPK1	mitogen-activated protein kinase 1	Cytoplasm	kinase	0.000671914	4.11984e-05	up	1.37196	1.37196	0.456241
Corticotropin Releasing Hormone Signaling	1.72	0.0811	-0.378	MEF2D	myocyte enhancer factor 2D	Nucleus	transcription regulator	0.000621793	3.20325e-05	down	1.35557	-1.35557	-0.438904
Corticotropin Releasing Hormone Signaling	1.72	0.0811	-0.378	MEF2A	myocyte enhancer factor 2A	Nucleus	transcription regulator	0.0159376	0.0145854	down	1.32747	-1.32747	-0.40868
Corticotropin Releasing Hormone Signaling	1.72	0.0811	-0.378	PRKAG2	protein kinase AMP-activated non-catalytic subunit gamma 2	Cytoplasm	kinase	0.00191038	0.000906647	up	1.32208	1.32208	0.402806
Corticotropin Releasing Hormone Signaling	1.72	0.0811	-0.378	PTGS2	prostaglandin-endoperoxide synthase 2	Cytoplasm	enzyme	0.00125843	0.000312592	down	1.47674	-1.47674	-0.562415
Corticotropin Releasing Hormone Signaling	1.72	0.0811	-0.378	ITPR1	inositol 1,4,5-trisphosphate receptor type 1	Cytoplasm	ion channel	0.00398954	0.00273357	up	1.53553	1.53553	0.618732
Corticotropin Releasing Hormone Signaling	1.72	0.0811	-0.378	ATF2	activating transcription factor 2	Nucleus	transcription regulator	0.00545141	0.00410147	up	1.43801	1.43801	0.524073
Telomerase Signaling	1.72	0.0811	1.134	HDAC6	histone deacetylase 6	Nucleus	transcription regulator	0.00605928	0.00473275	up	1.65439	1.65439	0.726299
Telomerase Signaling	1.72	0.0811	1.134	PIK3R3	phosphoinositide-3-kinase regulatory subunit 3	Cytoplasm	kinase	0.0011846	0.000257204	down	1.43348	-1.43348	-0.519517
Telomerase Signaling	1.72	0.0811	1.134	MAPK1	mitogen-activated protein kinase 1	Cytoplasm	kinase	0.000671914	4.11984e-05	up	1.37196	1.37196	0.456241
Telomerase Signaling	1.72	0.0811	1.134	GRB2	growth factor receptor bound protein 2	Cytoplasm	kinase	0.00367559	0.00245311	down	1.39412	-1.39412	-0.479353
Telomerase Signaling	1.72	0.0811	1.134	FGFR1	fibroblast growth factor receptor 1	Plasma Membrane	kinase	0.00518563	0.00384455	up	1.47775	1.47775	0.563406
Telomerase Signaling	1.72	0.0811	1.134	CDKN1A	cyclin-dependent kinase inhibitor 1A	Nucleus	kinase	0.00126742	0.000318766	down	1.41868	-1.41868	-0.50455
Telomerase Signaling	1.72	0.0811	1.134	HSP90AA1	heat shock protein 90kDa alpha family class A member 1	Cytoplasm	enzyme	0.000578395	2.09379e-05	up	1.55566	1.55566	0.637525
Telomerase Signaling	1.72	0.0811	1.134	AKT3	v-akt murine thymoma viral oncogene homolog 3	Cytoplasm	kinase	0.00943293	0.0079664	up	1.40594	1.40594	0.491539
Telomerase Signaling	1.72	0.0811	1.134	FGFR2	fibroblast growth factor receptor 2	Plasma Membrane	kinase	0.0010387	0.00017441	up	1.72084	1.72084	0.783111
Fcγ Receptor-mediated Phagocytosis in Macrophages and Monocytes	1.72	0.086	-0.707	MYO5A	myosin VA	Cytoplasm	enzyme	0.00128086	0.000329838	up	1.3758	1.3758	0.460276
Fcγ Receptor-mediated Phagocytosis in Macrophages and Monocytes	1.72	0.086	-0.707	PIK3R3	phosphoinositide-3-kinase regulatory subunit 3	Cytoplasm	kinase	0.0011846	0.000257204	down	1.43348	-1.43348	-0.519517
Fcγ Receptor-mediated Phagocytosis in Macrophages and Monocytes	1.72	0.086	-0.707	PRKCI	protein kinase C iota	Cytoplasm	kinase	0.00267777	0.0015753	down	1.40614	-1.40614	-0.491737
Fcγ Receptor-mediated Phagocytosis in Macrophages and Monocytes	1.72	0.086	-0.707	MAPK1	mitogen-activated protein kinase 1	Cytoplasm	kinase	0.000671914	4.11984e-05	up	1.37196	1.37196	0.456241
Fcγ Receptor-mediated Phagocytosis in Macrophages and Monocytes	1.72	0.086	-0.707	CDC42	cell division cycle 42	Cytoplasm	enzyme	0.00122376	0.000291447	down	1.58389	-1.58389	-0.66347
Fcγ Receptor-mediated Phagocytosis in Macrophages and Monocytes	1.72	0.086	-0.707	RPS6KB2	ribosomal protein S6 kinase B2	Cytoplasm	kinase	0.00164315	0.000652051	down	1.98692	-1.98692	-0.990532
Fcγ Receptor-mediated Phagocytosis in Macrophages and Monocytes	1.72	0.086	-0.707	AKT3	v-akt murine thymoma viral oncogene homolog 3	Cytoplasm	kinase	0.00943293	0.0079664	up	1.40594	1.40594	0.491539
Fcγ Receptor-mediated Phagocytosis in Macrophages and Monocytes	1.72	0.086	-0.707	PTEN	phosphatase and tensin homolog	Cytoplasm	phosphatase	0.00313501	0.00196175	down	1.36758	-1.36758	-0.451628
CCR3 Signaling in Eosinophils	1.71	0.0769	NaN	ROCK2	Rho associated coiled-coil containing protein kinase 2	Cytoplasm	kinase	0.00101843	0.00016623	up	1.3479	1.3479	0.430714
CCR3 Signaling in Eosinophils	1.71	0.0769	NaN	PIK3R3	phosphoinositide-3-kinase regulatory subunit 3	Cytoplasm	kinase	0.0011846	0.000257204	down	1.43348	-1.43348	-0.519517
CCR3 Signaling in Eosinophils	1.71	0.0769	NaN	GNG4	G protein subunit gamma 4	Plasma Membrane	enzyme	0.00179535	0.00079175	up	1.34055	1.34055	0.422824
CCR3 Signaling in Eosinophils	1.71	0.0769	NaN	PRKCI	protein kinase C iota	Cytoplasm	kinase	0.00267777	0.0015753	down	1.40614	-1.40614	-0.491737
CCR3 Signaling in Eosinophils	1.71	0.0769	NaN	MAPK1	mitogen-activated protein kinase 1	Cytoplasm	kinase	0.000671914	4.11984e-05	up	1.37196	1.37196	0.456241
CCR3 Signaling in Eosinophils	1.71	0.0769	NaN	GRB2	growth factor receptor bound protein 2	Cytoplasm	kinase	0.00367559	0.00245311	down	1.39412	-1.39412	-0.479353
CCR3 Signaling in Eosinophils	1.71	0.0769	NaN	FGFR1	fibroblast growth factor receptor 1	Plasma Membrane	kinase	0.00518563	0.00384455	up	1.47775	1.47775	0.563406
CCR3 Signaling in Eosinophils	1.71	0.0769	NaN	FGFR2	fibroblast growth factor receptor 2	Plasma Membrane	kinase	0.0010387	0.00017441	up	1.72084	1.72084	0.783111
CCR3 Signaling in Eosinophils	1.71	0.0769	NaN	LIMK2	LIM domain kinase 2	Cytoplasm	kinase	0.00353288	0.00231874	up	1.38755	1.38755	0.472543
CCR3 Signaling in Eosinophils	1.71	0.0769	NaN	ITPR1	inositol 1,4,5-trisphosphate receptor type 1	Cytoplasm	ion channel	0.00398954	0.00273357	up	1.53553	1.53553	0.618732
IL-15 Signaling	1.7	0.0921	NaN	PIK3R3	phosphoinositide-3-kinase regulatory subunit 3	Cytoplasm	kinase	0.0011846	0.000257204	down	1.43348	-1.43348	-0.519517
IL-15 Signaling	1.7	0.0921	NaN	CXCL8	C-X-C motif chemokine ligand 8	Extracellular Space	cytokine	0.00112592	0.000222861	down	1.5851	-1.5851	-0.664577
IL-15 Signaling	1.7	0.0921	NaN	MAPK1	mitogen-activated protein kinase 1	Cytoplasm	kinase	0.000671914	4.11984e-05	up	1.37196	1.37196	0.456241
IL-15 Signaling	1.7	0.0921	NaN	GRB2	growth factor receptor bound protein 2	Cytoplasm	kinase	0.00367559	0.00245311	down	1.39412	-1.39412	-0.479353
IL-15 Signaling	1.7	0.0921	NaN	FGFR1	fibroblast growth factor receptor 1	Plasma Membrane	kinase	0.00518563	0.00384455	up	1.47775	1.47775	0.563406
IL-15 Signaling	1.7	0.0921	NaN	AKT3	v-akt murine thymoma viral oncogene homolog 3	Cytoplasm	kinase	0.00943293	0.0079664	up	1.40594	1.40594	0.491539
IL-15 Signaling	1.7	0.0921	NaN	FGFR2	fibroblast growth factor receptor 2	Plasma Membrane	kinase	0.0010387	0.00017441	up	1.72084	1.72084	0.783111
Neurotrophin/TRK Signaling	1.7	0.0921	0.378	PIK3R3	phosphoinositide-3-kinase regulatory subunit 3	Cytoplasm	kinase	0.0011846	0.000257204	down	1.43348	-1.43348	-0.519517
Neurotrophin/TRK Signaling	1.7	0.0921	0.378	MAPK1	mitogen-activated protein kinase 1	Cytoplasm	kinase	0.000671914	4.11984e-05	up	1.37196	1.37196	0.456241
Neurotrophin/TRK Signaling	1.7	0.0921	0.378	GRB2	growth factor receptor bound protein 2	Cytoplasm	kinase	0.00367559	0.00245311	down	1.39412	-1.39412	-0.479353
Neurotrophin/TRK Signaling	1.7	0.0921	0.378	CDC42	cell division cycle 42	Cytoplasm	enzyme	0.00122376	0.000291447	down	1.58389	-1.58389	-0.66347
Neurotrophin/TRK Signaling	1.7	0.0921	0.378	FGFR1	fibroblast growth factor receptor 1	Plasma Membrane	kinase	0.00518563	0.00384455	up	1.47775	1.47775	0.563406
Neurotrophin/TRK Signaling	1.7	0.0921	0.378	FGFR2	fibroblast growth factor receptor 2	Plasma Membrane	kinase	0.0010387	0.00017441	up	1.72084	1.72084	0.783111
Neurotrophin/TRK Signaling	1.7	0.0921	0.378	ATF2	activating transcription factor 2	Nucleus	transcription regulator	0.00545141	0.00410147	up	1.43801	1.43801	0.524073
BMP signaling pathway	1.7	0.0921	1.134	MAPK1	mitogen-activated protein kinase 1	Cytoplasm	kinase	0.000671914	4.11984e-05	up	1.37196	1.37196	0.456241
BMP signaling pathway	1.7	0.0921	1.134	GRB2	growth factor receptor bound protein 2	Cytoplasm	kinase	0.00367559	0.00245311	down	1.39412	-1.39412	-0.479353
BMP signaling pathway	1.7	0.0921	1.134	PRKAG2	protein kinase AMP-activated non-catalytic subunit gamma 2	Cytoplasm	kinase	0.00191038	0.000906647	up	1.32208	1.32208	0.402806
BMP signaling pathway	1.7	0.0921	1.134	MAPK9	mitogen-activated protein kinase 9	Cytoplasm	kinase	0.000667225	3.83013e-05	up	2.17032	2.17032	1.11791
BMP signaling pathway	1.7	0.0921	1.134	SMAD5	SMAD family member 5	Nucleus	transcription regulator	0.00147492	0.000489099	down	1.3113	-1.3113	-0.390994
BMP signaling pathway	1.7	0.0921	1.134	BMP6	bone morphogenetic protein 6	Extracellular Space	growth factor	0.00123616	0.000300265	up	1.35972	1.35972	0.443304
BMP signaling pathway	1.7	0.0921	1.134	ATF2	activating transcription factor 2	Nucleus	transcription regulator	0.00545141	0.00410147	up	1.43801	1.43801	0.524073
Acute Phase Response Signaling	1.7	0.071	0.905	PIK3R3	phosphoinositide-3-kinase regulatory subunit 3	Cytoplasm	kinase	0.0011846	0.000257204	down	1.43348	-1.43348	-0.519517
Acute Phase Response Signaling	1.7	0.071	0.905	TRADD	TNFRSF1A associated via death domain	Cytoplasm	other	0.00163019	0.000639827	up	1.37329	1.37329	0.457637
Acute Phase Response Signaling	1.7	0.071	0.905	IKBKG	inhibitor of kappa light polypeptide gene enhancer in B-cells, kinase gamma	Nucleus	kinase	0.00436069	0.00306112	up	1.37115	1.37115	0.455391
Acute Phase Response Signaling	1.7	0.071	0.905	FTL	ferritin, light polypeptide	Cytoplasm	enzyme	0.00116849	0.000247588	down	1.3095	-1.3095	-0.389021
Acute Phase Response Signaling	1.7	0.071	0.905	MAPK1	mitogen-activated protein kinase 1	Cytoplasm	kinase	0.000671914	4.11984e-05	up	1.37196	1.37196	0.456241
Acute Phase Response Signaling	1.7	0.071	0.905	GRB2	growth factor receptor bound protein 2	Cytoplasm	kinase	0.00367559	0.00245311	down	1.39412	-1.39412	-0.479353
Acute Phase Response Signaling	1.7	0.071	0.905	MYD88	myeloid differentiation primary response 88	Plasma Membrane	other	0.0019092	0.000904691	down	1.39303	-1.39303	-0.478222
Acute Phase Response Signaling	1.7	0.071	0.905	AKT3	v-akt murine thymoma viral oncogene homolog 3	Cytoplasm	kinase	0.00943293	0.0079664	up	1.40594	1.40594	0.491539
Acute Phase Response Signaling	1.7	0.071	0.905	MAPK9	mitogen-activated protein kinase 9	Cytoplasm	kinase	0.000667225	3.83013e-05	up	2.17032	2.17032	1.11791
Acute Phase Response Signaling	1.7	0.071	0.905	CEBPB	CCAAT/enhancer binding protein beta	Nucleus	transcription regulator	0.0215933	0.0202541	down	1.30268	-1.30268	-0.381486
Acute Phase Response Signaling	1.7	0.071	0.905	SERPINE1	serpin family E member 1	Extracellular Space	other	0.00160108	0.000603741	up	1.38064	1.38064	0.465338
Acute Phase Response Signaling	1.7	0.071	0.905	CRABP2	cellular retinoic acid binding protein 2	Cytoplasm	transporter	0.00464205	0.0033346	up	1.36087	1.36087	0.444532
Leukocyte Extravasation Signaling	1.69	0.0667	-0.277	ITGB1	integrin subunit beta 1	Plasma Membrane	transmembrane receptor	0.00107712	0.000185686	down	1.7317	-1.7317	-0.792188
Leukocyte Extravasation Signaling	1.69	0.0667	-0.277	MAPK1	mitogen-activated protein kinase 1	Cytoplasm	kinase	0.000671914	4.11984e-05	up	1.37196	1.37196	0.456241
Leukocyte Extravasation Signaling	1.69	0.0667	-0.277	GRB2	growth factor receptor bound protein 2	Cytoplasm	kinase	0.00367559	0.00245311	down	1.39412	-1.39412	-0.479353
Leukocyte Extravasation Signaling	1.69	0.0667	-0.277	CXCR4	C-X-C motif chemokine receptor 4	Plasma Membrane	G-protein coupled receptor	0.0018305	0.000835041	down	1.32485	-1.32485	-0.405824
Leukocyte Extravasation Signaling	1.69	0.0667	-0.277	FGFR1	fibroblast growth factor receptor 1	Plasma Membrane	kinase	0.00518563	0.00384455	up	1.47775	1.47775	0.563406
Leukocyte Extravasation Signaling	1.69	0.0667	-0.277	WASL	Wiskott-Aldrich syndrome like	Cytoplasm	other	0.000409773	6.54692e-06	up	1.40197	1.40197	0.48746
Leukocyte Extravasation Signaling	1.69	0.0667	-0.277	MAPK9	mitogen-activated protein kinase 9	Cytoplasm	kinase	0.000667225	3.83013e-05	up	2.17032	2.17032	1.11791
Leukocyte Extravasation Signaling	1.69	0.0667	-0.277	MLLT4	myeloid/lymphoid or mixed-lineage leukemia; translocated to, 4	Nucleus	other	0.00130563	0.000344608	up	1.74351	1.74351	0.801997
Leukocyte Extravasation Signaling	1.69	0.0667	-0.277	FGFR2	fibroblast growth factor receptor 2	Plasma Membrane	kinase	0.0010387	0.00017441	up	1.72084	1.72084	0.783111
Leukocyte Extravasation Signaling	1.69	0.0667	-0.277	ROCK2	Rho associated coiled-coil containing protein kinase 2	Cytoplasm	kinase	0.00101843	0.00016623	up	1.3479	1.3479	0.430714
Leukocyte Extravasation Signaling	1.69	0.0667	-0.277	PIK3R3	phosphoinositide-3-kinase regulatory subunit 3	Cytoplasm	kinase	0.0011846	0.000257204	down	1.43348	-1.43348	-0.519517
Leukocyte Extravasation Signaling	1.69	0.0667	-0.277	PRKCI	protein kinase C iota	Cytoplasm	kinase	0.00267777	0.0015753	down	1.40614	-1.40614	-0.491737
Leukocyte Extravasation Signaling	1.69	0.0667	-0.277	CDC42	cell division cycle 42	Cytoplasm	enzyme	0.00122376	0.000291447	down	1.58389	-1.58389	-0.66347
Leukocyte Extravasation Signaling	1.69	0.0667	-0.277	ARHGAP12	Rho GTPase activating protein 12	Cytoplasm	other	0.0098858	0.00839995	down	1.41602	-1.41602	-0.501842
RAR Activation	1.68	0.0684	NaN	PBRM1	polybromo 1	Nucleus	other	0.00556927	0.00422612	down	1.44282	-1.44282	-0.528893
RAR Activation	1.68	0.0684	NaN	PIK3R3	phosphoinositide-3-kinase regulatory subunit 3	Cytoplasm	kinase	0.0011846	0.000257204	down	1.43348	-1.43348	-0.519517
RAR Activation	1.68	0.0684	NaN	NSD1	nuclear receptor binding SET domain protein 1	Nucleus	transcription regulator	0.00439515	0.00309667	down	1.5514	-1.5514	-0.633571
RAR Activation	1.68	0.0684	NaN	PRKCI	protein kinase C iota	Cytoplasm	kinase	0.00267777	0.0015753	down	1.40614	-1.40614	-0.491737
RAR Activation	1.68	0.0684	NaN	MAPK1	mitogen-activated protein kinase 1	Cytoplasm	kinase	0.000671914	4.11984e-05	up	1.37196	1.37196	0.456241
RAR Activation	1.68	0.0684	NaN	MED1	mediator complex subunit 1	Nucleus	transcription regulator	0.00783082	0.00640765	down	1.37262	-1.37262	-0.456928
RAR Activation	1.68	0.0684	NaN	PRKAG2	protein kinase AMP-activated non-catalytic subunit gamma 2	Cytoplasm	kinase	0.00191038	0.000906647	up	1.32208	1.32208	0.402806
RAR Activation	1.68	0.0684	NaN	AKT3	v-akt murine thymoma viral oncogene homolog 3	Cytoplasm	kinase	0.00943293	0.0079664	up	1.40594	1.40594	0.491539
RAR Activation	1.68	0.0684	NaN	MAPK9	mitogen-activated protein kinase 9	Cytoplasm	kinase	0.000667225	3.83013e-05	up	2.17032	2.17032	1.11791
RAR Activation	1.68	0.0684	NaN	SMAD5	SMAD family member 5	Nucleus	transcription regulator	0.00147492	0.000489099	down	1.3113	-1.3113	-0.390994
RAR Activation	1.68	0.0684	NaN	CRABP2	cellular retinoic acid binding protein 2	Cytoplasm	transporter	0.00464205	0.0033346	up	1.36087	1.36087	0.444532
RAR Activation	1.68	0.0684	NaN	CITED2	Cbp/p300 interacting transactivator with Glu/Asp rich carboxy-terminal domain 2	Nucleus	transcription regulator	0.0108491	0.00942642	up	1.40592	1.40592	0.491512
RAR Activation	1.68	0.0684	NaN	PTEN	phosphatase and tensin homolog	Cytoplasm	phosphatase	0.00313501	0.00196175	down	1.36758	-1.36758	-0.451628
Angiopoietin Signaling	1.68	0.0909	0	PIK3R3	phosphoinositide-3-kinase regulatory subunit 3	Cytoplasm	kinase	0.0011846	0.000257204	down	1.43348	-1.43348	-0.519517
Angiopoietin Signaling	1.68	0.0909	0	IKBKG	inhibitor of kappa light polypeptide gene enhancer in B-cells, kinase gamma	Nucleus	kinase	0.00436069	0.00306112	up	1.37115	1.37115	0.455391
Angiopoietin Signaling	1.68	0.0909	0	GRB2	growth factor receptor bound protein 2	Cytoplasm	kinase	0.00367559	0.00245311	down	1.39412	-1.39412	-0.479353
Angiopoietin Signaling	1.68	0.0909	0	FGFR1	fibroblast growth factor receptor 1	Plasma Membrane	kinase	0.00518563	0.00384455	up	1.47775	1.47775	0.563406
Angiopoietin Signaling	1.68	0.0909	0	AKT3	v-akt murine thymoma viral oncogene homolog 3	Cytoplasm	kinase	0.00943293	0.0079664	up	1.40594	1.40594	0.491539
Angiopoietin Signaling	1.68	0.0909	0	FGFR2	fibroblast growth factor receptor 2	Plasma Membrane	kinase	0.0010387	0.00017441	up	1.72084	1.72084	0.783111
Angiopoietin Signaling	1.68	0.0909	0	BIRC5	baculoviral IAP repeat containing 5	Cytoplasm	other	0.00185057	0.000847978	up	1.5708	1.5708	0.651499
Paxillin Signaling	1.67	0.0796	0	ITGB1	integrin subunit beta 1	Plasma Membrane	transmembrane receptor	0.00107712	0.000185686	down	1.7317	-1.7317	-0.792188
Paxillin Signaling	1.67	0.0796	0	PIK3R3	phosphoinositide-3-kinase regulatory subunit 3	Cytoplasm	kinase	0.0011846	0.000257204	down	1.43348	-1.43348	-0.519517
Paxillin Signaling	1.67	0.0796	0	MAPK1	mitogen-activated protein kinase 1	Cytoplasm	kinase	0.000671914	4.11984e-05	up	1.37196	1.37196	0.456241
Paxillin Signaling	1.67	0.0796	0	GRB2	growth factor receptor bound protein 2	Cytoplasm	kinase	0.00367559	0.00245311	down	1.39412	-1.39412	-0.479353
Paxillin Signaling	1.67	0.0796	0	CDC42	cell division cycle 42	Cytoplasm	enzyme	0.00122376	0.000291447	down	1.58389	-1.58389	-0.66347
Paxillin Signaling	1.67	0.0796	0	FGFR1	fibroblast growth factor receptor 1	Plasma Membrane	kinase	0.00518563	0.00384455	up	1.47775	1.47775	0.563406
Paxillin Signaling	1.67	0.0796	0	MAPK9	mitogen-activated protein kinase 9	Cytoplasm	kinase	0.000667225	3.83013e-05	up	2.17032	2.17032	1.11791
Paxillin Signaling	1.67	0.0796	0	FGFR2	fibroblast growth factor receptor 2	Plasma Membrane	kinase	0.0010387	0.00017441	up	1.72084	1.72084	0.783111
Paxillin Signaling	1.67	0.0796	0	ITGB8	integrin subunit beta 8	Plasma Membrane	other	0.00393843	0.00268668	up	1.83104	1.83104	0.872664
P2Y Purigenic Receptor Signaling Pathway	1.67	0.0758	1	PIK3R3	phosphoinositide-3-kinase regulatory subunit 3	Cytoplasm	kinase	0.0011846	0.000257204	down	1.43348	-1.43348	-0.519517
P2Y Purigenic Receptor Signaling Pathway	1.67	0.0758	1	GNG4	G protein subunit gamma 4	Plasma Membrane	enzyme	0.00179535	0.00079175	up	1.34055	1.34055	0.422824
P2Y Purigenic Receptor Signaling Pathway	1.67	0.0758	1	PRKCI	protein kinase C iota	Cytoplasm	kinase	0.00267777	0.0015753	down	1.40614	-1.40614	-0.491737
P2Y Purigenic Receptor Signaling Pathway	1.67	0.0758	1	MAPK1	mitogen-activated protein kinase 1	Cytoplasm	kinase	0.000671914	4.11984e-05	up	1.37196	1.37196	0.456241
P2Y Purigenic Receptor Signaling Pathway	1.67	0.0758	1	GRB2	growth factor receptor bound protein 2	Cytoplasm	kinase	0.00367559	0.00245311	down	1.39412	-1.39412	-0.479353
P2Y Purigenic Receptor Signaling Pathway	1.67	0.0758	1	FGFR1	fibroblast growth factor receptor 1	Plasma Membrane	kinase	0.00518563	0.00384455	up	1.47775	1.47775	0.563406
P2Y Purigenic Receptor Signaling Pathway	1.67	0.0758	1	PRKAG2	protein kinase AMP-activated non-catalytic subunit gamma 2	Cytoplasm	kinase	0.00191038	0.000906647	up	1.32208	1.32208	0.402806
P2Y Purigenic Receptor Signaling Pathway	1.67	0.0758	1	AKT3	v-akt murine thymoma viral oncogene homolog 3	Cytoplasm	kinase	0.00943293	0.0079664	up	1.40594	1.40594	0.491539
P2Y Purigenic Receptor Signaling Pathway	1.67	0.0758	1	FGFR2	fibroblast growth factor receptor 2	Plasma Membrane	kinase	0.0010387	0.00017441	up	1.72084	1.72084	0.783111
P2Y Purigenic Receptor Signaling Pathway	1.67	0.0758	1	ATF2	activating transcription factor 2	Nucleus	transcription regulator	0.00545141	0.00410147	up	1.43801	1.43801	0.524073
Role of Osteoblasts, Osteoclasts and Chondrocytes in Rheumatoid Arthritis	1.66	0.0647	NaN	ITGB1	integrin subunit beta 1	Plasma Membrane	transmembrane receptor	0.00107712	0.000185686	down	1.7317	-1.7317	-0.792188
Role of Osteoblasts, Osteoclasts and Chondrocytes in Rheumatoid Arthritis	1.66	0.0647	NaN	FZD10	frizzled class receptor 10	Plasma Membrane	G-protein coupled receptor	0.000843999	9.1848e-05	down	1.46706	-1.46706	-0.55293
Role of Osteoblasts, Osteoclasts and Chondrocytes in Rheumatoid Arthritis	1.66	0.0647	NaN	MAPK1	mitogen-activated protein kinase 1	Cytoplasm	kinase	0.000671914	4.11984e-05	up	1.37196	1.37196	0.456241
Role of Osteoblasts, Osteoclasts and Chondrocytes in Rheumatoid Arthritis	1.66	0.0647	NaN	GRB2	growth factor receptor bound protein 2	Cytoplasm	kinase	0.00367559	0.00245311	down	1.39412	-1.39412	-0.479353
Role of Osteoblasts, Osteoclasts and Chondrocytes in Rheumatoid Arthritis	1.66	0.0647	NaN	FGFR1	fibroblast growth factor receptor 1	Plasma Membrane	kinase	0.00518563	0.00384455	up	1.47775	1.47775	0.563406
Role of Osteoblasts, Osteoclasts and Chondrocytes in Rheumatoid Arthritis	1.66	0.0647	NaN	MAPK9	mitogen-activated protein kinase 9	Cytoplasm	kinase	0.000667225	3.83013e-05	up	2.17032	2.17032	1.11791
Role of Osteoblasts, Osteoclasts and Chondrocytes in Rheumatoid Arthritis	1.66	0.0647	NaN	FGFR2	fibroblast growth factor receptor 2	Plasma Membrane	kinase	0.0010387	0.00017441	up	1.72084	1.72084	0.783111
Role of Osteoblasts, Osteoclasts and Chondrocytes in Rheumatoid Arthritis	1.66	0.0647	NaN	SMAD5	SMAD family member 5	Nucleus	transcription regulator	0.00147492	0.000489099	down	1.3113	-1.3113	-0.390994
Role of Osteoblasts, Osteoclasts and Chondrocytes in Rheumatoid Arthritis	1.66	0.0647	NaN	FZD1	frizzled class receptor 1	Plasma Membrane	G-protein coupled receptor	0.0036817	0.00246081	down	1.52966	-1.52966	-0.613215
Role of Osteoblasts, Osteoclasts and Chondrocytes in Rheumatoid Arthritis	1.66	0.0647	NaN	PIK3R3	phosphoinositide-3-kinase regulatory subunit 3	Cytoplasm	kinase	0.0011846	0.000257204	down	1.43348	-1.43348	-0.519517
Role of Osteoblasts, Osteoclasts and Chondrocytes in Rheumatoid Arthritis	1.66	0.0647	NaN	TRADD	TNFRSF1A associated via death domain	Cytoplasm	other	0.00163019	0.000639827	up	1.37329	1.37329	0.457637
Role of Osteoblasts, Osteoclasts and Chondrocytes in Rheumatoid Arthritis	1.66	0.0647	NaN	IKBKG	inhibitor of kappa light polypeptide gene enhancer in B-cells, kinase gamma	Nucleus	kinase	0.00436069	0.00306112	up	1.37115	1.37115	0.455391
Role of Osteoblasts, Osteoclasts and Chondrocytes in Rheumatoid Arthritis	1.66	0.0647	NaN	AKT3	v-akt murine thymoma viral oncogene homolog 3	Cytoplasm	kinase	0.00943293	0.0079664	up	1.40594	1.40594	0.491539
Role of Osteoblasts, Osteoclasts and Chondrocytes in Rheumatoid Arthritis	1.66	0.0647	NaN	FZD5	frizzled class receptor 5	Plasma Membrane	G-protein coupled receptor	0.00115552	0.000241234	down	1.51534	-1.51534	-0.599645
Role of Osteoblasts, Osteoclasts and Chondrocytes in Rheumatoid Arthritis	1.66	0.0647	NaN	BMP6	bone morphogenetic protein 6	Extracellular Space	growth factor	0.00123616	0.000300265	up	1.35972	1.35972	0.443304
Superpathway of Geranylgeranyldiphosphate Biosynthesis I (via Mevalonate)	1.66	0.176	NaN	PMVK	phosphomevalonate kinase	Cytoplasm	kinase	0.00152154	0.000527003	down	1.35507	-1.35507	-0.438363
Superpathway of Geranylgeranyldiphosphate Biosynthesis I (via Mevalonate)	1.66	0.176	NaN	HMGCR	3-hydroxy-3-methylglutaryl-CoA reductase	Cytoplasm	enzyme	0.0014677	0.000482282	up	1.36717	1.36717	0.451191
Superpathway of Geranylgeranyldiphosphate Biosynthesis I (via Mevalonate)	1.66	0.176	NaN	GGPS1	geranylgeranyl diphosphate synthase 1	Cytoplasm	enzyme	0.00208343	0.00106505	up	1.31969	1.31969	0.400202
HIF1α Signaling	1.63	0.0783	NaN	PIK3R3	phosphoinositide-3-kinase regulatory subunit 3	Cytoplasm	kinase	0.0011846	0.000257204	down	1.43348	-1.43348	-0.519517
HIF1α Signaling	1.63	0.0783	NaN	SLC2A1	solute carrier family 2 member 1	Plasma Membrane	transporter	0.00109986	0.000210282	down	1.38295	-1.38295	-0.467749
HIF1α Signaling	1.63	0.0783	NaN	MAPK1	mitogen-activated protein kinase 1	Cytoplasm	kinase	0.000671914	4.11984e-05	up	1.37196	1.37196	0.456241
HIF1α Signaling	1.63	0.0783	NaN	GRB2	growth factor receptor bound protein 2	Cytoplasm	kinase	0.00367559	0.00245311	down	1.39412	-1.39412	-0.479353
HIF1α Signaling	1.63	0.0783	NaN	FGFR1	fibroblast growth factor receptor 1	Plasma Membrane	kinase	0.00518563	0.00384455	up	1.47775	1.47775	0.563406
HIF1α Signaling	1.63	0.0783	NaN	HSP90AA1	heat shock protein 90kDa alpha family class A member 1	Cytoplasm	enzyme	0.000578395	2.09379e-05	up	1.55566	1.55566	0.637525
HIF1α Signaling	1.63	0.0783	NaN	AKT3	v-akt murine thymoma viral oncogene homolog 3	Cytoplasm	kinase	0.00943293	0.0079664	up	1.40594	1.40594	0.491539
HIF1α Signaling	1.63	0.0783	NaN	MAPK9	mitogen-activated protein kinase 9	Cytoplasm	kinase	0.000667225	3.83013e-05	up	2.17032	2.17032	1.11791
HIF1α Signaling	1.63	0.0783	NaN	FGFR2	fibroblast growth factor receptor 2	Plasma Membrane	kinase	0.0010387	0.00017441	up	1.72084	1.72084	0.783111
Erythropoietin Signaling	1.62	0.0886	NaN	PIK3R3	phosphoinositide-3-kinase regulatory subunit 3	Cytoplasm	kinase	0.0011846	0.000257204	down	1.43348	-1.43348	-0.519517
Erythropoietin Signaling	1.62	0.0886	NaN	PRKCI	protein kinase C iota	Cytoplasm	kinase	0.00267777	0.0015753	down	1.40614	-1.40614	-0.491737
Erythropoietin Signaling	1.62	0.0886	NaN	MAPK1	mitogen-activated protein kinase 1	Cytoplasm	kinase	0.000671914	4.11984e-05	up	1.37196	1.37196	0.456241
Erythropoietin Signaling	1.62	0.0886	NaN	GRB2	growth factor receptor bound protein 2	Cytoplasm	kinase	0.00367559	0.00245311	down	1.39412	-1.39412	-0.479353
Erythropoietin Signaling	1.62	0.0886	NaN	FGFR1	fibroblast growth factor receptor 1	Plasma Membrane	kinase	0.00518563	0.00384455	up	1.47775	1.47775	0.563406
Erythropoietin Signaling	1.62	0.0886	NaN	AKT3	v-akt murine thymoma viral oncogene homolog 3	Cytoplasm	kinase	0.00943293	0.0079664	up	1.40594	1.40594	0.491539
Erythropoietin Signaling	1.62	0.0886	NaN	FGFR2	fibroblast growth factor receptor 2	Plasma Membrane	kinase	0.0010387	0.00017441	up	1.72084	1.72084	0.783111
Superpathway of Serine and Glycine Biosynthesis I	1.62	0.286	NaN	SHMT1	serine hydroxymethyltransferase 1	Cytoplasm	enzyme	0.00089429	0.000111483	up	1.43917	1.43917	0.525236
Superpathway of Serine and Glycine Biosynthesis I	1.62	0.286	NaN	SHMT2	serine hydroxymethyltransferase 2	Cytoplasm	enzyme	0.00226478	0.00122137	down	1.64964	-1.64964	-0.722151
4-1BB Signaling in T Lymphocytes	1.61	0.129	2	IKBKG	inhibitor of kappa light polypeptide gene enhancer in B-cells, kinase gamma	Nucleus	kinase	0.00436069	0.00306112	up	1.37115	1.37115	0.455391
4-1BB Signaling in T Lymphocytes	1.61	0.129	2	MAPK1	mitogen-activated protein kinase 1	Cytoplasm	kinase	0.000671914	4.11984e-05	up	1.37196	1.37196	0.456241
4-1BB Signaling in T Lymphocytes	1.61	0.129	2	MAPK9	mitogen-activated protein kinase 9	Cytoplasm	kinase	0.000667225	3.83013e-05	up	2.17032	2.17032	1.11791
4-1BB Signaling in T Lymphocytes	1.61	0.129	2	ATF2	activating transcription factor 2	Nucleus	transcription regulator	0.00545141	0.00410147	up	1.43801	1.43801	0.524073
TR/RXR Activation	1.59	0.0816	NaN	PIK3R3	phosphoinositide-3-kinase regulatory subunit 3	Cytoplasm	kinase	0.0011846	0.000257204	down	1.43348	-1.43348	-0.519517
TR/RXR Activation	1.59	0.0816	NaN	SLC2A1	solute carrier family 2 member 1	Plasma Membrane	transporter	0.00109986	0.000210282	down	1.38295	-1.38295	-0.467749
TR/RXR Activation	1.59	0.0816	NaN	GRB2	growth factor receptor bound protein 2	Cytoplasm	kinase	0.00367559	0.00245311	down	1.39412	-1.39412	-0.479353
TR/RXR Activation	1.59	0.0816	NaN	PDE3B	phosphodiesterase 3B	Cytoplasm	enzyme	0.00262524	0.00153082	up	1.32551	1.32551	0.40655
TR/RXR Activation	1.59	0.0816	NaN	MED1	mediator complex subunit 1	Nucleus	transcription regulator	0.00783082	0.00640765	down	1.37262	-1.37262	-0.456928
TR/RXR Activation	1.59	0.0816	NaN	FGFR1	fibroblast growth factor receptor 1	Plasma Membrane	kinase	0.00518563	0.00384455	up	1.47775	1.47775	0.563406
TR/RXR Activation	1.59	0.0816	NaN	AKT3	v-akt murine thymoma viral oncogene homolog 3	Cytoplasm	kinase	0.00943293	0.0079664	up	1.40594	1.40594	0.491539
TR/RXR Activation	1.59	0.0816	NaN	FGFR2	fibroblast growth factor receptor 2	Plasma Membrane	kinase	0.0010387	0.00017441	up	1.72084	1.72084	0.783111
ErbB Signaling	1.59	0.0816	NaN	PIK3R3	phosphoinositide-3-kinase regulatory subunit 3	Cytoplasm	kinase	0.0011846	0.000257204	down	1.43348	-1.43348	-0.519517
ErbB Signaling	1.59	0.0816	NaN	PRKCI	protein kinase C iota	Cytoplasm	kinase	0.00267777	0.0015753	down	1.40614	-1.40614	-0.491737
ErbB Signaling	1.59	0.0816	NaN	MAPK1	mitogen-activated protein kinase 1	Cytoplasm	kinase	0.000671914	4.11984e-05	up	1.37196	1.37196	0.456241
ErbB Signaling	1.59	0.0816	NaN	GRB2	growth factor receptor bound protein 2	Cytoplasm	kinase	0.00367559	0.00245311	down	1.39412	-1.39412	-0.479353
ErbB Signaling	1.59	0.0816	NaN	CDC42	cell division cycle 42	Cytoplasm	enzyme	0.00122376	0.000291447	down	1.58389	-1.58389	-0.66347
ErbB Signaling	1.59	0.0816	NaN	FGFR1	fibroblast growth factor receptor 1	Plasma Membrane	kinase	0.00518563	0.00384455	up	1.47775	1.47775	0.563406
ErbB Signaling	1.59	0.0816	NaN	MAPK9	mitogen-activated protein kinase 9	Cytoplasm	kinase	0.000667225	3.83013e-05	up	2.17032	2.17032	1.11791
ErbB Signaling	1.59	0.0816	NaN	FGFR2	fibroblast growth factor receptor 2	Plasma Membrane	kinase	0.0010387	0.00017441	up	1.72084	1.72084	0.783111
D-myo-inositol (1,4,5)-trisphosphate Degradation	1.59	0.167	NaN	BPNT1	3'(2'), 5'-bisphosphate nucleotidase 1	Nucleus	phosphatase	0.00149964	0.000517316	down	2.17438	-2.17438	-1.12061
D-myo-inositol (1,4,5)-trisphosphate Degradation	1.59	0.167	NaN	IMPA2	inositol monophosphatase 2	Cytoplasm	phosphatase	0.000843999	9.16314e-05	down	1.30334	-1.30334	-0.38221
D-myo-inositol (1,4,5)-trisphosphate Degradation	1.59	0.167	NaN	INPP5A	inositol polyphosphate-5-phosphatase A	Plasma Membrane	phosphatase	0.00171931	0.000716364	up	1.67247	1.67247	0.741985
Phospholipase C Signaling	1.59	0.0633	-0.707	ITGB1	integrin subunit beta 1	Plasma Membrane	transmembrane receptor	0.00107712	0.000185686	down	1.7317	-1.7317	-0.792188
Phospholipase C Signaling	1.59	0.0633	-0.707	TGM2	transglutaminase 2	Cytoplasm	enzyme	0.00125918	0.000313667	down	1.46115	-1.46115	-0.547108
Phospholipase C Signaling	1.59	0.0633	-0.707	HDAC6	histone deacetylase 6	Nucleus	transcription regulator	0.00605928	0.00473275	up	1.65439	1.65439	0.726299
Phospholipase C Signaling	1.59	0.0633	-0.707	GNG4	G protein subunit gamma 4	Plasma Membrane	enzyme	0.00179535	0.00079175	up	1.34055	1.34055	0.422824
Phospholipase C Signaling	1.59	0.0633	-0.707	PRKCI	protein kinase C iota	Cytoplasm	kinase	0.00267777	0.0015753	down	1.40614	-1.40614	-0.491737
Phospholipase C Signaling	1.59	0.0633	-0.707	AHNAK	AHNAK nucleoprotein	Nucleus	other	0.000667225	3.90878e-05	down	1.51466	-1.51466	-0.598999
Phospholipase C Signaling	1.59	0.0633	-0.707	MAPK1	mitogen-activated protein kinase 1	Cytoplasm	kinase	0.000671914	4.11984e-05	up	1.37196	1.37196	0.456241
Phospholipase C Signaling	1.59	0.0633	-0.707	GRB2	growth factor receptor bound protein 2	Cytoplasm	kinase	0.00367559	0.00245311	down	1.39412	-1.39412	-0.479353
Phospholipase C Signaling	1.59	0.0633	-0.707	MEF2D	myocyte enhancer factor 2D	Nucleus	transcription regulator	0.000621793	3.20325e-05	down	1.35557	-1.35557	-0.438904
Phospholipase C Signaling	1.59	0.0633	-0.707	RALB	v-ral simian leukemia viral oncogene homolog B	Cytoplasm	enzyme	0.00227628	0.00123715	up	1.75711	1.75711	0.813205
Phospholipase C Signaling	1.59	0.0633	-0.707	MEF2A	myocyte enhancer factor 2A	Nucleus	transcription regulator	0.0159376	0.0145854	down	1.32747	-1.32747	-0.40868
Phospholipase C Signaling	1.59	0.0633	-0.707	RHOU	ras homolog family member U	Cytoplasm	enzyme	0.00091945	0.000121933	down	1.77155	-1.77155	-0.825012
Phospholipase C Signaling	1.59	0.0633	-0.707	MYL6B	myosin light chain 6B	Cytoplasm	other	0.00377004	0.00253934	up	1.3427	1.3427	0.425133
Phospholipase C Signaling	1.59	0.0633	-0.707	ITPR1	inositol 1,4,5-trisphosphate receptor type 1	Cytoplasm	ion channel	0.00398954	0.00273357	up	1.53553	1.53553	0.618732
Phospholipase C Signaling	1.59	0.0633	-0.707	ATF2	activating transcription factor 2	Nucleus	transcription regulator	0.00545141	0.00410147	up	1.43801	1.43801	0.524073
Role of Pattern Recognition Receptors in Recognition of Bacteria and Viruses	1.57	0.073	-0.333	PIK3R3	phosphoinositide-3-kinase regulatory subunit 3	Cytoplasm	kinase	0.0011846	0.000257204	down	1.43348	-1.43348	-0.519517
Role of Pattern Recognition Receptors in Recognition of Bacteria and Viruses	1.57	0.073	-0.333	CXCL8	C-X-C motif chemokine ligand 8	Extracellular Space	cytokine	0.00112592	0.000222861	down	1.5851	-1.5851	-0.664577
Role of Pattern Recognition Receptors in Recognition of Bacteria and Viruses	1.57	0.073	-0.333	PRKCI	protein kinase C iota	Cytoplasm	kinase	0.00267777	0.0015753	down	1.40614	-1.40614	-0.491737
Role of Pattern Recognition Receptors in Recognition of Bacteria and Viruses	1.57	0.073	-0.333	MAPK1	mitogen-activated protein kinase 1	Cytoplasm	kinase	0.000671914	4.11984e-05	up	1.37196	1.37196	0.456241
Role of Pattern Recognition Receptors in Recognition of Bacteria and Viruses	1.57	0.073	-0.333	GRB2	growth factor receptor bound protein 2	Cytoplasm	kinase	0.00367559	0.00245311	down	1.39412	-1.39412	-0.479353
Role of Pattern Recognition Receptors in Recognition of Bacteria and Viruses	1.57	0.073	-0.333	MYD88	myeloid differentiation primary response 88	Plasma Membrane	other	0.0019092	0.000904691	down	1.39303	-1.39303	-0.478222
Role of Pattern Recognition Receptors in Recognition of Bacteria and Viruses	1.57	0.073	-0.333	FGFR1	fibroblast growth factor receptor 1	Plasma Membrane	kinase	0.00518563	0.00384455	up	1.47775	1.47775	0.563406
Role of Pattern Recognition Receptors in Recognition of Bacteria and Viruses	1.57	0.073	-0.333	CASP1	caspase 1	Cytoplasm	peptidase	0.00109765	0.000207708	down	1.84566	-1.84566	-0.884139
Role of Pattern Recognition Receptors in Recognition of Bacteria and Viruses	1.57	0.073	-0.333	MAPK9	mitogen-activated protein kinase 9	Cytoplasm	kinase	0.000667225	3.83013e-05	up	2.17032	2.17032	1.11791
Role of Pattern Recognition Receptors in Recognition of Bacteria and Viruses	1.57	0.073	-0.333	FGFR2	fibroblast growth factor receptor 2	Plasma Membrane	kinase	0.0010387	0.00017441	up	1.72084	1.72084	0.783111
Regulation of eIF4 and p70S6K Signaling	1.56	0.0701	0.378	ITGB1	integrin subunit beta 1	Plasma Membrane	transmembrane receptor	0.00107712	0.000185686	down	1.7317	-1.7317	-0.792188
Regulation of eIF4 and p70S6K Signaling	1.56	0.0701	0.378	PIK3R3	phosphoinositide-3-kinase regulatory subunit 3	Cytoplasm	kinase	0.0011846	0.000257204	down	1.43348	-1.43348	-0.519517
Regulation of eIF4 and p70S6K Signaling	1.56	0.0701	0.378	MAPK1	mitogen-activated protein kinase 1	Cytoplasm	kinase	0.000671914	4.11984e-05	up	1.37196	1.37196	0.456241
Regulation of eIF4 and p70S6K Signaling	1.56	0.0701	0.378	GRB2	growth factor receptor bound protein 2	Cytoplasm	kinase	0.00367559	0.00245311	down	1.39412	-1.39412	-0.479353
Regulation of eIF4 and p70S6K Signaling	1.56	0.0701	0.378	FGFR1	fibroblast growth factor receptor 1	Plasma Membrane	kinase	0.00518563	0.00384455	up	1.47775	1.47775	0.563406
Regulation of eIF4 and p70S6K Signaling	1.56	0.0701	0.378	PAIP1	poly(A) binding protein interacting protein 1	Cytoplasm	translation regulator	0.00964709	0.00817219	up	1.48547	1.48547	0.570917
Regulation of eIF4 and p70S6K Signaling	1.56	0.0701	0.378	EIF3J	eukaryotic translation initiation factor 3 subunit J	Cytoplasm	translation regulator	0.00089429	0.000114617	down	1.52946	-1.52946	-0.61302
Regulation of eIF4 and p70S6K Signaling	1.56	0.0701	0.378	AKT3	v-akt murine thymoma viral oncogene homolog 3	Cytoplasm	kinase	0.00943293	0.0079664	up	1.40594	1.40594	0.491539
Regulation of eIF4 and p70S6K Signaling	1.56	0.0701	0.378	FGFR2	fibroblast growth factor receptor 2	Plasma Membrane	kinase	0.0010387	0.00017441	up	1.72084	1.72084	0.783111
Regulation of eIF4 and p70S6K Signaling	1.56	0.0701	0.378	RPS27A	ribosomal protein S27a	Cytoplasm	other	0.00332646	0.00213312	down	1.34102	-1.34102	-0.423325
Regulation of eIF4 and p70S6K Signaling	1.56	0.0701	0.378	EIF3M	eukaryotic translation initiation factor 3 subunit M	Cytoplasm	other	0.00285988	0.00172882	down	1.32754	-1.32754	-0.408758
IL-2 Signaling	1.56	0.0938	0.816	PIK3R3	phosphoinositide-3-kinase regulatory subunit 3	Cytoplasm	kinase	0.0011846	0.000257204	down	1.43348	-1.43348	-0.519517
IL-2 Signaling	1.56	0.0938	0.816	MAPK1	mitogen-activated protein kinase 1	Cytoplasm	kinase	0.000671914	4.11984e-05	up	1.37196	1.37196	0.456241
IL-2 Signaling	1.56	0.0938	0.816	GRB2	growth factor receptor bound protein 2	Cytoplasm	kinase	0.00367559	0.00245311	down	1.39412	-1.39412	-0.479353
IL-2 Signaling	1.56	0.0938	0.816	FGFR1	fibroblast growth factor receptor 1	Plasma Membrane	kinase	0.00518563	0.00384455	up	1.47775	1.47775	0.563406
IL-2 Signaling	1.56	0.0938	0.816	AKT3	v-akt murine thymoma viral oncogene homolog 3	Cytoplasm	kinase	0.00943293	0.0079664	up	1.40594	1.40594	0.491539
IL-2 Signaling	1.56	0.0938	0.816	FGFR2	fibroblast growth factor receptor 2	Plasma Membrane	kinase	0.0010387	0.00017441	up	1.72084	1.72084	0.783111
DNA damage-induced 14-3-3σ Signaling	1.53	0.158	NaN	CCNE1	cyclin E1	Nucleus	transcription regulator	0.00133421	0.000366593	down	2.64882	-2.64882	-1.40535
DNA damage-induced 14-3-3σ Signaling	1.53	0.158	NaN	AKT3	v-akt murine thymoma viral oncogene homolog 3	Cytoplasm	kinase	0.00943293	0.0079664	up	1.40594	1.40594	0.491539
DNA damage-induced 14-3-3σ Signaling	1.53	0.158	NaN	RAD1	RAD1 checkpoint DNA exonuclease	Nucleus	enzyme	0.00152154	0.000528148	down	1.67914	-1.67914	-0.747726
Thrombopoietin Signaling	1.53	0.0923	0	PIK3R3	phosphoinositide-3-kinase regulatory subunit 3	Cytoplasm	kinase	0.0011846	0.000257204	down	1.43348	-1.43348	-0.519517
Thrombopoietin Signaling	1.53	0.0923	0	PRKCI	protein kinase C iota	Cytoplasm	kinase	0.00267777	0.0015753	down	1.40614	-1.40614	-0.491737
Thrombopoietin Signaling	1.53	0.0923	0	MAPK1	mitogen-activated protein kinase 1	Cytoplasm	kinase	0.000671914	4.11984e-05	up	1.37196	1.37196	0.456241
Thrombopoietin Signaling	1.53	0.0923	0	GRB2	growth factor receptor bound protein 2	Cytoplasm	kinase	0.00367559	0.00245311	down	1.39412	-1.39412	-0.479353
Thrombopoietin Signaling	1.53	0.0923	0	FGFR1	fibroblast growth factor receptor 1	Plasma Membrane	kinase	0.00518563	0.00384455	up	1.47775	1.47775	0.563406
Thrombopoietin Signaling	1.53	0.0923	0	FGFR2	fibroblast growth factor receptor 2	Plasma Membrane	kinase	0.0010387	0.00017441	up	1.72084	1.72084	0.783111
IL-3 Signaling	1.52	0.0843	0.378	PIK3R3	phosphoinositide-3-kinase regulatory subunit 3	Cytoplasm	kinase	0.0011846	0.000257204	down	1.43348	-1.43348	-0.519517
IL-3 Signaling	1.52	0.0843	0.378	PRKCI	protein kinase C iota	Cytoplasm	kinase	0.00267777	0.0015753	down	1.40614	-1.40614	-0.491737
IL-3 Signaling	1.52	0.0843	0.378	MAPK1	mitogen-activated protein kinase 1	Cytoplasm	kinase	0.000671914	4.11984e-05	up	1.37196	1.37196	0.456241
IL-3 Signaling	1.52	0.0843	0.378	GRB2	growth factor receptor bound protein 2	Cytoplasm	kinase	0.00367559	0.00245311	down	1.39412	-1.39412	-0.479353
IL-3 Signaling	1.52	0.0843	0.378	FGFR1	fibroblast growth factor receptor 1	Plasma Membrane	kinase	0.00518563	0.00384455	up	1.47775	1.47775	0.563406
IL-3 Signaling	1.52	0.0843	0.378	AKT3	v-akt murine thymoma viral oncogene homolog 3	Cytoplasm	kinase	0.00943293	0.0079664	up	1.40594	1.40594	0.491539
IL-3 Signaling	1.52	0.0843	0.378	FGFR2	fibroblast growth factor receptor 2	Plasma Membrane	kinase	0.0010387	0.00017441	up	1.72084	1.72084	0.783111
Prolactin Signaling	1.52	0.0843	0	PIK3R3	phosphoinositide-3-kinase regulatory subunit 3	Cytoplasm	kinase	0.0011846	0.000257204	down	1.43348	-1.43348	-0.519517
Prolactin Signaling	1.52	0.0843	0	PRKCI	protein kinase C iota	Cytoplasm	kinase	0.00267777	0.0015753	down	1.40614	-1.40614	-0.491737
Prolactin Signaling	1.52	0.0843	0	MAPK1	mitogen-activated protein kinase 1	Cytoplasm	kinase	0.000671914	4.11984e-05	up	1.37196	1.37196	0.456241
Prolactin Signaling	1.52	0.0843	0	GRB2	growth factor receptor bound protein 2	Cytoplasm	kinase	0.00367559	0.00245311	down	1.39412	-1.39412	-0.479353
Prolactin Signaling	1.52	0.0843	0	FGFR1	fibroblast growth factor receptor 1	Plasma Membrane	kinase	0.00518563	0.00384455	up	1.47775	1.47775	0.563406
Prolactin Signaling	1.52	0.0843	0	FGFR2	fibroblast growth factor receptor 2	Plasma Membrane	kinase	0.0010387	0.00017441	up	1.72084	1.72084	0.783111
Prolactin Signaling	1.52	0.0843	0	CEBPB	CCAAT/enhancer binding protein beta	Nucleus	transcription regulator	0.0215933	0.0202541	down	1.30268	-1.30268	-0.381486
Cell Cycle: G2/M DNA Damage Checkpoint Regulation	1.51	0.102	0.447	CDKN1A	cyclin-dependent kinase inhibitor 1A	Nucleus	kinase	0.00126742	0.000318766	down	1.41868	-1.41868	-0.50455
Cell Cycle: G2/M DNA Damage Checkpoint Regulation	1.51	0.102	0.447	CHEK2	checkpoint kinase 2	Nucleus	kinase	0.00285988	0.00172721	up	1.31502	1.31502	0.395086
Cell Cycle: G2/M DNA Damage Checkpoint Regulation	1.51	0.102	0.447	SKP2	S-phase kinase-associated protein 2, E3 ubiquitin protein ligase	Nucleus	enzyme	0.00148672	0.000499228	up	1.3481	1.3481	0.430922
Cell Cycle: G2/M DNA Damage Checkpoint Regulation	1.51	0.102	0.447	PPM1D	protein phosphatase, Mg2+/Mn2+ dependent 1D	Cytoplasm	phosphatase	0.00173989	0.000740638	down	1.71097	-1.71097	-0.77481
Cell Cycle: G2/M DNA Damage Checkpoint Regulation	1.51	0.102	0.447	CHEK1	checkpoint kinase 1	Nucleus	kinase	0.0010878	0.000195201	up	1.42264	1.42264	0.508567
Cancer Drug Resistance By Drug Efflux	1.51	0.102	NaN	PIK3R3	phosphoinositide-3-kinase regulatory subunit 3	Cytoplasm	kinase	0.0011846	0.000257204	down	1.43348	-1.43348	-0.519517
Cancer Drug Resistance By Drug Efflux	1.51	0.102	NaN	MAPK1	mitogen-activated protein kinase 1	Cytoplasm	kinase	0.000671914	4.11984e-05	up	1.37196	1.37196	0.456241
Cancer Drug Resistance By Drug Efflux	1.51	0.102	NaN	AKT3	v-akt murine thymoma viral oncogene homolog 3	Cytoplasm	kinase	0.00943293	0.0079664	up	1.40594	1.40594	0.491539
Cancer Drug Resistance By Drug Efflux	1.51	0.102	NaN	PTGS2	prostaglandin-endoperoxide synthase 2	Cytoplasm	enzyme	0.00125843	0.000312592	down	1.47674	-1.47674	-0.562415
Cancer Drug Resistance By Drug Efflux	1.51	0.102	NaN	PTEN	phosphatase and tensin homolog	Cytoplasm	phosphatase	0.00313501	0.00196175	down	1.36758	-1.36758	-0.451628
fMLP Signaling in Neutrophils	1.5	0.0744	0	PIK3R3	phosphoinositide-3-kinase regulatory subunit 3	Cytoplasm	kinase	0.0011846	0.000257204	down	1.43348	-1.43348	-0.519517
fMLP Signaling in Neutrophils	1.5	0.0744	0	GNG4	G protein subunit gamma 4	Plasma Membrane	enzyme	0.00179535	0.00079175	up	1.34055	1.34055	0.422824
fMLP Signaling in Neutrophils	1.5	0.0744	0	PRKCI	protein kinase C iota	Cytoplasm	kinase	0.00267777	0.0015753	down	1.40614	-1.40614	-0.491737
fMLP Signaling in Neutrophils	1.5	0.0744	0	MAPK1	mitogen-activated protein kinase 1	Cytoplasm	kinase	0.000671914	4.11984e-05	up	1.37196	1.37196	0.456241
fMLP Signaling in Neutrophils	1.5	0.0744	0	GRB2	growth factor receptor bound protein 2	Cytoplasm	kinase	0.00367559	0.00245311	down	1.39412	-1.39412	-0.479353
fMLP Signaling in Neutrophils	1.5	0.0744	0	CDC42	cell division cycle 42	Cytoplasm	enzyme	0.00122376	0.000291447	down	1.58389	-1.58389	-0.66347
fMLP Signaling in Neutrophils	1.5	0.0744	0	FGFR1	fibroblast growth factor receptor 1	Plasma Membrane	kinase	0.00518563	0.00384455	up	1.47775	1.47775	0.563406
fMLP Signaling in Neutrophils	1.5	0.0744	0	FGFR2	fibroblast growth factor receptor 2	Plasma Membrane	kinase	0.0010387	0.00017441	up	1.72084	1.72084	0.783111
fMLP Signaling in Neutrophils	1.5	0.0744	0	ITPR1	inositol 1,4,5-trisphosphate receptor type 1	Cytoplasm	ion channel	0.00398954	0.00273357	up	1.53553	1.53553	0.618732
UVA-Induced MAPK Signaling	1.5	0.0784	0	PIK3R3	phosphoinositide-3-kinase regulatory subunit 3	Cytoplasm	kinase	0.0011846	0.000257204	down	1.43348	-1.43348	-0.519517
UVA-Induced MAPK Signaling	1.5	0.0784	0	TIPARP	TCDD inducible poly(ADP-ribose) polymerase	Nucleus	enzyme	0.00114423	0.000236841	down	1.37313	-1.37313	-0.457466
UVA-Induced MAPK Signaling	1.5	0.0784	0	MAPK1	mitogen-activated protein kinase 1	Cytoplasm	kinase	0.000671914	4.11984e-05	up	1.37196	1.37196	0.456241
UVA-Induced MAPK Signaling	1.5	0.0784	0	GRB2	growth factor receptor bound protein 2	Cytoplasm	kinase	0.00367559	0.00245311	down	1.39412	-1.39412	-0.479353
UVA-Induced MAPK Signaling	1.5	0.0784	0	FGFR1	fibroblast growth factor receptor 1	Plasma Membrane	kinase	0.00518563	0.00384455	up	1.47775	1.47775	0.563406
UVA-Induced MAPK Signaling	1.5	0.0784	0	RPS6KB2	ribosomal protein S6 kinase B2	Cytoplasm	kinase	0.00164315	0.000652051	down	1.98692	-1.98692	-0.990532
UVA-Induced MAPK Signaling	1.5	0.0784	0	MAPK9	mitogen-activated protein kinase 9	Cytoplasm	kinase	0.000667225	3.83013e-05	up	2.17032	2.17032	1.11791
UVA-Induced MAPK Signaling	1.5	0.0784	0	FGFR2	fibroblast growth factor receptor 2	Plasma Membrane	kinase	0.0010387	0.00017441	up	1.72084	1.72084	0.783111
Mitotic Roles of Polo-Like Kinase	1.5	0.0909	NaN	HSP90AA1	heat shock protein 90kDa alpha family class A member 1	Cytoplasm	enzyme	0.000578395	2.09379e-05	up	1.55566	1.55566	0.637525
Mitotic Roles of Polo-Like Kinase	1.5	0.0909	NaN	CDC23	cell division cycle 23	Nucleus	enzyme	0.00145906	0.000473663	down	1.46131	-1.46131	-0.547259
Mitotic Roles of Polo-Like Kinase	1.5	0.0909	NaN	CHEK2	checkpoint kinase 2	Nucleus	kinase	0.00285988	0.00172721	up	1.31502	1.31502	0.395086
Mitotic Roles of Polo-Like Kinase	1.5	0.0909	NaN	CDC27	cell division cycle 27	Nucleus	other	0.0016711	0.000675783	up	1.38308	1.38308	0.467885
Mitotic Roles of Polo-Like Kinase	1.5	0.0909	NaN	RAD21	RAD21 cohesin complex component	Nucleus	transcription regulator	0.00221288	0.0011741	down	1.54993	-1.54993	-0.632203
Mitotic Roles of Polo-Like Kinase	1.5	0.0909	NaN	SMC1A	structural maintenance of chromosomes 1A	Nucleus	transporter	0.00365138	0.00243111	up	1.35894	1.35894	0.442482
Role of Macrophages, Fibroblasts and Endothelial Cells in Rheumatoid Arthritis	1.49	0.0583	NaN	CXCL8	C-X-C motif chemokine ligand 8	Extracellular Space	cytokine	0.00112592	0.000222861	down	1.5851	-1.5851	-0.664577
Role of Macrophages, Fibroblasts and Endothelial Cells in Rheumatoid Arthritis	1.49	0.0583	NaN	FZD10	frizzled class receptor 10	Plasma Membrane	G-protein coupled receptor	0.000843999	9.1848e-05	down	1.46706	-1.46706	-0.55293
Role of Macrophages, Fibroblasts and Endothelial Cells in Rheumatoid Arthritis	1.49	0.0583	NaN	MAPK1	mitogen-activated protein kinase 1	Cytoplasm	kinase	0.000671914	4.11984e-05	up	1.37196	1.37196	0.456241
Role of Macrophages, Fibroblasts and Endothelial Cells in Rheumatoid Arthritis	1.49	0.0583	NaN	GRB2	growth factor receptor bound protein 2	Cytoplasm	kinase	0.00367559	0.00245311	down	1.39412	-1.39412	-0.479353
Role of Macrophages, Fibroblasts and Endothelial Cells in Rheumatoid Arthritis	1.49	0.0583	NaN	MYD88	myeloid differentiation primary response 88	Plasma Membrane	other	0.0019092	0.000904691	down	1.39303	-1.39303	-0.478222
Role of Macrophages, Fibroblasts and Endothelial Cells in Rheumatoid Arthritis	1.49	0.0583	NaN	FGFR1	fibroblast growth factor receptor 1	Plasma Membrane	kinase	0.00518563	0.00384455	up	1.47775	1.47775	0.563406
Role of Macrophages, Fibroblasts and Endothelial Cells in Rheumatoid Arthritis	1.49	0.0583	NaN	FGFR2	fibroblast growth factor receptor 2	Plasma Membrane	kinase	0.0010387	0.00017441	up	1.72084	1.72084	0.783111
Role of Macrophages, Fibroblasts and Endothelial Cells in Rheumatoid Arthritis	1.49	0.0583	NaN	MAPK9	mitogen-activated protein kinase 9	Cytoplasm	kinase	0.000667225	3.83013e-05	up	2.17032	2.17032	1.11791
Role of Macrophages, Fibroblasts and Endothelial Cells in Rheumatoid Arthritis	1.49	0.0583	NaN	FZD1	frizzled class receptor 1	Plasma Membrane	G-protein coupled receptor	0.0036817	0.00246081	down	1.52966	-1.52966	-0.613215
Role of Macrophages, Fibroblasts and Endothelial Cells in Rheumatoid Arthritis	1.49	0.0583	NaN	CEBPB	CCAAT/enhancer binding protein beta	Nucleus	transcription regulator	0.0215933	0.0202541	down	1.30268	-1.30268	-0.381486
Role of Macrophages, Fibroblasts and Endothelial Cells in Rheumatoid Arthritis	1.49	0.0583	NaN	ATF2	activating transcription factor 2	Nucleus	transcription regulator	0.00545141	0.00410147	up	1.43801	1.43801	0.524073
Role of Macrophages, Fibroblasts and Endothelial Cells in Rheumatoid Arthritis	1.49	0.0583	NaN	ROCK2	Rho associated coiled-coil containing protein kinase 2	Cytoplasm	kinase	0.00101843	0.00016623	up	1.3479	1.3479	0.430714
Role of Macrophages, Fibroblasts and Endothelial Cells in Rheumatoid Arthritis	1.49	0.0583	NaN	PIK3R3	phosphoinositide-3-kinase regulatory subunit 3	Cytoplasm	kinase	0.0011846	0.000257204	down	1.43348	-1.43348	-0.519517
Role of Macrophages, Fibroblasts and Endothelial Cells in Rheumatoid Arthritis	1.49	0.0583	NaN	TRADD	TNFRSF1A associated via death domain	Cytoplasm	other	0.00163019	0.000639827	up	1.37329	1.37329	0.457637
Role of Macrophages, Fibroblasts and Endothelial Cells in Rheumatoid Arthritis	1.49	0.0583	NaN	IKBKG	inhibitor of kappa light polypeptide gene enhancer in B-cells, kinase gamma	Nucleus	kinase	0.00436069	0.00306112	up	1.37115	1.37115	0.455391
Role of Macrophages, Fibroblasts and Endothelial Cells in Rheumatoid Arthritis	1.49	0.0583	NaN	PRKCI	protein kinase C iota	Cytoplasm	kinase	0.00267777	0.0015753	down	1.40614	-1.40614	-0.491737
Role of Macrophages, Fibroblasts and Endothelial Cells in Rheumatoid Arthritis	1.49	0.0583	NaN	AKT3	v-akt murine thymoma viral oncogene homolog 3	Cytoplasm	kinase	0.00943293	0.0079664	up	1.40594	1.40594	0.491539
Role of Macrophages, Fibroblasts and Endothelial Cells in Rheumatoid Arthritis	1.49	0.0583	NaN	FZD5	frizzled class receptor 5	Plasma Membrane	G-protein coupled receptor	0.00115552	0.000241234	down	1.51534	-1.51534	-0.599645
RhoA Signaling	1.48	0.0738	3	ROCK2	Rho associated coiled-coil containing protein kinase 2	Cytoplasm	kinase	0.00101843	0.00016623	up	1.3479	1.3479	0.430714
RhoA Signaling	1.48	0.0738	3	SEPT8	septin 8	Extracellular Space	other	0.00121729	0.000273832	up	1.40837	1.40837	0.494024
RhoA Signaling	1.48	0.0738	3	NEDD4	neural precursor cell expressed, developmentally down-regulated 4, E3 ubiquitin protein ligase	Cytoplasm	enzyme	0.000671914	4.18854e-05	up	2.62031	2.62031	1.38974
RhoA Signaling	1.48	0.0738	3	IGF1R	insulin like growth factor 1 receptor	Plasma Membrane	transmembrane receptor	0.00161472	0.000616183	up	1.8702	1.8702	0.90319
RhoA Signaling	1.48	0.0738	3	ARHGAP12	Rho GTPase activating protein 12	Cytoplasm	other	0.0098858	0.00839995	down	1.41602	-1.41602	-0.501842
RhoA Signaling	1.48	0.0738	3	LIMK2	LIM domain kinase 2	Cytoplasm	kinase	0.00353288	0.00231874	up	1.38755	1.38755	0.472543
RhoA Signaling	1.48	0.0738	3	MYL6B	myosin light chain 6B	Cytoplasm	other	0.00377004	0.00253934	up	1.3427	1.3427	0.425133
RhoA Signaling	1.48	0.0738	3	SEPT6	septin 6	Cytoplasm	other	0.000779268	7.63725e-05	up	1.51358	1.51358	0.597966
RhoA Signaling	1.48	0.0738	3	SEPT2	septin 2	Cytoplasm	enzyme	0.00152512	0.000535959	up	1.93831	1.93831	0.954802
Superpathway of Inositol Phosphate Compounds	1.48	0.0625	NaN	MTMR9	myotubularin related protein 9	Cytoplasm	phosphatase	0.00114287	0.000231091	down	1.35615	-1.35615	-0.439513
Superpathway of Inositol Phosphate Compounds	1.48	0.0625	NaN	GRB2	growth factor receptor bound protein 2	Cytoplasm	kinase	0.00367559	0.00245311	down	1.39412	-1.39412	-0.479353
Superpathway of Inositol Phosphate Compounds	1.48	0.0625	NaN	FGFR1	fibroblast growth factor receptor 1	Plasma Membrane	kinase	0.00518563	0.00384455	up	1.47775	1.47775	0.563406
Superpathway of Inositol Phosphate Compounds	1.48	0.0625	NaN	PPFIA3	PTPRF interacting protein alpha 3	Plasma Membrane	phosphatase	0.00226084	0.00121762	up	1.40324	1.40324	0.488763
Superpathway of Inositol Phosphate Compounds	1.48	0.0625	NaN	NUDT12	nudix hydrolase 12	Cytoplasm	phosphatase	0.00152423	0.000533657	up	1.41124	1.41124	0.496961
Superpathway of Inositol Phosphate Compounds	1.48	0.0625	NaN	FGFR2	fibroblast growth factor receptor 2	Plasma Membrane	kinase	0.0010387	0.00017441	up	1.72084	1.72084	0.783111
Superpathway of Inositol Phosphate Compounds	1.48	0.0625	NaN	STYX	serine/threonine/tyrosine interacting protein	Cytoplasm	phosphatase	0.000621793	2.98748e-05	up	1.4957	1.4957	0.580824
Superpathway of Inositol Phosphate Compounds	1.48	0.0625	NaN	STYXL1	serine/threonine/tyrosine interacting-like 1	Cytoplasm	phosphatase	0.00170355	0.00070178	up	1.31062	1.31062	0.390245
Superpathway of Inositol Phosphate Compounds	1.48	0.0625	NaN	INPP5A	inositol polyphosphate-5-phosphatase A	Plasma Membrane	phosphatase	0.00171931	0.000716364	up	1.67247	1.67247	0.741985
Superpathway of Inositol Phosphate Compounds	1.48	0.0625	NaN	PTEN	phosphatase and tensin homolog	Cytoplasm	phosphatase	0.00313501	0.00196175	down	1.36758	-1.36758	-0.451628
Superpathway of Inositol Phosphate Compounds	1.48	0.0625	NaN	PIK3R3	phosphoinositide-3-kinase regulatory subunit 3	Cytoplasm	kinase	0.0011846	0.000257204	down	1.43348	-1.43348	-0.519517
Superpathway of Inositol Phosphate Compounds	1.48	0.0625	NaN	PPM1H	protein phosphatase, Mg2+/Mn2+ dependent 1H	Other	phosphatase	0.00139587	0.000419604	up	1.55884	1.55884	0.640469
Superpathway of Inositol Phosphate Compounds	1.48	0.0625	NaN	MTMR2	myotubularin related protein 2	Cytoplasm	phosphatase	0.00139587	0.000419132	up	1.38307	1.38307	0.46787
Superpathway of Inositol Phosphate Compounds	1.48	0.0625	NaN	PPM1F	protein phosphatase, Mg2+/Mn2+ dependent 1F	Cytoplasm	phosphatase	0.00162418	0.000636522	down	1.33187	-1.33187	-0.413453
Remodeling of Epithelial Adherens Junctions	1.45	0.0882	2	MET	MET proto-oncogene, receptor tyrosine kinase	Plasma Membrane	kinase	0.000869195	0.000100519	up	1.58339	1.58339	0.66302
Remodeling of Epithelial Adherens Junctions	1.45	0.0882	2	CDH1	cadherin 1	Plasma Membrane	other	0.00170192	0.00069997	up	1.45206	1.45206	0.538096
Remodeling of Epithelial Adherens Junctions	1.45	0.0882	2	TUBB3	tubulin beta 3 class III	Cytoplasm	other	0.00145906	0.000470599	up	1.43515	1.43515	0.5212
Remodeling of Epithelial Adherens Junctions	1.45	0.0882	2	RAB5A	RAB5A, member RAS oncogene family	Cytoplasm	enzyme	0.0014156	0.000432241	up	1.49267	1.49267	0.577895
Remodeling of Epithelial Adherens Junctions	1.45	0.0882	2	TUBB2A	tubulin beta 2A class IIa	Cytoplasm	other	0.00266055	0.00156173	up	1.44753	1.44753	0.533595
Remodeling of Epithelial Adherens Junctions	1.45	0.0882	2	CBLL1	Cbl proto-oncogene like 1	Nucleus	enzyme	0.00123616	0.000300034	down	1.58888	-1.58888	-0.668009
Acyl Carrier Protein Metabolism	1.44	1	NaN	AASDHPPT	aminoadipate-semialdehyde dehydrogenase-phosphopantetheinyl transferase	Cytoplasm	enzyme	0.00171664	0.000714158	down	1.66854	-1.66854	-0.738587
Thiamin Salvage III	1.44	1	NaN	TPK1	thiamin pyrophosphokinase 1	Cytoplasm	kinase	0.00146175	0.00047655	up	1.36444	1.36444	0.448312
Asparagine Biosynthesis I	1.44	1	NaN	ASNS	asparagine synthetase (glutamine-hydrolyzing)	Cytoplasm	enzyme	0.00170676	0.00070601	down	1.87626	-1.87626	-0.907859
D-mannose Degradation	1.44	1	NaN	MPI	mannose phosphate isomerase	Cytoplasm	enzyme	0.000916463	0.000120774	up	1.48722	1.48722	0.572616
Amyloid Processing	1.44	0.098	NaN	MAPK1	mitogen-activated protein kinase 1	Cytoplasm	kinase	0.000671914	4.11984e-05	up	1.37196	1.37196	0.456241
Amyloid Processing	1.44	0.098	NaN	PSENEN	presenilin enhancer gamma secretase subunit	Plasma Membrane	peptidase	0.00174621	0.000747358	up	1.37431	1.37431	0.458704
Amyloid Processing	1.44	0.098	NaN	PRKAG2	protein kinase AMP-activated non-catalytic subunit gamma 2	Cytoplasm	kinase	0.00191038	0.000906647	up	1.32208	1.32208	0.402806
Amyloid Processing	1.44	0.098	NaN	AKT3	v-akt murine thymoma viral oncogene homolog 3	Cytoplasm	kinase	0.00943293	0.0079664	up	1.40594	1.40594	0.491539
Amyloid Processing	1.44	0.098	NaN	APH1B	aph-1 homolog B, gamma secretase subunit	Other	peptidase	0.00123066	0.0002968	up	1.50212	1.50212	0.587002
IL-4 Signaling	1.42	0.0805	NaN	PIK3R3	phosphoinositide-3-kinase regulatory subunit 3	Cytoplasm	kinase	0.0011846	0.000257204	down	1.43348	-1.43348	-0.519517
IL-4 Signaling	1.42	0.0805	NaN	IL13RA1	interleukin 13 receptor subunit alpha 1	Plasma Membrane	transmembrane receptor	0.00123616	0.000301321	down	1.42171	-1.42171	-0.507626
IL-4 Signaling	1.42	0.0805	NaN	GRB2	growth factor receptor bound protein 2	Cytoplasm	kinase	0.00367559	0.00245311	down	1.39412	-1.39412	-0.479353
IL-4 Signaling	1.42	0.0805	NaN	FGFR1	fibroblast growth factor receptor 1	Plasma Membrane	kinase	0.00518563	0.00384455	up	1.47775	1.47775	0.563406
IL-4 Signaling	1.42	0.0805	NaN	RPS6KB2	ribosomal protein S6 kinase B2	Cytoplasm	kinase	0.00164315	0.000652051	down	1.98692	-1.98692	-0.990532
IL-4 Signaling	1.42	0.0805	NaN	AKT3	v-akt murine thymoma viral oncogene homolog 3	Cytoplasm	kinase	0.00943293	0.0079664	up	1.40594	1.40594	0.491539
IL-4 Signaling	1.42	0.0805	NaN	FGFR2	fibroblast growth factor receptor 2	Plasma Membrane	kinase	0.0010387	0.00017441	up	1.72084	1.72084	0.783111
ErbB2-ErbB3 Signaling	1.42	0.087	NaN	PIK3R3	phosphoinositide-3-kinase regulatory subunit 3	Cytoplasm	kinase	0.0011846	0.000257204	down	1.43348	-1.43348	-0.519517
ErbB2-ErbB3 Signaling	1.42	0.087	NaN	MAPK1	mitogen-activated protein kinase 1	Cytoplasm	kinase	0.000671914	4.11984e-05	up	1.37196	1.37196	0.456241
ErbB2-ErbB3 Signaling	1.42	0.087	NaN	GRB2	growth factor receptor bound protein 2	Cytoplasm	kinase	0.00367559	0.00245311	down	1.39412	-1.39412	-0.479353
ErbB2-ErbB3 Signaling	1.42	0.087	NaN	FGFR1	fibroblast growth factor receptor 1	Plasma Membrane	kinase	0.00518563	0.00384455	up	1.47775	1.47775	0.563406
ErbB2-ErbB3 Signaling	1.42	0.087	NaN	FGFR2	fibroblast growth factor receptor 2	Plasma Membrane	kinase	0.0010387	0.00017441	up	1.72084	1.72084	0.783111
ErbB2-ErbB3 Signaling	1.42	0.087	NaN	PTEN	phosphatase and tensin homolog	Cytoplasm	phosphatase	0.00313501	0.00196175	down	1.36758	-1.36758	-0.451628
Endothelin-1 Signaling	1.41	0.0642	0	PIK3R3	phosphoinositide-3-kinase regulatory subunit 3	Cytoplasm	kinase	0.0011846	0.000257204	down	1.43348	-1.43348	-0.519517
Endothelin-1 Signaling	1.41	0.0642	0	PRKCI	protein kinase C iota	Cytoplasm	kinase	0.00267777	0.0015753	down	1.40614	-1.40614	-0.491737
Endothelin-1 Signaling	1.41	0.0642	0	MAPK1	mitogen-activated protein kinase 1	Cytoplasm	kinase	0.000671914	4.11984e-05	up	1.37196	1.37196	0.456241
Endothelin-1 Signaling	1.41	0.0642	0	GRB2	growth factor receptor bound protein 2	Cytoplasm	kinase	0.00367559	0.00245311	down	1.39412	-1.39412	-0.479353
Endothelin-1 Signaling	1.41	0.0642	0	FGFR1	fibroblast growth factor receptor 1	Plasma Membrane	kinase	0.00518563	0.00384455	up	1.47775	1.47775	0.563406
Endothelin-1 Signaling	1.41	0.0642	0	CASP2	caspase 2	Cytoplasm	peptidase	0.00152423	0.000533493	down	1.38567	-1.38567	-0.470588
Endothelin-1 Signaling	1.41	0.0642	0	CASP1	caspase 1	Cytoplasm	peptidase	0.00109765	0.000207708	down	1.84566	-1.84566	-0.884139
Endothelin-1 Signaling	1.41	0.0642	0	MAPK9	mitogen-activated protein kinase 9	Cytoplasm	kinase	0.000667225	3.83013e-05	up	2.17032	2.17032	1.11791
Endothelin-1 Signaling	1.41	0.0642	0	FGFR2	fibroblast growth factor receptor 2	Plasma Membrane	kinase	0.0010387	0.00017441	up	1.72084	1.72084	0.783111
Endothelin-1 Signaling	1.41	0.0642	0	PTGS2	prostaglandin-endoperoxide synthase 2	Cytoplasm	enzyme	0.00125843	0.000312592	down	1.47674	-1.47674	-0.562415
Endothelin-1 Signaling	1.41	0.0642	0	ITPR1	inositol 1,4,5-trisphosphate receptor type 1	Cytoplasm	ion channel	0.00398954	0.00273357	up	1.53553	1.53553	0.618732
Endothelin-1 Signaling	1.41	0.0642	0	PAFAH1B3	platelet activating factor acetylhydrolase 1b catalytic subunit 3	Cytoplasm	enzyme	0.00291756	0.0017729	up	1.3077	1.3077	0.387036
VEGF Family Ligand-Receptor Interactions	1.4	0.0795	0.378	PIK3R3	phosphoinositide-3-kinase regulatory subunit 3	Cytoplasm	kinase	0.0011846	0.000257204	down	1.43348	-1.43348	-0.519517
VEGF Family Ligand-Receptor Interactions	1.4	0.0795	0.378	PRKCI	protein kinase C iota	Cytoplasm	kinase	0.00267777	0.0015753	down	1.40614	-1.40614	-0.491737
VEGF Family Ligand-Receptor Interactions	1.4	0.0795	0.378	MAPK1	mitogen-activated protein kinase 1	Cytoplasm	kinase	0.000671914	4.11984e-05	up	1.37196	1.37196	0.456241
VEGF Family Ligand-Receptor Interactions	1.4	0.0795	0.378	GRB2	growth factor receptor bound protein 2	Cytoplasm	kinase	0.00367559	0.00245311	down	1.39412	-1.39412	-0.479353
VEGF Family Ligand-Receptor Interactions	1.4	0.0795	0.378	FGFR1	fibroblast growth factor receptor 1	Plasma Membrane	kinase	0.00518563	0.00384455	up	1.47775	1.47775	0.563406
VEGF Family Ligand-Receptor Interactions	1.4	0.0795	0.378	AKT3	v-akt murine thymoma viral oncogene homolog 3	Cytoplasm	kinase	0.00943293	0.0079664	up	1.40594	1.40594	0.491539
VEGF Family Ligand-Receptor Interactions	1.4	0.0795	0.378	FGFR2	fibroblast growth factor receptor 2	Plasma Membrane	kinase	0.0010387	0.00017441	up	1.72084	1.72084	0.783111
Cdc42 Signaling	1.4	0.0659	1.667	ITGB1	integrin subunit beta 1	Plasma Membrane	transmembrane receptor	0.00107712	0.000185686	down	1.7317	-1.7317	-0.792188
Cdc42 Signaling	1.4	0.0659	1.667	CDC42BPA	CDC42 binding protein kinase alpha	Cytoplasm	kinase	0.0169408	0.0156203	up	1.31575	1.31575	0.395886
Cdc42 Signaling	1.4	0.0659	1.667	PRKCI	protein kinase C iota	Cytoplasm	kinase	0.00267777	0.0015753	down	1.40614	-1.40614	-0.491737
Cdc42 Signaling	1.4	0.0659	1.667	MAPK1	mitogen-activated protein kinase 1	Cytoplasm	kinase	0.000671914	4.11984e-05	up	1.37196	1.37196	0.456241
Cdc42 Signaling	1.4	0.0659	1.667	CDC42	cell division cycle 42	Cytoplasm	enzyme	0.00122376	0.000291447	down	1.58389	-1.58389	-0.66347
Cdc42 Signaling	1.4	0.0659	1.667	WASL	Wiskott-Aldrich syndrome like	Cytoplasm	other	0.000409773	6.54692e-06	up	1.40197	1.40197	0.48746
Cdc42 Signaling	1.4	0.0659	1.667	MAPK9	mitogen-activated protein kinase 9	Cytoplasm	kinase	0.000667225	3.83013e-05	up	2.17032	2.17032	1.11791
Cdc42 Signaling	1.4	0.0659	1.667	LIMK2	LIM domain kinase 2	Cytoplasm	kinase	0.00353288	0.00231874	up	1.38755	1.38755	0.472543
Cdc42 Signaling	1.4	0.0659	1.667	MYL6B	myosin light chain 6B	Cytoplasm	other	0.00377004	0.00253934	up	1.3427	1.3427	0.425133
Cdc42 Signaling	1.4	0.0659	1.667	HLA-F	major histocompatibility complex, class I, F	Plasma Membrane	transmembrane receptor	0.000705578	5.46197e-05	up	1.62275	1.62275	0.698436
Cdc42 Signaling	1.4	0.0659	1.667	ATF2	activating transcription factor 2	Nucleus	transcription regulator	0.00545141	0.00410147	up	1.43801	1.43801	0.524073
FcγRIIB Signaling in B Lymphocytes	1.38	0.0943	0.447	PIK3R3	phosphoinositide-3-kinase regulatory subunit 3	Cytoplasm	kinase	0.0011846	0.000257204	down	1.43348	-1.43348	-0.519517
FcγRIIB Signaling in B Lymphocytes	1.38	0.0943	0.447	GRB2	growth factor receptor bound protein 2	Cytoplasm	kinase	0.00367559	0.00245311	down	1.39412	-1.39412	-0.479353
FcγRIIB Signaling in B Lymphocytes	1.38	0.0943	0.447	FGFR1	fibroblast growth factor receptor 1	Plasma Membrane	kinase	0.00518563	0.00384455	up	1.47775	1.47775	0.563406
FcγRIIB Signaling in B Lymphocytes	1.38	0.0943	0.447	MAPK9	mitogen-activated protein kinase 9	Cytoplasm	kinase	0.000667225	3.83013e-05	up	2.17032	2.17032	1.11791
FcγRIIB Signaling in B Lymphocytes	1.38	0.0943	0.447	FGFR2	fibroblast growth factor receptor 2	Plasma Membrane	kinase	0.0010387	0.00017441	up	1.72084	1.72084	0.783111
Caveolar-mediated Endocytosis Signaling	1.37	0.0845	NaN	ITGB1	integrin subunit beta 1	Plasma Membrane	transmembrane receptor	0.00107712	0.000185686	down	1.7317	-1.7317	-0.792188
Caveolar-mediated Endocytosis Signaling	1.37	0.0845	NaN	CD55	CD55 molecule (Cromer blood group)	Plasma Membrane	other	0.00223238	0.00119214	down	1.43345	-1.43345	-0.519488
Caveolar-mediated Endocytosis Signaling	1.37	0.0845	NaN	ARCN1	archain 1	Cytoplasm	other	0.00189681	0.000889591	up	1.32698	1.32698	0.408151
Caveolar-mediated Endocytosis Signaling	1.37	0.0845	NaN	RAB5A	RAB5A, member RAS oncogene family	Cytoplasm	enzyme	0.0014156	0.000432241	up	1.49267	1.49267	0.577895
Caveolar-mediated Endocytosis Signaling	1.37	0.0845	NaN	CAV1	caveolin 1	Plasma Membrane	transmembrane receptor	0.00145128	0.000461885	up	1.57924	1.57924	0.65923
Caveolar-mediated Endocytosis Signaling	1.37	0.0845	NaN	ITGB8	integrin subunit beta 8	Plasma Membrane	other	0.00393843	0.00268668	up	1.83104	1.83104	0.872664
CD28 Signaling in T Helper Cells	1.35	0.0698	1	PIK3R3	phosphoinositide-3-kinase regulatory subunit 3	Cytoplasm	kinase	0.0011846	0.000257204	down	1.43348	-1.43348	-0.519517
CD28 Signaling in T Helper Cells	1.35	0.0698	1	IKBKG	inhibitor of kappa light polypeptide gene enhancer in B-cells, kinase gamma	Nucleus	kinase	0.00436069	0.00306112	up	1.37115	1.37115	0.455391
CD28 Signaling in T Helper Cells	1.35	0.0698	1	GRB2	growth factor receptor bound protein 2	Cytoplasm	kinase	0.00367559	0.00245311	down	1.39412	-1.39412	-0.479353
CD28 Signaling in T Helper Cells	1.35	0.0698	1	CDC42	cell division cycle 42	Cytoplasm	enzyme	0.00122376	0.000291447	down	1.58389	-1.58389	-0.66347
CD28 Signaling in T Helper Cells	1.35	0.0698	1	FGFR1	fibroblast growth factor receptor 1	Plasma Membrane	kinase	0.00518563	0.00384455	up	1.47775	1.47775	0.563406
CD28 Signaling in T Helper Cells	1.35	0.0698	1	AKT3	v-akt murine thymoma viral oncogene homolog 3	Cytoplasm	kinase	0.00943293	0.0079664	up	1.40594	1.40594	0.491539
CD28 Signaling in T Helper Cells	1.35	0.0698	1	MAPK9	mitogen-activated protein kinase 9	Cytoplasm	kinase	0.000667225	3.83013e-05	up	2.17032	2.17032	1.11791
CD28 Signaling in T Helper Cells	1.35	0.0698	1	FGFR2	fibroblast growth factor receptor 2	Plasma Membrane	kinase	0.0010387	0.00017441	up	1.72084	1.72084	0.783111
CD28 Signaling in T Helper Cells	1.35	0.0698	1	ITPR1	inositol 1,4,5-trisphosphate receptor type 1	Cytoplasm	ion channel	0.00398954	0.00273357	up	1.53553	1.53553	0.618732
D-myo-inositol (1,4,5,6)-Tetrakisphosphate Biosynthesis	1.35	0.0698	NaN	MTMR9	myotubularin related protein 9	Cytoplasm	phosphatase	0.00114287	0.000231091	down	1.35615	-1.35615	-0.439513
D-myo-inositol (1,4,5,6)-Tetrakisphosphate Biosynthesis	1.35	0.0698	NaN	NUDT12	nudix hydrolase 12	Cytoplasm	phosphatase	0.00152423	0.000533657	up	1.41124	1.41124	0.496961
D-myo-inositol (1,4,5,6)-Tetrakisphosphate Biosynthesis	1.35	0.0698	NaN	PPM1H	protein phosphatase, Mg2+/Mn2+ dependent 1H	Other	phosphatase	0.00139587	0.000419604	up	1.55884	1.55884	0.640469
D-myo-inositol (1,4,5,6)-Tetrakisphosphate Biosynthesis	1.35	0.0698	NaN	PPFIA3	PTPRF interacting protein alpha 3	Plasma Membrane	phosphatase	0.00226084	0.00121762	up	1.40324	1.40324	0.488763
D-myo-inositol (1,4,5,6)-Tetrakisphosphate Biosynthesis	1.35	0.0698	NaN	PPM1F	protein phosphatase, Mg2+/Mn2+ dependent 1F	Cytoplasm	phosphatase	0.00162418	0.000636522	down	1.33187	-1.33187	-0.413453
D-myo-inositol (1,4,5,6)-Tetrakisphosphate Biosynthesis	1.35	0.0698	NaN	MTMR2	myotubularin related protein 2	Cytoplasm	phosphatase	0.00139587	0.000419132	up	1.38307	1.38307	0.46787
D-myo-inositol (1,4,5,6)-Tetrakisphosphate Biosynthesis	1.35	0.0698	NaN	STYXL1	serine/threonine/tyrosine interacting-like 1	Cytoplasm	phosphatase	0.00170355	0.00070178	up	1.31062	1.31062	0.390245
D-myo-inositol (1,4,5,6)-Tetrakisphosphate Biosynthesis	1.35	0.0698	NaN	STYX	serine/threonine/tyrosine interacting protein	Cytoplasm	phosphatase	0.000621793	2.98748e-05	up	1.4957	1.4957	0.580824
D-myo-inositol (1,4,5,6)-Tetrakisphosphate Biosynthesis	1.35	0.0698	NaN	PTEN	phosphatase and tensin homolog	Cytoplasm	phosphatase	0.00313501	0.00196175	down	1.36758	-1.36758	-0.451628
D-myo-inositol (3,4,5,6)-tetrakisphosphate Biosynthesis	1.35	0.0698	NaN	MTMR9	myotubularin related protein 9	Cytoplasm	phosphatase	0.00114287	0.000231091	down	1.35615	-1.35615	-0.439513
D-myo-inositol (3,4,5,6)-tetrakisphosphate Biosynthesis	1.35	0.0698	NaN	NUDT12	nudix hydrolase 12	Cytoplasm	phosphatase	0.00152423	0.000533657	up	1.41124	1.41124	0.496961
D-myo-inositol (3,4,5,6)-tetrakisphosphate Biosynthesis	1.35	0.0698	NaN	PPM1H	protein phosphatase, Mg2+/Mn2+ dependent 1H	Other	phosphatase	0.00139587	0.000419604	up	1.55884	1.55884	0.640469
D-myo-inositol (3,4,5,6)-tetrakisphosphate Biosynthesis	1.35	0.0698	NaN	PPFIA3	PTPRF interacting protein alpha 3	Plasma Membrane	phosphatase	0.00226084	0.00121762	up	1.40324	1.40324	0.488763
D-myo-inositol (3,4,5,6)-tetrakisphosphate Biosynthesis	1.35	0.0698	NaN	PPM1F	protein phosphatase, Mg2+/Mn2+ dependent 1F	Cytoplasm	phosphatase	0.00162418	0.000636522	down	1.33187	-1.33187	-0.413453
D-myo-inositol (3,4,5,6)-tetrakisphosphate Biosynthesis	1.35	0.0698	NaN	MTMR2	myotubularin related protein 2	Cytoplasm	phosphatase	0.00139587	0.000419132	up	1.38307	1.38307	0.46787
D-myo-inositol (3,4,5,6)-tetrakisphosphate Biosynthesis	1.35	0.0698	NaN	STYXL1	serine/threonine/tyrosine interacting-like 1	Cytoplasm	phosphatase	0.00170355	0.00070178	up	1.31062	1.31062	0.390245
D-myo-inositol (3,4,5,6)-tetrakisphosphate Biosynthesis	1.35	0.0698	NaN	STYX	serine/threonine/tyrosine interacting protein	Cytoplasm	phosphatase	0.000621793	2.98748e-05	up	1.4957	1.4957	0.580824
D-myo-inositol (3,4,5,6)-tetrakisphosphate Biosynthesis	1.35	0.0698	NaN	PTEN	phosphatase and tensin homolog	Cytoplasm	phosphatase	0.00313501	0.00196175	down	1.36758	-1.36758	-0.451628
Protein Ubiquitination Pathway	1.35	0.0588	NaN	PSMB9	proteasome subunit beta 9	Cytoplasm	peptidase	0.0015866	0.000586263	up	1.51617	1.51617	0.600431
Protein Ubiquitination Pathway	1.35	0.0588	NaN	NEDD4	neural precursor cell expressed, developmentally down-regulated 4, E3 ubiquitin protein ligase	Cytoplasm	enzyme	0.000671914	4.18854e-05	up	2.62031	2.62031	1.38974
Protein Ubiquitination Pathway	1.35	0.0588	NaN	USP12	ubiquitin specific peptidase 12	Cytoplasm	peptidase	0.00136285	0.00038338	down	1.60311	-1.60311	-0.680872
Protein Ubiquitination Pathway	1.35	0.0588	NaN	DNAJC6	DnaJ heat shock protein family (Hsp40) member C6	Cytoplasm	other	0.00471877	0.0034019	up	1.5756	1.5756	0.6559
Protein Ubiquitination Pathway	1.35	0.0588	NaN	CDC23	cell division cycle 23	Nucleus	enzyme	0.00145906	0.000473663	down	1.46131	-1.46131	-0.547259
Protein Ubiquitination Pathway	1.35	0.0588	NaN	HSPA5	heat shock protein family A (Hsp70) member 5	Cytoplasm	enzyme	0.00790778	0.00649446	down	1.36931	-1.36931	-0.453444
Protein Ubiquitination Pathway	1.35	0.0588	NaN	SKP2	S-phase kinase-associated protein 2, E3 ubiquitin protein ligase	Nucleus	enzyme	0.00148672	0.000499228	up	1.3481	1.3481	0.430922
Protein Ubiquitination Pathway	1.35	0.0588	NaN	USP31	ubiquitin specific peptidase 31	Nucleus	peptidase	0.00161264	0.000613246	up	1.39844	1.39844	0.483814
Protein Ubiquitination Pathway	1.35	0.0588	NaN	USP13	ubiquitin specific peptidase 13 (isopeptidase T-3)	Other	peptidase	0.00089429	0.000110432	up	1.43201	1.43201	0.518046
Protein Ubiquitination Pathway	1.35	0.0588	NaN	USP42	ubiquitin specific peptidase 42	Other	peptidase	0.000546477	1.34148e-05	up	1.50761	1.50761	0.592262
Protein Ubiquitination Pathway	1.35	0.0588	NaN	DNAJC18	DnaJ heat shock protein family (Hsp40) member C18	Other	enzyme	0.00439515	0.00309347	up	1.73371	1.73371	0.793866
Protein Ubiquitination Pathway	1.35	0.0588	NaN	HSP90AA1	heat shock protein 90kDa alpha family class A member 1	Cytoplasm	enzyme	0.000578395	2.09379e-05	up	1.55566	1.55566	0.637525
Protein Ubiquitination Pathway	1.35	0.0588	NaN	SMURF2	SMAD specific E3 ubiquitin protein ligase 2	Cytoplasm	enzyme	0.00175052	0.00075646	up	1.44279	1.44279	0.528862
Protein Ubiquitination Pathway	1.35	0.0588	NaN	DNAJB1	DnaJ heat shock protein family (Hsp40) member B1	Nucleus	other	0.00120107	0.000264317	down	2.43213	-2.43213	-1.28222
Protein Ubiquitination Pathway	1.35	0.0588	NaN	DNAJB6	DnaJ heat shock protein family (Hsp40) member B6	Nucleus	transcription regulator	0.00167607	0.000683034	up	2.09617	2.09617	1.06775
Role of MAPK Signaling in the Pathogenesis of Influenza	1.34	0.0833	NaN	MAPK1	mitogen-activated protein kinase 1	Cytoplasm	kinase	0.000671914	4.11984e-05	up	1.37196	1.37196	0.456241
Role of MAPK Signaling in the Pathogenesis of Influenza	1.34	0.0833	NaN	AKT3	v-akt murine thymoma viral oncogene homolog 3	Cytoplasm	kinase	0.00943293	0.0079664	up	1.40594	1.40594	0.491539
Role of MAPK Signaling in the Pathogenesis of Influenza	1.34	0.0833	NaN	MAPK9	mitogen-activated protein kinase 9	Cytoplasm	kinase	0.000667225	3.83013e-05	up	2.17032	2.17032	1.11791
Role of MAPK Signaling in the Pathogenesis of Influenza	1.34	0.0833	NaN	PTGS2	prostaglandin-endoperoxide synthase 2	Cytoplasm	enzyme	0.00125843	0.000312592	down	1.47674	-1.47674	-0.562415
Role of MAPK Signaling in the Pathogenesis of Influenza	1.34	0.0833	NaN	ATF2	activating transcription factor 2	Nucleus	transcription regulator	0.00545141	0.00410147	up	1.43801	1.43801	0.524073
Role of MAPK Signaling in the Pathogenesis of Influenza	1.34	0.0833	NaN	PAFAH1B3	platelet activating factor acetylhydrolase 1b catalytic subunit 3	Cytoplasm	enzyme	0.00291756	0.0017729	up	1.3077	1.3077	0.387036
GM-CSF Signaling	1.32	0.0822	0.816	PIK3R3	phosphoinositide-3-kinase regulatory subunit 3	Cytoplasm	kinase	0.0011846	0.000257204	down	1.43348	-1.43348	-0.519517
GM-CSF Signaling	1.32	0.0822	0.816	MAPK1	mitogen-activated protein kinase 1	Cytoplasm	kinase	0.000671914	4.11984e-05	up	1.37196	1.37196	0.456241
GM-CSF Signaling	1.32	0.0822	0.816	GRB2	growth factor receptor bound protein 2	Cytoplasm	kinase	0.00367559	0.00245311	down	1.39412	-1.39412	-0.479353
GM-CSF Signaling	1.32	0.0822	0.816	FGFR1	fibroblast growth factor receptor 1	Plasma Membrane	kinase	0.00518563	0.00384455	up	1.47775	1.47775	0.563406
GM-CSF Signaling	1.32	0.0822	0.816	AKT3	v-akt murine thymoma viral oncogene homolog 3	Cytoplasm	kinase	0.00943293	0.0079664	up	1.40594	1.40594	0.491539
GM-CSF Signaling	1.32	0.0822	0.816	FGFR2	fibroblast growth factor receptor 2	Plasma Membrane	kinase	0.0010387	0.00017441	up	1.72084	1.72084	0.783111
Embryonic Stem Cell Differentiation into Cardiac Lineages	1.32	0.2	NaN	SOX2	SRY-box 2	Nucleus	transcription regulator	0.00131072	0.000348321	up	1.43855	1.43855	0.524616
Embryonic Stem Cell Differentiation into Cardiac Lineages	1.32	0.2	NaN	MESP1	mesoderm posterior bHLH transcription factor 1	Nucleus	transcription regulator	0.00223334	0.00119362	down	1.4487	-1.4487	-0.534754
Glycine Betaine Degradation	1.32	0.2	NaN	SHMT1	serine hydroxymethyltransferase 1	Cytoplasm	enzyme	0.00089429	0.000111483	up	1.43917	1.43917	0.525236
Glycine Betaine Degradation	1.32	0.2	NaN	SHMT2	serine hydroxymethyltransferase 2	Cytoplasm	enzyme	0.00226478	0.00122137	down	1.64964	-1.64964	-0.722151
RhoGDI Signaling	1.3	0.0636	-0.632	ROCK2	Rho associated coiled-coil containing protein kinase 2	Cytoplasm	kinase	0.00101843	0.00016623	up	1.3479	1.3479	0.430714
RhoGDI Signaling	1.3	0.0636	-0.632	ITGB1	integrin subunit beta 1	Plasma Membrane	transmembrane receptor	0.00107712	0.000185686	down	1.7317	-1.7317	-0.792188
RhoGDI Signaling	1.3	0.0636	-0.632	GNG4	G protein subunit gamma 4	Plasma Membrane	enzyme	0.00179535	0.00079175	up	1.34055	1.34055	0.422824
RhoGDI Signaling	1.3	0.0636	-0.632	CDH2	cadherin 2	Plasma Membrane	other	0.00109185	0.000201678	up	1.35919	1.35919	0.442751
RhoGDI Signaling	1.3	0.0636	-0.632	CDH1	cadherin 1	Plasma Membrane	other	0.00170192	0.00069997	up	1.45206	1.45206	0.538096
RhoGDI Signaling	1.3	0.0636	-0.632	CDC42	cell division cycle 42	Cytoplasm	enzyme	0.00122376	0.000291447	down	1.58389	-1.58389	-0.66347
RhoGDI Signaling	1.3	0.0636	-0.632	WASL	Wiskott-Aldrich syndrome like	Cytoplasm	other	0.000409773	6.54692e-06	up	1.40197	1.40197	0.48746
RhoGDI Signaling	1.3	0.0636	-0.632	RHOU	ras homolog family member U	Cytoplasm	enzyme	0.00091945	0.000121933	down	1.77155	-1.77155	-0.825012
RhoGDI Signaling	1.3	0.0636	-0.632	ARHGAP12	Rho GTPase activating protein 12	Cytoplasm	other	0.0098858	0.00839995	down	1.41602	-1.41602	-0.501842
RhoGDI Signaling	1.3	0.0636	-0.632	LIMK2	LIM domain kinase 2	Cytoplasm	kinase	0.00353288	0.00231874	up	1.38755	1.38755	0.472543
RhoGDI Signaling	1.3	0.0636	-0.632	MYL6B	myosin light chain 6B	Cytoplasm	other	0.00377004	0.00253934	up	1.3427	1.3427	0.425133
PPAR Signaling	1.29	0.0753	-0.378	IKBKG	inhibitor of kappa light polypeptide gene enhancer in B-cells, kinase gamma	Nucleus	kinase	0.00436069	0.00306112	up	1.37115	1.37115	0.455391
PPAR Signaling	1.29	0.0753	-0.378	MAPK1	mitogen-activated protein kinase 1	Cytoplasm	kinase	0.000671914	4.11984e-05	up	1.37196	1.37196	0.456241
PPAR Signaling	1.29	0.0753	-0.378	GRB2	growth factor receptor bound protein 2	Cytoplasm	kinase	0.00367559	0.00245311	down	1.39412	-1.39412	-0.479353
PPAR Signaling	1.29	0.0753	-0.378	MED1	mediator complex subunit 1	Nucleus	transcription regulator	0.00783082	0.00640765	down	1.37262	-1.37262	-0.456928
PPAR Signaling	1.29	0.0753	-0.378	HSP90AA1	heat shock protein 90kDa alpha family class A member 1	Cytoplasm	enzyme	0.000578395	2.09379e-05	up	1.55566	1.55566	0.637525
PPAR Signaling	1.29	0.0753	-0.378	PTGS2	prostaglandin-endoperoxide synthase 2	Cytoplasm	enzyme	0.00125843	0.000312592	down	1.47674	-1.47674	-0.562415
PPAR Signaling	1.29	0.0753	-0.378	CITED2	Cbp/p300 interacting transactivator with Glu/Asp rich carboxy-terminal domain 2	Nucleus	transcription regulator	0.0108491	0.00942642	up	1.40592	1.40592	0.491512
IL-22 Signaling	1.27	0.125	NaN	MAPK1	mitogen-activated protein kinase 1	Cytoplasm	kinase	0.000671914	4.11984e-05	up	1.37196	1.37196	0.456241
IL-22 Signaling	1.27	0.125	NaN	AKT3	v-akt murine thymoma viral oncogene homolog 3	Cytoplasm	kinase	0.00943293	0.0079664	up	1.40594	1.40594	0.491539
IL-22 Signaling	1.27	0.125	NaN	MAPK9	mitogen-activated protein kinase 9	Cytoplasm	kinase	0.000667225	3.83013e-05	up	2.17032	2.17032	1.11791
Estrogen-mediated S-phase Entry	1.27	0.125	NaN	CCNE1	cyclin E1	Nucleus	transcription regulator	0.00133421	0.000366593	down	2.64882	-2.64882	-1.40535
Estrogen-mediated S-phase Entry	1.27	0.125	NaN	CDKN1A	cyclin-dependent kinase inhibitor 1A	Nucleus	kinase	0.00126742	0.000318766	down	1.41868	-1.41868	-0.50455
Estrogen-mediated S-phase Entry	1.27	0.125	NaN	SKP2	S-phase kinase-associated protein 2, E3 ubiquitin protein ligase	Nucleus	enzyme	0.00148672	0.000499228	up	1.3481	1.3481	0.430922
Clathrin-mediated Endocytosis Signaling	1.27	0.0609	NaN	ITGB1	integrin subunit beta 1	Plasma Membrane	transmembrane receptor	0.00107712	0.000185686	down	1.7317	-1.7317	-0.792188
Clathrin-mediated Endocytosis Signaling	1.27	0.0609	NaN	MET	MET proto-oncogene, receptor tyrosine kinase	Plasma Membrane	kinase	0.000869195	0.000100519	up	1.58339	1.58339	0.66302
Clathrin-mediated Endocytosis Signaling	1.27	0.0609	NaN	PIK3R3	phosphoinositide-3-kinase regulatory subunit 3	Cytoplasm	kinase	0.0011846	0.000257204	down	1.43348	-1.43348	-0.519517
Clathrin-mediated Endocytosis Signaling	1.27	0.0609	NaN	RAB5A	RAB5A, member RAS oncogene family	Cytoplasm	enzyme	0.0014156	0.000432241	up	1.49267	1.49267	0.577895
Clathrin-mediated Endocytosis Signaling	1.27	0.0609	NaN	ARRB1	arrestin beta 1	Cytoplasm	other	0.00323411	0.00204465	up	1.49743	1.49743	0.582492
Clathrin-mediated Endocytosis Signaling	1.27	0.0609	NaN	GRB2	growth factor receptor bound protein 2	Cytoplasm	kinase	0.00367559	0.00245311	down	1.39412	-1.39412	-0.479353
Clathrin-mediated Endocytosis Signaling	1.27	0.0609	NaN	CDC42	cell division cycle 42	Cytoplasm	enzyme	0.00122376	0.000291447	down	1.58389	-1.58389	-0.66347
Clathrin-mediated Endocytosis Signaling	1.27	0.0609	NaN	FGFR1	fibroblast growth factor receptor 1	Plasma Membrane	kinase	0.00518563	0.00384455	up	1.47775	1.47775	0.563406
Clathrin-mediated Endocytosis Signaling	1.27	0.0609	NaN	WASL	Wiskott-Aldrich syndrome like	Cytoplasm	other	0.000409773	6.54692e-06	up	1.40197	1.40197	0.48746
Clathrin-mediated Endocytosis Signaling	1.27	0.0609	NaN	FGFR2	fibroblast growth factor receptor 2	Plasma Membrane	kinase	0.0010387	0.00017441	up	1.72084	1.72084	0.783111
Clathrin-mediated Endocytosis Signaling	1.27	0.0609	NaN	ITGB8	integrin subunit beta 8	Plasma Membrane	other	0.00393843	0.00268668	up	1.83104	1.83104	0.872664
Clathrin-mediated Endocytosis Signaling	1.27	0.0609	NaN	MYO1E	myosin IE	Cytoplasm	enzyme	0.00197992	0.000978876	up	1.31842	1.31842	0.398811
Regulation of Cellular Mechanics by Calpain Protease	1.26	0.0877	NaN	ITGB1	integrin subunit beta 1	Plasma Membrane	transmembrane receptor	0.00107712	0.000185686	down	1.7317	-1.7317	-0.792188
Regulation of Cellular Mechanics by Calpain Protease	1.26	0.0877	NaN	CCNE1	cyclin E1	Nucleus	transcription regulator	0.00133421	0.000366593	down	2.64882	-2.64882	-1.40535
Regulation of Cellular Mechanics by Calpain Protease	1.26	0.0877	NaN	MAPK1	mitogen-activated protein kinase 1	Cytoplasm	kinase	0.000671914	4.11984e-05	up	1.37196	1.37196	0.456241
Regulation of Cellular Mechanics by Calpain Protease	1.26	0.0877	NaN	GRB2	growth factor receptor bound protein 2	Cytoplasm	kinase	0.00367559	0.00245311	down	1.39412	-1.39412	-0.479353
Regulation of Cellular Mechanics by Calpain Protease	1.26	0.0877	NaN	CDK6	cyclin-dependent kinase 6	Nucleus	kinase	0.00115552	0.000242848	down	1.67261	-1.67261	-0.742104
Neuropathic Pain Signaling In Dorsal Horn Neurons	1.26	0.0702	0.707	PIK3R3	phosphoinositide-3-kinase regulatory subunit 3	Cytoplasm	kinase	0.0011846	0.000257204	down	1.43348	-1.43348	-0.519517
Neuropathic Pain Signaling In Dorsal Horn Neurons	1.26	0.0702	0.707	PRKCI	protein kinase C iota	Cytoplasm	kinase	0.00267777	0.0015753	down	1.40614	-1.40614	-0.491737
Neuropathic Pain Signaling In Dorsal Horn Neurons	1.26	0.0702	0.707	MAPK1	mitogen-activated protein kinase 1	Cytoplasm	kinase	0.000671914	4.11984e-05	up	1.37196	1.37196	0.456241
Neuropathic Pain Signaling In Dorsal Horn Neurons	1.26	0.0702	0.707	GRB2	growth factor receptor bound protein 2	Cytoplasm	kinase	0.00367559	0.00245311	down	1.39412	-1.39412	-0.479353
Neuropathic Pain Signaling In Dorsal Horn Neurons	1.26	0.0702	0.707	FGFR1	fibroblast growth factor receptor 1	Plasma Membrane	kinase	0.00518563	0.00384455	up	1.47775	1.47775	0.563406
Neuropathic Pain Signaling In Dorsal Horn Neurons	1.26	0.0702	0.707	PRKAG2	protein kinase AMP-activated non-catalytic subunit gamma 2	Cytoplasm	kinase	0.00191038	0.000906647	up	1.32208	1.32208	0.402806
Neuropathic Pain Signaling In Dorsal Horn Neurons	1.26	0.0702	0.707	FGFR2	fibroblast growth factor receptor 2	Plasma Membrane	kinase	0.0010387	0.00017441	up	1.72084	1.72084	0.783111
Neuropathic Pain Signaling In Dorsal Horn Neurons	1.26	0.0702	0.707	ITPR1	inositol 1,4,5-trisphosphate receptor type 1	Cytoplasm	ion channel	0.00398954	0.00273357	up	1.53553	1.53553	0.618732
Role of PI3K/AKT Signaling in the Pathogenesis of Influenza	1.25	0.0789	0.816	PIK3R3	phosphoinositide-3-kinase regulatory subunit 3	Cytoplasm	kinase	0.0011846	0.000257204	down	1.43348	-1.43348	-0.519517
Role of PI3K/AKT Signaling in the Pathogenesis of Influenza	1.25	0.0789	0.816	MAPK1	mitogen-activated protein kinase 1	Cytoplasm	kinase	0.000671914	4.11984e-05	up	1.37196	1.37196	0.456241
Role of PI3K/AKT Signaling in the Pathogenesis of Influenza	1.25	0.0789	0.816	GRB2	growth factor receptor bound protein 2	Cytoplasm	kinase	0.00367559	0.00245311	down	1.39412	-1.39412	-0.479353
Role of PI3K/AKT Signaling in the Pathogenesis of Influenza	1.25	0.0789	0.816	FGFR1	fibroblast growth factor receptor 1	Plasma Membrane	kinase	0.00518563	0.00384455	up	1.47775	1.47775	0.563406
Role of PI3K/AKT Signaling in the Pathogenesis of Influenza	1.25	0.0789	0.816	AKT3	v-akt murine thymoma viral oncogene homolog 3	Cytoplasm	kinase	0.00943293	0.0079664	up	1.40594	1.40594	0.491539
Role of PI3K/AKT Signaling in the Pathogenesis of Influenza	1.25	0.0789	0.816	FGFR2	fibroblast growth factor receptor 2	Plasma Membrane	kinase	0.0010387	0.00017441	up	1.72084	1.72084	0.783111
IL-17A Signaling in Gastric Cells	1.22	0.12	NaN	CXCL8	C-X-C motif chemokine ligand 8	Extracellular Space	cytokine	0.00112592	0.000222861	down	1.5851	-1.5851	-0.664577
IL-17A Signaling in Gastric Cells	1.22	0.12	NaN	MAPK1	mitogen-activated protein kinase 1	Cytoplasm	kinase	0.000671914	4.11984e-05	up	1.37196	1.37196	0.456241
IL-17A Signaling in Gastric Cells	1.22	0.12	NaN	MAPK9	mitogen-activated protein kinase 9	Cytoplasm	kinase	0.000667225	3.83013e-05	up	2.17032	2.17032	1.11791
p38 MAPK Signaling	1.21	0.0684	0	TRADD	TNFRSF1A associated via death domain	Cytoplasm	other	0.00163019	0.000639827	up	1.37329	1.37329	0.457637
p38 MAPK Signaling	1.21	0.0684	0	TGFBR1	transforming growth factor beta receptor 1	Plasma Membrane	kinase	0.00089429	0.000110588	up	1.57584	1.57584	0.65612
p38 MAPK Signaling	1.21	0.0684	0	ATF1	activating transcription factor 1	Nucleus	transcription regulator	0.00707097	0.0056854	down	1.37846	-1.37846	-0.463062
p38 MAPK Signaling	1.21	0.0684	0	MEF2D	myocyte enhancer factor 2D	Nucleus	transcription regulator	0.000621793	3.20325e-05	down	1.35557	-1.35557	-0.438904
p38 MAPK Signaling	1.21	0.0684	0	RPS6KB2	ribosomal protein S6 kinase B2	Cytoplasm	kinase	0.00164315	0.000652051	down	1.98692	-1.98692	-0.990532
p38 MAPK Signaling	1.21	0.0684	0	MEF2A	myocyte enhancer factor 2A	Nucleus	transcription regulator	0.0159376	0.0145854	down	1.32747	-1.32747	-0.40868
p38 MAPK Signaling	1.21	0.0684	0	EEF2K	eukaryotic elongation factor 2 kinase	Cytoplasm	kinase	0.00137605	0.000399978	down	1.51325	-1.51325	-0.597653
p38 MAPK Signaling	1.21	0.0684	0	ATF2	activating transcription factor 2	Nucleus	transcription regulator	0.00545141	0.00410147	up	1.43801	1.43801	0.524073
NF-κB Signaling	1.21	0.0611	0.905	PIK3R3	phosphoinositide-3-kinase regulatory subunit 3	Cytoplasm	kinase	0.0011846	0.000257204	down	1.43348	-1.43348	-0.519517
NF-κB Signaling	1.21	0.0611	0.905	TRADD	TNFRSF1A associated via death domain	Cytoplasm	other	0.00163019	0.000639827	up	1.37329	1.37329	0.457637
NF-κB Signaling	1.21	0.0611	0.905	IKBKG	inhibitor of kappa light polypeptide gene enhancer in B-cells, kinase gamma	Nucleus	kinase	0.00436069	0.00306112	up	1.37115	1.37115	0.455391
NF-κB Signaling	1.21	0.0611	0.905	TGFBR1	transforming growth factor beta receptor 1	Plasma Membrane	kinase	0.00089429	0.000110588	up	1.57584	1.57584	0.65612
NF-κB Signaling	1.21	0.0611	0.905	GRB2	growth factor receptor bound protein 2	Cytoplasm	kinase	0.00367559	0.00245311	down	1.39412	-1.39412	-0.479353
NF-κB Signaling	1.21	0.0611	0.905	MYD88	myeloid differentiation primary response 88	Plasma Membrane	other	0.0019092	0.000904691	down	1.39303	-1.39303	-0.478222
NF-κB Signaling	1.21	0.0611	0.905	FGFR1	fibroblast growth factor receptor 1	Plasma Membrane	kinase	0.00518563	0.00384455	up	1.47775	1.47775	0.563406
NF-κB Signaling	1.21	0.0611	0.905	IGF1R	insulin like growth factor 1 receptor	Plasma Membrane	transmembrane receptor	0.00161472	0.000616183	up	1.8702	1.8702	0.90319
NF-κB Signaling	1.21	0.0611	0.905	AKT3	v-akt murine thymoma viral oncogene homolog 3	Cytoplasm	kinase	0.00943293	0.0079664	up	1.40594	1.40594	0.491539
NF-κB Signaling	1.21	0.0611	0.905	FGFR2	fibroblast growth factor receptor 2	Plasma Membrane	kinase	0.0010387	0.00017441	up	1.72084	1.72084	0.783111
NF-κB Signaling	1.21	0.0611	0.905	TBK1	TANK binding kinase 1	Cytoplasm	kinase	0.0059766	0.00463302	down	1.34115	-1.34115	-0.423473
Role of BRCA1 in DNA Damage Response	1.2	0.0769	0	PBRM1	polybromo 1	Nucleus	other	0.00556927	0.00422612	down	1.44282	-1.44282	-0.528893
Role of BRCA1 in DNA Damage Response	1.2	0.0769	0	ATF1	activating transcription factor 1	Nucleus	transcription regulator	0.00707097	0.0056854	down	1.37846	-1.37846	-0.463062
Role of BRCA1 in DNA Damage Response	1.2	0.0769	0	CDKN1A	cyclin-dependent kinase inhibitor 1A	Nucleus	kinase	0.00126742	0.000318766	down	1.41868	-1.41868	-0.50455
Role of BRCA1 in DNA Damage Response	1.2	0.0769	0	RFC1	replication factor C subunit 1	Nucleus	transcription regulator	0.0110404	0.00961877	up	1.32215	1.32215	0.402881
Role of BRCA1 in DNA Damage Response	1.2	0.0769	0	CHEK2	checkpoint kinase 2	Nucleus	kinase	0.00285988	0.00172721	up	1.31502	1.31502	0.395086
Role of BRCA1 in DNA Damage Response	1.2	0.0769	0	CHEK1	checkpoint kinase 1	Nucleus	kinase	0.0010878	0.000195201	up	1.42264	1.42264	0.508567
Thrombin Signaling	1.19	0.0591	0.905	ROCK2	Rho associated coiled-coil containing protein kinase 2	Cytoplasm	kinase	0.00101843	0.00016623	up	1.3479	1.3479	0.430714
Thrombin Signaling	1.19	0.0591	0.905	PIK3R3	phosphoinositide-3-kinase regulatory subunit 3	Cytoplasm	kinase	0.0011846	0.000257204	down	1.43348	-1.43348	-0.519517
Thrombin Signaling	1.19	0.0591	0.905	GNG4	G protein subunit gamma 4	Plasma Membrane	enzyme	0.00179535	0.00079175	up	1.34055	1.34055	0.422824
Thrombin Signaling	1.19	0.0591	0.905	PRKCI	protein kinase C iota	Cytoplasm	kinase	0.00267777	0.0015753	down	1.40614	-1.40614	-0.491737
Thrombin Signaling	1.19	0.0591	0.905	MAPK1	mitogen-activated protein kinase 1	Cytoplasm	kinase	0.000671914	4.11984e-05	up	1.37196	1.37196	0.456241
Thrombin Signaling	1.19	0.0591	0.905	GRB2	growth factor receptor bound protein 2	Cytoplasm	kinase	0.00367559	0.00245311	down	1.39412	-1.39412	-0.479353
Thrombin Signaling	1.19	0.0591	0.905	FGFR1	fibroblast growth factor receptor 1	Plasma Membrane	kinase	0.00518563	0.00384455	up	1.47775	1.47775	0.563406
Thrombin Signaling	1.19	0.0591	0.905	RHOU	ras homolog family member U	Cytoplasm	enzyme	0.00091945	0.000121933	down	1.77155	-1.77155	-0.825012
Thrombin Signaling	1.19	0.0591	0.905	AKT3	v-akt murine thymoma viral oncogene homolog 3	Cytoplasm	kinase	0.00943293	0.0079664	up	1.40594	1.40594	0.491539
Thrombin Signaling	1.19	0.0591	0.905	FGFR2	fibroblast growth factor receptor 2	Plasma Membrane	kinase	0.0010387	0.00017441	up	1.72084	1.72084	0.783111
Thrombin Signaling	1.19	0.0591	0.905	MYL6B	myosin light chain 6B	Cytoplasm	other	0.00377004	0.00253934	up	1.3427	1.3427	0.425133
Thrombin Signaling	1.19	0.0591	0.905	ITPR1	inositol 1,4,5-trisphosphate receptor type 1	Cytoplasm	ion channel	0.00398954	0.00273357	up	1.53553	1.53553	0.618732
Dermatan Sulfate Biosynthesis	1.19	0.0833	NaN	CHST2	carbohydrate sulfotransferase 2	Cytoplasm	enzyme	0.00100899	0.000164254	down	1.95827	-1.95827	-0.969578
Dermatan Sulfate Biosynthesis	1.19	0.0833	NaN	CHST7	carbohydrate sulfotransferase 7	Cytoplasm	enzyme	0.00109185	0.00020487	up	1.42335	1.42335	0.509287
Dermatan Sulfate Biosynthesis	1.19	0.0833	NaN	GXYLT1	glucoside xylosyltransferase 1	Cytoplasm	enzyme	0.00161472	0.000615804	up	1.75392	1.75392	0.810586
Dermatan Sulfate Biosynthesis	1.19	0.0833	NaN	DSEL	dermatan sulfate epimerase-like	Extracellular Space	enzyme	0.000409773	6.3852e-06	down	2.24343	-2.24343	-1.16571
Dermatan Sulfate Biosynthesis	1.19	0.0833	NaN	DSE	dermatan sulfate epimerase	Cytoplasm	enzyme	0.00196082	0.000962804	down	1.41044	-1.41044	-0.496144
Regulation of IL-2 Expression in Activated and Anergic T Lymphocytes	1.18	0.0759	NaN	IKBKG	inhibitor of kappa light polypeptide gene enhancer in B-cells, kinase gamma	Nucleus	kinase	0.00436069	0.00306112	up	1.37115	1.37115	0.455391
Regulation of IL-2 Expression in Activated and Anergic T Lymphocytes	1.18	0.0759	NaN	TGFBR1	transforming growth factor beta receptor 1	Plasma Membrane	kinase	0.00089429	0.000110588	up	1.57584	1.57584	0.65612
Regulation of IL-2 Expression in Activated and Anergic T Lymphocytes	1.18	0.0759	NaN	MAPK1	mitogen-activated protein kinase 1	Cytoplasm	kinase	0.000671914	4.11984e-05	up	1.37196	1.37196	0.456241
Regulation of IL-2 Expression in Activated and Anergic T Lymphocytes	1.18	0.0759	NaN	GRB2	growth factor receptor bound protein 2	Cytoplasm	kinase	0.00367559	0.00245311	down	1.39412	-1.39412	-0.479353
Regulation of IL-2 Expression in Activated and Anergic T Lymphocytes	1.18	0.0759	NaN	MAPK9	mitogen-activated protein kinase 9	Cytoplasm	kinase	0.000667225	3.83013e-05	up	2.17032	2.17032	1.11791
Regulation of IL-2 Expression in Activated and Anergic T Lymphocytes	1.18	0.0759	NaN	TOB1	transducer of ERBB2, 1	Nucleus	transcription regulator	0.0027434	0.00162808	down	1.77471	-1.77471	-0.82758
Fc Epsilon RI Signaling	1.18	0.0672	0.707	PIK3R3	phosphoinositide-3-kinase regulatory subunit 3	Cytoplasm	kinase	0.0011846	0.000257204	down	1.43348	-1.43348	-0.519517
Fc Epsilon RI Signaling	1.18	0.0672	0.707	PRKCI	protein kinase C iota	Cytoplasm	kinase	0.00267777	0.0015753	down	1.40614	-1.40614	-0.491737
Fc Epsilon RI Signaling	1.18	0.0672	0.707	MAPK1	mitogen-activated protein kinase 1	Cytoplasm	kinase	0.000671914	4.11984e-05	up	1.37196	1.37196	0.456241
Fc Epsilon RI Signaling	1.18	0.0672	0.707	GRB2	growth factor receptor bound protein 2	Cytoplasm	kinase	0.00367559	0.00245311	down	1.39412	-1.39412	-0.479353
Fc Epsilon RI Signaling	1.18	0.0672	0.707	FGFR1	fibroblast growth factor receptor 1	Plasma Membrane	kinase	0.00518563	0.00384455	up	1.47775	1.47775	0.563406
Fc Epsilon RI Signaling	1.18	0.0672	0.707	AKT3	v-akt murine thymoma viral oncogene homolog 3	Cytoplasm	kinase	0.00943293	0.0079664	up	1.40594	1.40594	0.491539
Fc Epsilon RI Signaling	1.18	0.0672	0.707	MAPK9	mitogen-activated protein kinase 9	Cytoplasm	kinase	0.000667225	3.83013e-05	up	2.17032	2.17032	1.11791
Fc Epsilon RI Signaling	1.18	0.0672	0.707	FGFR2	fibroblast growth factor receptor 2	Plasma Membrane	kinase	0.0010387	0.00017441	up	1.72084	1.72084	0.783111
Role of p14/p19ARF in Tumor Suppression	1.16	0.093	0	PIK3R3	phosphoinositide-3-kinase regulatory subunit 3	Cytoplasm	kinase	0.0011846	0.000257204	down	1.43348	-1.43348	-0.519517
Role of p14/p19ARF in Tumor Suppression	1.16	0.093	0	GRB2	growth factor receptor bound protein 2	Cytoplasm	kinase	0.00367559	0.00245311	down	1.39412	-1.39412	-0.479353
Role of p14/p19ARF in Tumor Suppression	1.16	0.093	0	FGFR1	fibroblast growth factor receptor 1	Plasma Membrane	kinase	0.00518563	0.00384455	up	1.47775	1.47775	0.563406
Role of p14/p19ARF in Tumor Suppression	1.16	0.093	0	FGFR2	fibroblast growth factor receptor 2	Plasma Membrane	kinase	0.0010387	0.00017441	up	1.72084	1.72084	0.783111
iCOS-iCOSL Signaling in T Helper Cells	1.16	0.0667	1.134	PIK3R3	phosphoinositide-3-kinase regulatory subunit 3	Cytoplasm	kinase	0.0011846	0.000257204	down	1.43348	-1.43348	-0.519517
iCOS-iCOSL Signaling in T Helper Cells	1.16	0.0667	1.134	IKBKG	inhibitor of kappa light polypeptide gene enhancer in B-cells, kinase gamma	Nucleus	kinase	0.00436069	0.00306112	up	1.37115	1.37115	0.455391
iCOS-iCOSL Signaling in T Helper Cells	1.16	0.0667	1.134	GRB2	growth factor receptor bound protein 2	Cytoplasm	kinase	0.00367559	0.00245311	down	1.39412	-1.39412	-0.479353
iCOS-iCOSL Signaling in T Helper Cells	1.16	0.0667	1.134	FGFR1	fibroblast growth factor receptor 1	Plasma Membrane	kinase	0.00518563	0.00384455	up	1.47775	1.47775	0.563406
iCOS-iCOSL Signaling in T Helper Cells	1.16	0.0667	1.134	AKT3	v-akt murine thymoma viral oncogene homolog 3	Cytoplasm	kinase	0.00943293	0.0079664	up	1.40594	1.40594	0.491539
iCOS-iCOSL Signaling in T Helper Cells	1.16	0.0667	1.134	FGFR2	fibroblast growth factor receptor 2	Plasma Membrane	kinase	0.0010387	0.00017441	up	1.72084	1.72084	0.783111
iCOS-iCOSL Signaling in T Helper Cells	1.16	0.0667	1.134	ITPR1	inositol 1,4,5-trisphosphate receptor type 1	Cytoplasm	ion channel	0.00398954	0.00273357	up	1.53553	1.53553	0.618732
iCOS-iCOSL Signaling in T Helper Cells	1.16	0.0667	1.134	PTEN	phosphatase and tensin homolog	Cytoplasm	phosphatase	0.00313501	0.00196175	down	1.36758	-1.36758	-0.451628
CREB Signaling in Neurons	1.15	0.0598	1.265	PIK3R3	phosphoinositide-3-kinase regulatory subunit 3	Cytoplasm	kinase	0.0011846	0.000257204	down	1.43348	-1.43348	-0.519517
CREB Signaling in Neurons	1.15	0.0598	1.265	GNG4	G protein subunit gamma 4	Plasma Membrane	enzyme	0.00179535	0.00079175	up	1.34055	1.34055	0.422824
CREB Signaling in Neurons	1.15	0.0598	1.265	PRKCI	protein kinase C iota	Cytoplasm	kinase	0.00267777	0.0015753	down	1.40614	-1.40614	-0.491737
CREB Signaling in Neurons	1.15	0.0598	1.265	MAPK1	mitogen-activated protein kinase 1	Cytoplasm	kinase	0.000671914	4.11984e-05	up	1.37196	1.37196	0.456241
CREB Signaling in Neurons	1.15	0.0598	1.265	GRB2	growth factor receptor bound protein 2	Cytoplasm	kinase	0.00367559	0.00245311	down	1.39412	-1.39412	-0.479353
CREB Signaling in Neurons	1.15	0.0598	1.265	FGFR1	fibroblast growth factor receptor 1	Plasma Membrane	kinase	0.00518563	0.00384455	up	1.47775	1.47775	0.563406
CREB Signaling in Neurons	1.15	0.0598	1.265	PRKAG2	protein kinase AMP-activated non-catalytic subunit gamma 2	Cytoplasm	kinase	0.00191038	0.000906647	up	1.32208	1.32208	0.402806
CREB Signaling in Neurons	1.15	0.0598	1.265	AKT3	v-akt murine thymoma viral oncogene homolog 3	Cytoplasm	kinase	0.00943293	0.0079664	up	1.40594	1.40594	0.491539
CREB Signaling in Neurons	1.15	0.0598	1.265	FGFR2	fibroblast growth factor receptor 2	Plasma Membrane	kinase	0.0010387	0.00017441	up	1.72084	1.72084	0.783111
CREB Signaling in Neurons	1.15	0.0598	1.265	ITPR1	inositol 1,4,5-trisphosphate receptor type 1	Cytoplasm	ion channel	0.00398954	0.00273357	up	1.53553	1.53553	0.618732
CREB Signaling in Neurons	1.15	0.0598	1.265	ATF2	activating transcription factor 2	Nucleus	transcription regulator	0.00545141	0.00410147	up	1.43801	1.43801	0.524073
Epoxysqualene Biosynthesis	1.15	0.5	NaN	SQLE	squalene epoxidase	Cytoplasm	enzyme	0.000694629	4.9444e-05	up	1.51798	1.51798	0.602154
Glutamine Degradation I	1.15	0.5	NaN	GLS	glutaminase	Cytoplasm	enzyme	0.00451078	0.00320617	up	1.60755	1.60755	0.684867
Cell Cycle Control of Chromosomal Replication	1.14	0.111	NaN	MCM6	minichromosome maintenance complex component 6	Nucleus	enzyme	0.000364458	4.84509e-06	up	1.99439	1.99439	0.99595
Cell Cycle Control of Chromosomal Replication	1.14	0.111	NaN	CDK6	cyclin-dependent kinase 6	Nucleus	kinase	0.00115552	0.000242848	down	1.67261	-1.67261	-0.742104
Cell Cycle Control of Chromosomal Replication	1.14	0.111	NaN	CHEK2	checkpoint kinase 2	Nucleus	kinase	0.00285988	0.00172721	up	1.31502	1.31502	0.395086
phagosome formation	1.13	0.0656	NaN	ITGB1	integrin subunit beta 1	Plasma Membrane	transmembrane receptor	0.00107712	0.000185686	down	1.7317	-1.7317	-0.792188
phagosome formation	1.13	0.0656	NaN	PIK3R3	phosphoinositide-3-kinase regulatory subunit 3	Cytoplasm	kinase	0.0011846	0.000257204	down	1.43348	-1.43348	-0.519517
phagosome formation	1.13	0.0656	NaN	PRKCI	protein kinase C iota	Cytoplasm	kinase	0.00267777	0.0015753	down	1.40614	-1.40614	-0.491737
phagosome formation	1.13	0.0656	NaN	SCARA3	scavenger receptor class A member 3	Plasma Membrane	transmembrane receptor	0.00193207	0.000923345	up	1.54312	1.54312	0.625852
phagosome formation	1.13	0.0656	NaN	GRB2	growth factor receptor bound protein 2	Cytoplasm	kinase	0.00367559	0.00245311	down	1.39412	-1.39412	-0.479353
phagosome formation	1.13	0.0656	NaN	FGFR1	fibroblast growth factor receptor 1	Plasma Membrane	kinase	0.00518563	0.00384455	up	1.47775	1.47775	0.563406
phagosome formation	1.13	0.0656	NaN	RHOU	ras homolog family member U	Cytoplasm	enzyme	0.00091945	0.000121933	down	1.77155	-1.77155	-0.825012
phagosome formation	1.13	0.0656	NaN	FGFR2	fibroblast growth factor receptor 2	Plasma Membrane	kinase	0.0010387	0.00017441	up	1.72084	1.72084	0.783111
Cholesterol Biosynthesis I	1.11	0.154	NaN	SQLE	squalene epoxidase	Cytoplasm	enzyme	0.000694629	4.9444e-05	up	1.51798	1.51798	0.602154
Cholesterol Biosynthesis I	1.11	0.154	NaN	MSMO1	methylsterol monooxygenase 1	Cytoplasm	enzyme	0.0012443	0.000305602	up	1.48434	1.48434	0.569826
Mevalonate Pathway I	1.11	0.154	NaN	PMVK	phosphomevalonate kinase	Cytoplasm	kinase	0.00152154	0.000527003	down	1.35507	-1.35507	-0.438363
Mevalonate Pathway I	1.11	0.154	NaN	HMGCR	3-hydroxy-3-methylglutaryl-CoA reductase	Cytoplasm	enzyme	0.0014677	0.000482282	up	1.36717	1.36717	0.451191
Cholesterol Biosynthesis II (via 24,25-dihydrolanosterol)	1.11	0.154	NaN	SQLE	squalene epoxidase	Cytoplasm	enzyme	0.000694629	4.9444e-05	up	1.51798	1.51798	0.602154
Cholesterol Biosynthesis II (via 24,25-dihydrolanosterol)	1.11	0.154	NaN	MSMO1	methylsterol monooxygenase 1	Cytoplasm	enzyme	0.0012443	0.000305602	up	1.48434	1.48434	0.569826
Cholesterol Biosynthesis III (via Desmosterol)	1.11	0.154	NaN	SQLE	squalene epoxidase	Cytoplasm	enzyme	0.000694629	4.9444e-05	up	1.51798	1.51798	0.602154
Cholesterol Biosynthesis III (via Desmosterol)	1.11	0.154	NaN	MSMO1	methylsterol monooxygenase 1	Cytoplasm	enzyme	0.0012443	0.000305602	up	1.48434	1.48434	0.569826
IL-9 Signaling	1.11	0.0889	0	PIK3R3	phosphoinositide-3-kinase regulatory subunit 3	Cytoplasm	kinase	0.0011846	0.000257204	down	1.43348	-1.43348	-0.519517
IL-9 Signaling	1.11	0.0889	0	GRB2	growth factor receptor bound protein 2	Cytoplasm	kinase	0.00367559	0.00245311	down	1.39412	-1.39412	-0.479353
IL-9 Signaling	1.11	0.0889	0	FGFR1	fibroblast growth factor receptor 1	Plasma Membrane	kinase	0.00518563	0.00384455	up	1.47775	1.47775	0.563406
IL-9 Signaling	1.11	0.0889	0	FGFR2	fibroblast growth factor receptor 2	Plasma Membrane	kinase	0.0010387	0.00017441	up	1.72084	1.72084	0.783111
VEGF Signaling	1.1	0.068	1.134	ROCK2	Rho associated coiled-coil containing protein kinase 2	Cytoplasm	kinase	0.00101843	0.00016623	up	1.3479	1.3479	0.430714
VEGF Signaling	1.1	0.068	1.134	PIK3R3	phosphoinositide-3-kinase regulatory subunit 3	Cytoplasm	kinase	0.0011846	0.000257204	down	1.43348	-1.43348	-0.519517
VEGF Signaling	1.1	0.068	1.134	MAPK1	mitogen-activated protein kinase 1	Cytoplasm	kinase	0.000671914	4.11984e-05	up	1.37196	1.37196	0.456241
VEGF Signaling	1.1	0.068	1.134	GRB2	growth factor receptor bound protein 2	Cytoplasm	kinase	0.00367559	0.00245311	down	1.39412	-1.39412	-0.479353
VEGF Signaling	1.1	0.068	1.134	FGFR1	fibroblast growth factor receptor 1	Plasma Membrane	kinase	0.00518563	0.00384455	up	1.47775	1.47775	0.563406
VEGF Signaling	1.1	0.068	1.134	AKT3	v-akt murine thymoma viral oncogene homolog 3	Cytoplasm	kinase	0.00943293	0.0079664	up	1.40594	1.40594	0.491539
VEGF Signaling	1.1	0.068	1.134	FGFR2	fibroblast growth factor receptor 2	Plasma Membrane	kinase	0.0010387	0.00017441	up	1.72084	1.72084	0.783111
Cell Cycle: G1/S Checkpoint Regulation	1.09	0.0781	0	HDAC6	histone deacetylase 6	Nucleus	transcription regulator	0.00605928	0.00473275	up	1.65439	1.65439	0.726299
Cell Cycle: G1/S Checkpoint Regulation	1.09	0.0781	0	CCNE1	cyclin E1	Nucleus	transcription regulator	0.00133421	0.000366593	down	2.64882	-2.64882	-1.40535
Cell Cycle: G1/S Checkpoint Regulation	1.09	0.0781	0	CDKN1A	cyclin-dependent kinase inhibitor 1A	Nucleus	kinase	0.00126742	0.000318766	down	1.41868	-1.41868	-0.50455
Cell Cycle: G1/S Checkpoint Regulation	1.09	0.0781	0	CDK6	cyclin-dependent kinase 6	Nucleus	kinase	0.00115552	0.000242848	down	1.67261	-1.67261	-0.742104
Cell Cycle: G1/S Checkpoint Regulation	1.09	0.0781	0	SKP2	S-phase kinase-associated protein 2, E3 ubiquitin protein ligase	Nucleus	enzyme	0.00148672	0.000499228	up	1.3481	1.3481	0.430922
3-phosphoinositide Degradation	1.08	0.0616	NaN	MTMR9	myotubularin related protein 9	Cytoplasm	phosphatase	0.00114287	0.000231091	down	1.35615	-1.35615	-0.439513
3-phosphoinositide Degradation	1.08	0.0616	NaN	NUDT12	nudix hydrolase 12	Cytoplasm	phosphatase	0.00152423	0.000533657	up	1.41124	1.41124	0.496961
3-phosphoinositide Degradation	1.08	0.0616	NaN	PPM1H	protein phosphatase, Mg2+/Mn2+ dependent 1H	Other	phosphatase	0.00139587	0.000419604	up	1.55884	1.55884	0.640469
3-phosphoinositide Degradation	1.08	0.0616	NaN	PPFIA3	PTPRF interacting protein alpha 3	Plasma Membrane	phosphatase	0.00226084	0.00121762	up	1.40324	1.40324	0.488763
3-phosphoinositide Degradation	1.08	0.0616	NaN	PPM1F	protein phosphatase, Mg2+/Mn2+ dependent 1F	Cytoplasm	phosphatase	0.00162418	0.000636522	down	1.33187	-1.33187	-0.413453
3-phosphoinositide Degradation	1.08	0.0616	NaN	MTMR2	myotubularin related protein 2	Cytoplasm	phosphatase	0.00139587	0.000419132	up	1.38307	1.38307	0.46787
3-phosphoinositide Degradation	1.08	0.0616	NaN	STYXL1	serine/threonine/tyrosine interacting-like 1	Cytoplasm	phosphatase	0.00170355	0.00070178	up	1.31062	1.31062	0.390245
[truncated: 594 more rows]
